# Supplementary material for: The charge-assisted hydrogen-bonded organic framework (CAHOF) self-assembled from the conjugated acid of tetrakis(4-aminophenyl)methane and 2,6-naphthalenedisulfonate as a new class of recyclable Brønsted acid catalysts
Source: Beilstein J Org Chem. 2020 May 26;16:1124–34. doi: 10.3762/bjoc.16.99 (PMC7277948; doi:10.3762/bjoc.16.99)
Supplement: File 2 — X-ray details for F-1 (F-1a phase). [file Beilstein_J_Org_Chem-16-1124-s002.cif]

data_F1a
_vrf_PLAT417_F1a
;
PROBLEM: Short Inter D-H..H-D       H6B      ..H6WA     .       1.97 Ang.  
RESPONSE: There is a short hydrogen bond between the ammonium group of the 
cation and a solvent water molecule in this structure.
;

_audit_creation_date               2019-10-18
_audit_creation_method
;
Olex2 1.2
(compiled 2018.05.29 svn.r3508 for OlexSys, GUI svn.r5506)
;
_shelxl_version_number             2014/6
_audit_contact_author_address      ?
_audit_contact_author_email        ?
_audit_contact_author_name         ''
_audit_contact_author_phone        ?
_publ_contact_author_id_orcid      ?
_publ_section_references
;
Dolomanov, O.V., Bourhis, L.J., Gildea, R.J, Howard, J.A.K. & Puschmann, H.
 (2009), J. Appl. Cryst. 42, 339-341.

Sheldrick, G.M. (2008). Acta Cryst. A64, 112-122.
;
_chemical_name_common              ?
_chemical_name_systematic          ?
_chemical_formula_moiety           '4(C10 H6 O6 S2), 2(C25 H28 N4), 9(H2 O)'
_chemical_formula_sum              'C90 H98 N8 O33 S8'
_chemical_formula_weight           2076.24
_chemical_melting_point            ?
loop_
  _atom_type_symbol
  _atom_type_description
  _atom_type_scat_dispersion_real
  _atom_type_scat_dispersion_imag
  _atom_type_scat_source
 'C' 'C' 0.0033 0.0016 'International Tables Vol C Tables 4.2.6.8 and 6.1.1.4'
 'H' 'H' 0.0000 0.0000 'International Tables Vol C Tables 4.2.6.8 and 6.1.1.4'
 'N' 'N' 0.0061 0.0033 'International Tables Vol C Tables 4.2.6.8 and 6.1.1.4'
 'O' 'O' 0.0106 0.0060 'International Tables Vol C Tables 4.2.6.8 and 6.1.1.4'
 'S' 'S' 0.1246 0.1234 'International Tables Vol C Tables 4.2.6.8 and 6.1.1.4'

_shelx_space_group_comment
;
The symmetry employed for this shelxl refinement is uniquely defined
by the following loop, which should always be used as a source of
symmetry information in preference to the above space-group names.
They are only intended as comments.
;
_space_group_crystal_system        'monoclinic'
_space_group_IT_number             14
_space_group_name_H-M_alt          'P 1 21/c 1'
_space_group_name_Hall             '-P 2ybc'
loop_
  _space_group_symop_operation_xyz
 'x, y, z'
 '-x, y+1/2, -z+1/2'
 '-x, -y, -z'
 'x, -y-1/2, z-1/2'

_cell_length_a                     20.6034(8)
_cell_length_b                     20.1330(8)
_cell_length_c                     22.4357(8)
_cell_angle_alpha                  90
_cell_angle_beta                   91.9890(10)
_cell_angle_gamma                  90
_cell_volume                       9300.9(6)
_cell_formula_units_Z              4
_cell_measurement_reflns_used      5457
_cell_measurement_temperature      120
_cell_measurement_theta_max        30.50
_cell_measurement_theta_min        2.44
_shelx_estimated_absorpt_T_max     ?
_shelx_estimated_absorpt_T_min     ?
_exptl_absorpt_coefficient_mu      0.283
_exptl_absorpt_correction_T_max    0.7461
_exptl_absorpt_correction_T_min    0.6180
_exptl_absorpt_correction_type     multi-scan
_exptl_absorpt_process_details    
 'SADABS-2008/1 (Bruker,2008) was used for absorption correction. wR2(int) was 0.0763 before and 0.0540 after correction. The Ratio of minimum to maximum transmission is 0.8283. The \l/2 correction factor is 0.0015.'
_exptl_absorpt_special_details     ?
_exptl_crystal_colour              colourless
_exptl_crystal_colour_primary      colourless
_exptl_crystal_density_diffrn      1.483
_exptl_crystal_density_meas        .
_exptl_crystal_density_method      ?
_exptl_crystal_description         prism
_exptl_crystal_F_000               4344
_exptl_crystal_size_max            0.3
_exptl_crystal_size_mid            0.3
_exptl_crystal_size_min            0.2
_exptl_transmission_factor_max     ?
_exptl_transmission_factor_min     ?
_diffrn_reflns_av_R_equivalents    0.0581
_diffrn_reflns_av_unetI/netI       0.0446
_diffrn_reflns_Laue_measured_fraction_full  1.000
_diffrn_reflns_Laue_measured_fraction_max  1.000
_diffrn_reflns_limit_h_max         25
_diffrn_reflns_limit_h_min         -25
_diffrn_reflns_limit_k_max         24
_diffrn_reflns_limit_k_min         -24
_diffrn_reflns_limit_l_max         27
_diffrn_reflns_limit_l_min         -27
_diffrn_reflns_number              91375
_diffrn_reflns_point_group_measured_fraction_full  1.000
_diffrn_reflns_point_group_measured_fraction_max  1.000
_diffrn_reflns_theta_full          25.242
_diffrn_reflns_theta_max           26.000
_diffrn_reflns_theta_min           0.989
_diffrn_ambient_temperature        120
_diffrn_detector_area_resol_mean   ?
_diffrn_measured_fraction_theta_full  1.000
_diffrn_measured_fraction_theta_max  1.000
_diffrn_measurement_device_type    'Bruker APEX-II CCD'
_diffrn_measurement_method         '\f and \w scans'
_diffrn_radiation_monochromator    'graphite'
_diffrn_radiation_type             MoK\a
_diffrn_radiation_wavelength       0.71073
_diffrn_source                     ?
_diffrn_standards_number           0
_reflns_Friedel_coverage           0.000
_reflns_Friedel_fraction_full      .
_reflns_Friedel_fraction_max       .
_reflns_number_gt                  13065
_reflns_number_total               18284
_reflns_special_details
;
 Reflections were merged by SHELXL according to the crystal
 class for the calculation of statistics and refinement.
 
 _reflns_Friedel_fraction is defined as the number of unique
 Friedel pairs measured divided by the number that would be
 possible theoretically, ignoring centric projections and
 systematic absences.
;
_reflns_threshold_expression       'I > 2\s(I)'
_computing_cell_refinement         ?
_computing_data_collection         ?
_computing_data_reduction          ?
_computing_molecular_graphics      'Olex2 (Dolomanov et al., 2009)'
_computing_publication_material    'Olex2 (Dolomanov et al., 2009)'
_computing_structure_refinement    'XL (Sheldrick, 2008)'
_computing_structure_solution      'SHELXT 2014/5 (Sheldrick, 2014)'
_refine_diff_density_max           1.367
_refine_diff_density_min           -0.482
_refine_diff_density_rms           0.088
_refine_ls_extinction_coef         .
_refine_ls_extinction_method       none
_refine_ls_goodness_of_fit_ref     1.025
_refine_ls_hydrogen_treatment      mixed
_refine_ls_matrix_type             full
_refine_ls_number_parameters       1416
_refine_ls_number_reflns           18284
_refine_ls_number_restraints       40
_refine_ls_R_factor_all            0.0852
_refine_ls_R_factor_gt             0.0578
_refine_ls_restrained_S_all        1.028
_refine_ls_shift/su_max            0.020
_refine_ls_shift/su_mean           0.019
_refine_ls_structure_factor_coef   Fsqd
_refine_ls_weighting_details      
 'w=1/[\s^2^(Fo^2^)+(0.0809P)^2^+15.2761P] where P=(Fo^2^+2Fc^2^)/3'
_refine_ls_weighting_scheme        calc
_refine_ls_wR_factor_gt            0.1437
_refine_ls_wR_factor_ref           0.1719
_refine_special_details            ?
_olex2_refinement_description
;
1. Fixed Uiso
 At 1.2 times of:
  All C(H) groups
 At 1.5 times of:
  All O(H,H) groups
2. Restrained distances
 S7-O20 = S7-O21 = S7'-O20' = S7'-O21'
 1.45 with sigma of 0.01
3. Uiso/Uaniso restraints and constraints
Uanis(C36A) \\sim Ueq, Uanis(C36B) \\sim Ueq: with sigma of 0.02 and sigma for
terminal atoms of 0.04
Uanis(O20) \\sim Ueq, Uanis(O20') \\sim Ueq: with sigma of 0.02 and sigma for
terminal atoms of 0.04
Uanis(O21) \\sim Ueq, Uanis(O21') \\sim Ueq: with sigma of 0.01 and sigma for
terminal atoms of 0.01
Uanis(O21') \\sim Ueq, Uanis(O21) \\sim Ueq: with sigma of 0.006 and sigma for
terminal atoms of 0.006
Uanis(C31A) = Uanis(C31B)
Uanis(C32A) = Uanis(C32B)
Uanis(C33A) = Uanis(C33B)
Uanis(C34A) = Uanis(C34B)
Uanis(C35A) = Uanis(C35B)
Uanis(C36A) = Uanis(C36B)
Uanis(C37A) = Uanis(C37B)
Uanis(C38A) = Uanis(C38B)
Uanis(C39A) = Uanis(C39B)
Uanis(C40A) = Uanis(C40B)
Uanis(S7) = Uanis(S7')
Uanis(O20) = Uanis(O20')
Uanis(O21) = Uanis(O21')
4. Others
 Sof(O21')=Sof(O20')=Sof(C31B)=Sof(C32B)=Sof(H32B)=Sof(C33B)=Sof(C34B)=
 Sof(H34B)=Sof(C35B)=Sof(H35B)=Sof(C36B)=Sof(C37B)=Sof(H37B)=Sof(C38B)=
 Sof(C39B)=Sof(H39B)=Sof(C40B)=Sof(H40B)=1-FVAR(1)
 Sof(O20)=Sof(O21)=Sof(C31A)=Sof(C32A)=Sof(H32A)=Sof(C33A)=Sof(H33A)=Sof(C34A)=
 Sof(C35A)=Sof(H35A)=Sof(C36A)=Sof(C37A)=Sof(H37A)=Sof(C38A)=Sof(H38A)=
 Sof(C39A)=Sof(C40A)=Sof(H40A)=FVAR(1)
 Sof(S7')=1-FVAR(2)
 Sof(S7)=FVAR(2)
5.a Free rotating group:
 O1W(H1WA,H1WB), O2W(H2WA,H2WB), O3W(H3WA,H3WB), O4W(H4WA,H4WB), O5W(H5WA,
 H5WB), O6W(H6WA,H6WB), O7W(H7WA,H7WB), O8W(H8WA,H8WB), O9W(H9WA,H9WB)
5.b Aromatic/amide H refined with riding coordinates:
 C2A(H2AA), C3A(H3AA), C5A(H5AA), C7A(H7AA), C8A(H8AA), C10A(H10A), C12A(H12A),
  C14A(H14A), C15A(H15A), C17A(H17A), C19A(H19A), C20A(H20A), C22A(H22A),
 C23A(H23A), C25A(H25A), C27A(H27A), C28A(H28A), C30A(H30A), C32B(H32B),
 C34B(H34B), C35B(H35B), C37B(H37B), C39B(H39B), C40B(H40B), C32A(H32A),
 C33A(H33A), C35A(H35A), C37A(H37A), C38A(H38A), C40A(H40A), C3C(H3CA),
 C4C(H4CA), C6C(H6C), C7C(H7C), C9C(H9C), C10C(H10C), C12C(H12C), C13C(H13C),
 C15C(H15C), C16C(H16C), C18C(H18C), C19C(H19C), C21C(H21C), C22C(H22C),
 C24C(H24C), C25C(H25C), C28C(H28C), C29C(H29C), C31C(H31C), C32C(H32C),
 C34C(H34C), C35C(H35C), C37C(H37C), C38C(H38C), C40C(H40C), C41C(H41C),
 C43C(H43C), C44C(H44C), C46C(H46C), C47C(H47C), C49C(H49C), C50C(H50C)
;
_atom_sites_solution_hydrogens     mixed
_atom_sites_solution_primary       ?
_atom_sites_solution_secondary     ?
loop_
  _atom_site_label
  _atom_site_type_symbol
  _atom_site_fract_x
  _atom_site_fract_y
  _atom_site_fract_z
  _atom_site_U_iso_or_equiv
  _atom_site_adp_type
  _atom_site_occupancy
  _atom_site_site_symmetry_order
  _atom_site_calc_flag
  _atom_site_refinement_flags_posn
  _atom_site_refinement_flags_adp
  _atom_site_refinement_flags_occupancy
  _atom_site_disorder_assembly
  _atom_site_disorder_group
 S1 S 1.66670(4) 0.65067(4) -0.35120(3) 0.02305(18) Uani 1 1 d . . . . .
 S2 S 1.41952(4) 0.80707(4) -0.09053(3) 0.02092(17) Uani 1 1 d . . . . .
 S3 S 1.34732(4) 0.73279(4) -0.40747(3) 0.02612(19) Uani 1 1 d . . . . .
 S4 S 1.12895(4) 0.71053(4) -0.09222(4) 0.02671(19) Uani 1 1 d . . . . .
 S5 S 0.83205(4) 0.65079(4) -0.14462(3) 0.02522(19) Uani 1 1 d . . . . .
 S6 S 1.06791(4) 0.82259(4) -0.40710(3) 0.02318(18) Uani 1 1 d . . . . .
 O1 O 1.71386(12) 0.70254(13) -0.36126(11) 0.0372(6) Uani 1 1 d . . . . .
 O2 O 1.69615(12) 0.58721(12) -0.33398(10) 0.0336(6) Uani 1 1 d . . . . .
 O3 O 1.61985(11) 0.64316(11) -0.40149(9) 0.0260(5) Uani 1 1 d . . . . .
 O4 O 1.44509(12) 0.77163(13) -0.03822(10) 0.0322(6) Uani 1 1 d . . . . .
 O5 O 1.43151(11) 0.87787(11) -0.08851(11) 0.0311(5) Uani 1 1 d . . . . .
 O6 O 1.35044(10) 0.79356(11) -0.10313(10) 0.0248(5) Uani 1 1 d . . . . .
 O7 O 1.31000(12) 0.68716(14) -0.44628(11) 0.0383(6) Uani 1 1 d . . . . .
 O8 O 1.34925(12) 0.79963(12) -0.43128(10) 0.0337(6) Uani 1 1 d . . . . .
 O9 O 1.41052(12) 0.70636(13) -0.39066(11) 0.0331(6) Uani 1 1 d . . . . .
 O10 O 1.06488(12) 0.68287(14) -0.10317(11) 0.0379(6) Uani 1 1 d . . . . .
 O11 O 1.16968(12) 0.67061(13) -0.05119(11) 0.0367(6) Uani 1 1 d . . . . .
 O12 O 1.12922(12) 0.78026(12) -0.07497(10) 0.0327(6) Uani 1 1 d . . . . .
 O13 O 0.80420(14) 0.58709(14) -0.16223(11) 0.0424(7) Uani 1 1 d . . . . .
 O14 O 0.78373(12) 0.70110(14) -0.13420(11) 0.0416(7) Uani 1 1 d . . . . .
 O15 O 0.87832(11) 0.64445(11) -0.09392(10) 0.0284(5) Uani 1 1 d . . . . .
 O16 O 1.03589(12) 0.79410(12) -0.45970(10) 0.0318(6) Uani 1 1 d . . . . .
 O17 O 1.06013(11) 0.89426(11) -0.40210(10) 0.0297(5) Uani 1 1 d . . . . .
 O18 O 1.13661(11) 0.80444(11) -0.40002(10) 0.0274(5) Uani 1 1 d . . . . .
 C1A C 1.62126(15) 0.67594(15) -0.28978(13) 0.0201(6) Uani 1 1 d . . . . .
 C2A C 1.64713(15) 0.66349(16) -0.23161(13) 0.0231(7) Uani 1 1 d . . . . .
 H2AA H 1.6864 0.6413 -0.2260 0.028 Uiso 1 1 calc R . . . .
 C3A C 1.61333(15) 0.68471(16) -0.18356(14) 0.0239(7) Uani 1 1 d . . . . .
 H3AA H 1.6299 0.6767 -0.1452 0.029 Uiso 1 1 calc R . . . .
 C4A C 1.55353(15) 0.71872(15) -0.19162(13) 0.0189(6) Uani 1 1 d . . . . .
 C5A C 1.51786(15) 0.74140(15) -0.14264(13) 0.0218(6) Uani 1 1 d . . . . .
 H5AA H 1.5332 0.7330 -0.1039 0.026 Uiso 1 1 calc R . . . .
 C6A C 1.46099(15) 0.77550(15) -0.15202(13) 0.0188(6) Uani 1 1 d . . . . .
 C7A C 1.43570(15) 0.78841(16) -0.21029(14) 0.0236(7) Uani 1 1 d . . . . .
 H7AA H 1.3972 0.8121 -0.2159 0.028 Uiso 1 1 calc R . . . .
 C8A C 1.46848(15) 0.76571(16) -0.25828(14) 0.0229(7) Uani 1 1 d . . . . .
 H8AA H 1.4516 0.7734 -0.2966 0.027 Uiso 1 1 calc R . . . .
 C9A C 1.52807(14) 0.73058(15) -0.25033(13) 0.0190(6) Uani 1 1 d . . . . .
 C10A C 1.56333(15) 0.70791(15) -0.29934(13) 0.0199(6) Uani 1 1 d . . . . .
 H10A H 1.5471 0.7148 -0.3380 0.024 Uiso 1 1 calc R . . . .
 C11A C 1.30274(16) 0.74079(18) -0.34048(14) 0.0288(7) Uani 1 1 d . . . . .
 C12A C 1.27191(17) 0.68654(19) -0.31827(16) 0.0332(8) Uani 1 1 d . . . . .
 H12A H 1.2737 0.6460 -0.3380 0.040 Uiso 1 1 calc R . . . .
 C13A C 1.23663(16) 0.69240(17) -0.26421(16) 0.0292(7) Uani 1 1 d . . . . .
 C14A C 1.20209(18) 0.63768(19) -0.24177(16) 0.0353(8) Uani 1 1 d . . . . .
 H14A H 1.2018 0.5974 -0.2620 0.042 Uiso 1 1 calc R . . . .
 C15A C 1.16907(18) 0.64415(19) -0.19022(16) 0.0353(8) Uani 1 1 d . . . . .
 H15A H 1.1468 0.6082 -0.1748 0.042 Uiso 1 1 calc R . . . .
 C16A C 1.16918(16) 0.70701(18) -0.16030(15) 0.0291(8) Uani 1 1 d . . . . .
 C17A C 1.20011(16) 0.7603(2) -0.18140(15) 0.0332(8) Uani 1 1 d . . . . .
 H17A H 1.1990 0.8005 -0.1610 0.040 Uiso 1 1 calc R . . . .
 C18A C 1.23530(16) 0.75514(18) -0.23613(16) 0.0300(8) Uani 1 1 d . . . . .
 C19A C 1.26648(18) 0.81008(19) -0.25997(16) 0.0342(8) Uani 1 1 d . . . . .
 H19A H 1.2654 0.8511 -0.2409 0.041 Uiso 1 1 calc R . . . .
 C20A C 1.29898(17) 0.80256(19) -0.31249(15) 0.0337(8) Uani 1 1 d . . . . .
 H20A H 1.3186 0.8392 -0.3294 0.040 Uiso 1 1 calc R . . . .
 C21A C 0.87698(15) 0.67705(15) -0.20593(13) 0.0204(6) Uani 1 1 d . . . . .
 C22A C 0.85097(16) 0.66401(16) -0.26410(14) 0.0250(7) Uani 1 1 d . . . . .
 H22A H 0.8126 0.6401 -0.2695 0.030 Uiso 1 1 calc R . . . .
 C23A C 0.88353(16) 0.68737(17) -0.31231(14) 0.0275(7) Uani 1 1 d . . . . .
 H23A H 0.8673 0.6786 -0.3507 0.033 Uiso 1 1 calc R . . . .
 C24A C 0.94136(15) 0.72459(16) -0.30425(13) 0.0216(6) Uani 1 1 d . . . . .
 C25A C 0.97422(16) 0.75090(16) -0.35351(14) 0.0242(7) Uani 1 1 d . . . . .
 H25A H 0.9580 0.7432 -0.3921 0.029 Uiso 1 1 calc R . . . .
 C26A C 1.02944(15) 0.78733(15) -0.34467(14) 0.0226(7) Uani 1 1 d . . . . .
 C27A C 1.05666(15) 0.79910(16) -0.28680(14) 0.0236(7) Uani 1 1 d . . . . .
 H27A H 1.0946 0.8237 -0.2817 0.028 Uiso 1 1 calc R . . . .
 C28A C 1.02634(15) 0.77373(16) -0.23845(14) 0.0240(7) Uani 1 1 d . . . . .
 H28A H 1.0441 0.7809 -0.2003 0.029 Uiso 1 1 calc R . . . .
 C29A C 0.96770(14) 0.73642(15) -0.24593(13) 0.0194(6) Uani 1 1 d . . . . .
 C30A C 0.93408(15) 0.71157(15) -0.19672(14) 0.0214(6) Uani 1 1 d . . . . .
 H30A H 0.9506 0.7186 -0.1581 0.026 Uiso 1 1 calc R . . . .
 O24 O 1.25078(11) 0.38076(13) -0.03348(10) 0.0333(6) Uani 1 1 d . . . . .
 O19 O 1.37828(12) 0.37421(13) -0.43603(10) 0.0346(6) Uani 1 1 d . . . . .
 O23 O 1.14398(13) 0.34826(15) -0.07369(11) 0.0458(7) Uani 1 1 d . . . . .
 O22 O 1.17149(14) 0.46365(15) -0.05943(14) 0.0512(8) Uani 1 1 d . . . . .
 O21' O 1.2700(7) 0.3881(10) -0.4667(9) 0.0347(18) Uani 0.491(3) 1 d D U P A 1
 O20' O 1.3350(14) 0.4929(6) -0.4467(16) 0.0518(17) Uani 0.491(3) 1 d D U P A 1
 S7' S 1.3221(2) 0.4198(3) -0.4323(2) 0.0231(7) Uani 0.649(12) 1 d D . P A 1
 C31B C 1.2963(9) 0.4229(5) -0.3596(8) 0.025(2) Uani 0.491(3) 1 d . . P A 1
 C32B C 1.2774(4) 0.3687(4) -0.3274(4) 0.0307(13) Uani 0.491(3) 1 d . . P A 1
 H32B H 1.2764 0.3271 -0.3455 0.037 Uiso 0.491(3) 1 calc R . P A 1
 C33B C 1.2592(4) 0.3747(4) -0.2668(4) 0.0290(11) Uani 0.491(3) 1 d . . P A 1
 C34B C 1.2361(3) 0.3215(4) -0.2344(3) 0.0296(12) Uani 0.491(3) 1 d . . P A 1
 H34B H 1.2331 0.2798 -0.2521 0.036 Uiso 0.491(3) 1 calc R . P A 1
 C35B C 1.2177(4) 0.3294(4) -0.1769(4) 0.0273(13) Uani 0.491(3) 1 d . . P A 1
 H35B H 1.2041 0.2930 -0.1551 0.033 Uiso 0.491(3) 1 calc R . P A 1
 C36B C 1.2193(10) 0.3925(9) -0.1510(9) 0.022(2) Uani 0.491(3) 1 d . U P A 1
 C37B C 1.2441(4) 0.4455(4) -0.1801(3) 0.0275(11) Uani 0.491(3) 1 d . . P A 1
 H37B H 1.2488 0.4862 -0.1608 0.033 Uiso 0.491(3) 1 calc R . P A 1
 C38B C 1.2631(6) 0.4381(7) -0.2417(5) 0.0309(14) Uani 0.491(3) 1 d . . P A 1
 C39B C 1.2899(3) 0.4931(4) -0.2728(3) 0.0317(14) Uani 0.491(3) 1 d . . P A 1
 H39B H 1.2966 0.5332 -0.2531 0.038 Uiso 0.491(3) 1 calc R . P A 1
 C40B C 1.3056(4) 0.4871(4) -0.3313(3) 0.0315(12) Uani 0.491(3) 1 d . . P A 1
 H40B H 1.3217 0.5230 -0.3523 0.038 Uiso 0.491(3) 1 calc R . P A 1
 O20 O 1.3325(13) 0.4750(6) -0.4396(15) 0.0518(17) Uani 0.509(3) 1 d D U P A 2
 O21 O 1.2597(7) 0.3960(9) -0.4701(9) 0.0347(18) Uani 0.509(3) 1 d D U P A 2
 S7 S 1.3154(4) 0.4021(3) -0.4313(4) 0.0231(7) Uani 0.351(12) 1 d D . P A 2
 S8 S 1.19459(4) 0.39747(4) -0.07254(4) 0.02750(19) Uani 1 1 d . . . . .
 C31A C 1.2954(8) 0.3976(5) -0.3538(7) 0.025(2) Uani 0.509(3) 1 d . . P A 2
 C32A C 1.2808(4) 0.3330(4) -0.3378(4) 0.0307(13) Uani 0.509(3) 1 d . . P A 2
 H32A H 1.2853 0.2988 -0.3651 0.037 Uiso 0.509(3) 1 calc R . P A 2
 C33A C 1.2598(3) 0.3195(3) -0.2823(3) 0.0290(11) Uani 0.509(3) 1 d . . P A 2
 H33A H 1.2491 0.2762 -0.2721 0.035 Uiso 0.509(3) 1 calc R . P A 2
 C34A C 1.2541(4) 0.3710(4) -0.2402(4) 0.0296(12) Uani 0.509(3) 1 d . . P A 2
 C35A C 1.2307(4) 0.3599(4) -0.1814(4) 0.0273(13) Uani 0.509(3) 1 d . . P A 2
 H35A H 1.2173 0.3174 -0.1711 0.033 Uiso 0.509(3) 1 calc R . P A 2
 C36A C 1.2275(10) 0.4090(8) -0.1411(8) 0.022(2) Uani 0.509(3) 1 d . U P A 2
 C37A C 1.2478(3) 0.4748(3) -0.1564(3) 0.0275(11) Uani 0.509(3) 1 d . . P A 2
 H37A H 1.2458 0.5089 -0.1286 0.033 Uiso 0.509(3) 1 calc R . P A 2
 C38A C 1.2701(3) 0.4874(3) -0.2117(3) 0.0309(14) Uani 0.509(3) 1 d . . P A 2
 H38A H 1.2838 0.5301 -0.2209 0.037 Uiso 0.509(3) 1 calc R . P A 2
 C39A C 1.2728(6) 0.4386(7) -0.2544(5) 0.0317(14) Uani 0.509(3) 1 d . . P A 2
 C40A C 1.2925(4) 0.4503(4) -0.3154(3) 0.0315(12) Uani 0.509(3) 1 d . . P A 2
 H40A H 1.3029 0.4929 -0.3280 0.038 Uiso 0.509(3) 1 calc R . P A 2
 N1 N 1.42173(16) 0.24293(14) -0.02286(14) 0.0259(6) Uani 1 1 d . . . . .
 H1A H 1.3886(17) 0.2516(16) 0.0024(15) 0.018(9) Uiso 1 1 d . . . . .
 H1B H 1.4605(18) 0.2297(17) -0.0020(16) 0.026(9) Uiso 1 1 d . . . . .
 H1C H 1.410(2) 0.213(2) -0.048(2) 0.059(15) Uiso 1 1 d . . . . .
 C1C C 1.47806(14) 0.48757(14) -0.15033(13) 0.0181(6) Uani 1 1 d . . . . .
 N2 N 1.74352(13) 0.53145(16) -0.06618(13) 0.0246(6) Uani 1 1 d . . . . .
 H2A H 1.762(2) 0.490(2) -0.0582(18) 0.043(11) Uiso 1 1 d . . . . .
 H2B H 1.772(2) 0.549(2) -0.099(2) 0.056(13) Uiso 1 1 d . . . . .
 H2C H 1.7457(17) 0.5594(19) -0.0347(17) 0.028(10) Uiso 1 1 d . . . . .
 C2C C 1.46499(14) 0.41906(14) -0.12021(13) 0.0172(6) Uani 1 1 d . . . . .
 N3 N 1.30485(15) 0.68135(14) -0.04788(14) 0.0233(6) Uani 1 1 d . . . . .
 H3A H 1.3151(18) 0.6859(18) -0.0108(18) 0.029(10) Uiso 1 1 d . . . . .
 H3B H 1.262(2) 0.6750(19) -0.0539(17) 0.035(11) Uiso 1 1 d . . . . .
 H3C H 1.3148(18) 0.722(2) -0.0627(17) 0.036(11) Uiso 1 1 d . . . . .
 C3C C 1.51280(15) 0.38506(16) -0.08743(14) 0.0232(7) Uani 1 1 d . . . . .
 H3CA H 1.5552 0.4010 -0.0866 0.028 Uiso 1 1 calc R . . . .
 N4 N 1.47615(15) 0.47851(16) -0.40859(12) 0.0228(6) Uani 1 1 d . . . . .
 H4A H 1.4617(19) 0.512(2) -0.4238(18) 0.035(11) Uiso 1 1 d . . . . .
 H4B H 1.452(2) 0.442(2) -0.4213(19) 0.050(13) Uiso 1 1 d . . . . .
 H4C H 1.517(2) 0.475(2) -0.4199(19) 0.053(13) Uiso 1 1 d . . . . .
 C4C C 1.49870(16) 0.32743(16) -0.05575(14) 0.0250(7) Uani 1 1 d . . . . .
 H4CA H 1.5312 0.3057 -0.0336 0.030 Uiso 1 1 calc R . . . .
 N5 N 1.17539(15) 0.80547(14) 0.03945(13) 0.0227(6) Uani 1 1 d . . . . .
 H5A H 1.2155(18) 0.8098(16) 0.0440(15) 0.016(9) Uiso 1 1 d . . . . .
 H5B H 1.1660(16) 0.8027(17) -0.0001(17) 0.023(9) Uiso 1 1 d . . . . .
 H5C H 1.1671(17) 0.7664(19) 0.0565(16) 0.025(9) Uiso 1 1 d . . . . .
 C5C C 1.43664(16) 0.30327(15) -0.05769(13) 0.0216(6) Uani 1 1 d . . . . .
 N6 N 1.04171(15) 1.01774(16) 0.40686(12) 0.0247(6) Uani 1 1 d . . . . .
 H6A H 1.019(2) 1.051(2) 0.4193(18) 0.039(12) Uiso 1 1 d . . . . .
 H6B H 1.026(2) 0.978(2) 0.424(2) 0.055(13) Uiso 1 1 d . . . . .
 H6D H 1.080(2) 1.0262(19) 0.4204(17) 0.034(11) Uiso 1 1 d . . . . .
 C6C C 1.38760(15) 0.33420(16) -0.09133(14) 0.0230(7) Uani 1 1 d . . . . .
 H6C H 1.3458 0.3166 -0.0933 0.028 Uiso 1 1 calc R . . . .
 N7 N 0.75452(13) 0.97773(16) 0.07287(13) 0.0247(6) Uani 1 1 d . . . . .
 H7A H 0.731(2) 0.959(2) 0.1038(19) 0.043(11) Uiso 1 1 d . . . . .
 H7B H 0.737(2) 1.021(2) 0.0622(19) 0.050(12) Uiso 1 1 d . . . . .
 H7D H 0.753(2) 0.949(2) 0.039(2) 0.052(13) Uiso 1 1 d . . . . .
 C7C C 1.40208(14) 0.39199(15) -0.12207(13) 0.0200(6) Uani 1 1 d . . . . .
 H7C H 1.3694 0.4132 -0.1444 0.024 Uiso 1 1 calc R . . . .
 N8 N 1.09691(15) 1.25200(14) 0.01730(13) 0.0245(6) Uani 1 1 d . . . . .
 H8A H 1.1097(18) 1.2873(19) 0.0425(17) 0.031(10) Uiso 1 1 d . . . . .
 H8B H 1.1310(19) 1.2427(19) -0.0092(17) 0.037(11) Uiso 1 1 d . . . . .
 H8C H 1.060(2) 1.267(2) -0.003(2) 0.055(13) Uiso 1 1 d . . . . .
 C8C C 1.54825(14) 0.50878(14) -0.13150(13) 0.0180(6) Uani 1 1 d . . . . .
 C9C C 1.60053(15) 0.48106(16) -0.16146(14) 0.0236(7) Uani 1 1 d . . . . .
 H9C H 1.5922 0.4563 -0.1959 0.028 Uiso 1 1 calc R . . . .
 C10C C 1.66393(15) 0.48959(16) -0.14106(14) 0.0243(7) Uani 1 1 d . . . . .
 H10C H 1.6979 0.4706 -0.1613 0.029 Uiso 1 1 calc R . . . .
 C11C C 1.67619(14) 0.52694(15) -0.08984(14) 0.0210(6) Uani 1 1 d . . . . .
 C12C C 1.62654(15) 0.55784(16) -0.06120(13) 0.0222(7) Uani 1 1 d . . . . .
 H12C H 1.6355 0.5842 -0.0279 0.027 Uiso 1 1 calc R . . . .
 C13C C 1.56252(15) 0.54930(15) -0.08245(13) 0.0203(6) Uani 1 1 d . . . . .
 H13C H 1.5290 0.5709 -0.0636 0.024 Uiso 1 1 calc R . . . .
 C14C C 1.42791(14) 0.53759(14) -0.12596(13) 0.0179(6) Uani 1 1 d . . . . .
 C15C C 1.39831(15) 0.58739(15) -0.16031(14) 0.0223(7) Uani 1 1 d . . . . .
 H15C H 1.4063 0.5897 -0.2008 0.027 Uiso 1 1 calc R . . . .
 C16C C 1.35708(16) 0.63373(16) -0.13548(14) 0.0247(7) Uani 1 1 d . . . . .
 H16C H 1.3380 0.6668 -0.1591 0.030 Uiso 1 1 calc R . . . .
 C17C C 1.34474(15) 0.63019(15) -0.07545(14) 0.0205(6) Uani 1 1 d . . . . .
 C18C C 1.37132(15) 0.58020(15) -0.04012(13) 0.0213(6) Uani 1 1 d . . . . .
 H18C H 1.3619 0.5774 0.0000 0.026 Uiso 1 1 calc R . . . .
 C19C C 1.41227(14) 0.53431(15) -0.06568(13) 0.0204(6) Uani 1 1 d . . . . .
 H19C H 1.4299 0.5004 -0.0421 0.025 Uiso 1 1 calc R . . . .
 C20C C 1.47445(14) 0.48355(14) -0.21894(13) 0.0173(6) Uani 1 1 d . . . . .
 C21C C 1.45405(14) 0.42753(15) -0.25036(13) 0.0199(6) Uani 1 1 d . . . . .
 H21C H 1.4399 0.3906 -0.2295 0.024 Uiso 1 1 calc R . . . .
 C22C C 1.45435(15) 0.42532(15) -0.31238(14) 0.0225(7) Uani 1 1 d . . . . .
 H22C H 1.4408 0.3872 -0.3327 0.027 Uiso 1 1 calc R . . . .
 C23C C 1.47494(14) 0.48020(15) -0.34342(13) 0.0201(6) Uani 1 1 d . . . . .
 C24C C 1.49645(14) 0.53718(15) -0.31357(13) 0.0197(6) Uani 1 1 d . . . . .
 H24C H 1.5104 0.5740 -0.3347 0.024 Uiso 1 1 calc R . . . .
 C25C C 1.49659(14) 0.53791(15) -0.25177(13) 0.0200(6) Uani 1 1 d . . . . .
 H25C H 1.5118 0.5754 -0.2315 0.024 Uiso 1 1 calc R . . . .
 C26C C 1.02393(14) 1.01414(14) 0.14756(13) 0.0177(6) Uani 1 1 d . . . . .
 C27C C 1.06875(14) 0.95998(15) 0.12136(13) 0.0175(6) Uani 1 1 d . . . . .
 C28C C 1.08775(16) 0.90337(16) 0.15280(14) 0.0239(7) Uani 1 1 d . . . . .
 H28C H 1.0771 0.8991 0.1926 0.029 Uiso 1 1 calc R . . . .
 C29C C 1.12240(16) 0.85301(16) 0.12585(14) 0.0250(7) Uani 1 1 d . . . . .
 H29C H 1.1339 0.8151 0.1474 0.030 Uiso 1 1 calc R . . . .
 C30C C 1.13961(14) 0.85923(15) 0.06752(14) 0.0208(6) Uani 1 1 d . . . . .
 C31C C 1.12244(14) 0.91516(15) 0.03490(13) 0.0207(6) Uani 1 1 d . . . . .
 H31C H 1.1346 0.9196 -0.0044 0.025 Uiso 1 1 calc R . . . .
 C32C C 1.08682(15) 0.96448(15) 0.06185(13) 0.0207(6) Uani 1 1 d . . . . .
 H32C H 1.0745 1.0018 0.0397 0.025 Uiso 1 1 calc R . . . .
 C33C C 1.03080(14) 1.01625(15) 0.21659(13) 0.0189(6) Uani 1 1 d . . . . .
 C34C C 1.06124(14) 1.06797(15) 0.24792(13) 0.0203(6) Uani 1 1 d . . . . .
 H34C H 1.0795 1.1028 0.2271 0.024 Uiso 1 1 calc R . . . .
 C35C C 1.06473(15) 1.06825(16) 0.31000(14) 0.0226(7) Uani 1 1 d . . . . .
 H35C H 1.0844 1.1036 0.3303 0.027 Uiso 1 1 calc R . . . .
 C36C C 1.03903(14) 1.01607(16) 0.34164(13) 0.0205(6) Uani 1 1 d . . . . .
 C37C C 1.00768(15) 0.96390(16) 0.31188(13) 0.0221(6) Uani 1 1 d . . . . .
 H37C H 0.9900 0.9289 0.3330 0.026 Uiso 1 1 calc R . . . .
 C38C C 1.00344(15) 0.96520(15) 0.24988(13) 0.0207(6) Uani 1 1 d . . . . .
 H38C H 0.9817 0.9310 0.2298 0.025 Uiso 1 1 calc R . . . .
 C39C C 0.95224(14) 0.99747(15) 0.13072(13) 0.0176(6) Uani 1 1 d . . . . .
 C40C C 0.90266(15) 1.02953(16) 0.16069(14) 0.0239(7) Uani 1 1 d . . . . .
 H40C H 0.9133 1.0564 0.1933 0.029 Uiso 1 1 calc R . . . .
 C41C C 0.83802(15) 1.02206(17) 0.14287(14) 0.0253(7) Uani 1 1 d . . . . .
 H41C H 0.8056 1.0437 0.1632 0.030 Uiso 1 1 calc R . . . .
 C42C C 0.82226(14) 0.98185(16) 0.09426(13) 0.0206(6) Uani 1 1 d . . . . .
 C43C C 0.86964(15) 0.94742(15) 0.06555(13) 0.0208(6) Uani 1 1 d . . . . .
 H43C H 0.8584 0.9191 0.0341 0.025 Uiso 1 1 calc R . . . .
 C44C C 0.93469(15) 0.95526(15) 0.08393(13) 0.0197(6) Uani 1 1 d . . . . .
 H44C H 0.9667 0.9319 0.0645 0.024 Uiso 1 1 calc R . . . .
 C45C C 1.04178(14) 1.08132(14) 0.11783(13) 0.0178(6) Uani 1 1 d . . . . .
 C46C C 0.99583(15) 1.12000(16) 0.08619(14) 0.0221(7) Uani 1 1 d . . . . .
 H46C H 0.9522 1.1084 0.0870 0.027 Uiso 1 1 calc R . . . .
 C47C C 1.01387(16) 1.17551(16) 0.05346(14) 0.0239(7) Uani 1 1 d . . . . .
 H47C H 0.9826 1.1998 0.0320 0.029 Uiso 1 1 calc R . . . .
 C48C C 1.07768(15) 1.19398(15) 0.05313(13) 0.0216(6) Uani 1 1 d . . . . .
 C49C C 1.12479(15) 1.15850(16) 0.08602(14) 0.0231(7) Uani 1 1 d . . . . .
 H49C H 1.1680 1.1721 0.0868 0.028 Uiso 1 1 calc R . . . .
 C50C C 1.10630(15) 1.10269(15) 0.11752(13) 0.0207(6) Uani 1 1 d . . . . .
 H50C H 1.1378 1.0788 0.1391 0.025 Uiso 1 1 calc R . . . .
 O1W O 1.16585(18) 0.55408(17) 0.1817(2) 0.0717(11) Uani 1 1 d . . . . .
 H1WA H 1.1688 0.5120 0.1828 0.108 Uiso 1 1 d G . . . .
 H1WB H 1.1309 0.5650 0.1629 0.108 Uiso 1 1 d G . . . .
 O2W O 1.45840(19) 0.60208(15) -0.45740(13) 0.0590(9) Uani 1 1 d . . . . .
 H2WA H 1.4426 0.6091 -0.4923 0.088 Uiso 1 1 d G . . . .
 H2WB H 1.4432 0.6331 -0.4364 0.088 Uiso 1 1 d G . . . .
 O3W O 1.33415(16) 0.94327(15) -0.18044(15) 0.0542(8) Uani 1 1 d . . . . .
 H3WA H 1.3342 0.9846 -0.1885 0.081 Uiso 1 1 d G . . . .
 H3WB H 1.3667 0.9380 -0.1565 0.081 Uiso 1 1 d G . . . .
 O4W O 1.39973(15) 1.01363(13) -0.05492(15) 0.0485(7) Uani 1 1 d . . . . .
 H4WA H 1.4017 1.0556 -0.0577 0.073 Uiso 1 1 d G . . . .
 H4WB H 1.3871 1.0065 -0.0198 0.073 Uiso 1 1 d G . . . .
 O5W O 1.68661(13) 0.71412(14) -0.03754(11) 0.0393(6) Uani 1 1 d . . . . .
 H5WA H 1.7105 0.7154 -0.0677 0.059 Uiso 1 1 d G . . . .
 H5WB H 1.7088 0.6925 -0.0115 0.059 Uiso 1 1 d G . . . .
 O6W O 0.98529(13) 0.58504(13) -0.03127(12) 0.0390(6) Uani 1 1 d . . . . .
 H6WA H 1.0160 0.6109 -0.0403 0.058 Uiso 1 1 d G . . . .
 H6WB H 0.9522 0.6004 -0.0503 0.058 Uiso 1 1 d G . . . .
 O7W O 1.21917(12) 0.59544(13) 0.04345(12) 0.0355(6) Uani 1 1 d . . . . .
 H7WA H 1.2067 0.6170 0.0735 0.053 Uiso 1 1 d G . . . .
 H7WB H 1.1886 0.5999 0.0174 0.053 Uiso 1 1 d G . . . .
 O8W O 1.27415(12) 0.89394(13) -0.04405(11) 0.0344(6) Uani 1 1 d . . . . .
 H8WA H 1.2890 0.8680 -0.0702 0.052 Uiso 1 1 d G . . . .
 H8WB H 1.2964 0.8849 -0.0124 0.052 Uiso 1 1 d G . . . .
 O9W O 1.20114(12) 1.20133(13) -0.04088(11) 0.0352(6) Uani 1 1 d . . . . .
 H9WA H 1.2245 1.2083 -0.0707 0.053 Uiso 1 1 d G . . . .
 H9WB H 1.2267 1.1829 -0.0153 0.053 Uiso 1 1 d G . . . .

loop_
  _atom_site_aniso_label
  _atom_site_aniso_U_11
  _atom_site_aniso_U_22
  _atom_site_aniso_U_33
  _atom_site_aniso_U_23
  _atom_site_aniso_U_13
  _atom_site_aniso_U_12
 S1 0.0239(4) 0.0272(4) 0.0184(4) -0.0003(3) 0.0059(3) 0.0054(3)
 S2 0.0231(4) 0.0226(4) 0.0172(4) -0.0014(3) 0.0040(3) 0.0040(3)
 S3 0.0237(4) 0.0365(5) 0.0181(4) -0.0019(3) 0.0002(3) -0.0034(3)
 S4 0.0231(4) 0.0374(5) 0.0197(4) 0.0009(3) 0.0013(3) 0.0053(3)
 S5 0.0265(4) 0.0312(4) 0.0181(4) 0.0004(3) 0.0029(3) -0.0087(3)
 S6 0.0252(4) 0.0263(4) 0.0184(4) 0.0011(3) 0.0055(3) -0.0027(3)
 O1 0.0293(13) 0.0485(16) 0.0349(14) -0.0014(12) 0.0154(11) -0.0063(11)
 O2 0.0393(14) 0.0367(14) 0.0250(12) -0.0013(10) 0.0038(11) 0.0201(11)
 O3 0.0345(13) 0.0257(12) 0.0179(11) -0.0019(9) 0.0003(9) 0.0081(10)
 O4 0.0347(13) 0.0434(15) 0.0188(11) 0.0012(10) 0.0044(10) 0.0149(11)
 O5 0.0332(13) 0.0263(12) 0.0344(13) -0.0083(10) 0.0107(11) -0.0017(10)
 O6 0.0234(12) 0.0261(12) 0.0251(12) 0.0001(9) 0.0063(9) 0.0012(9)
 O7 0.0275(13) 0.0569(17) 0.0304(13) -0.0178(12) 0.0004(11) -0.0067(12)
 O8 0.0351(14) 0.0403(15) 0.0262(13) 0.0069(11) 0.0079(11) 0.0015(11)
 O9 0.0306(13) 0.0407(15) 0.0281(13) -0.0009(11) 0.0008(10) 0.0004(11)
 O10 0.0260(13) 0.0544(17) 0.0331(14) -0.0048(12) -0.0019(11) -0.0037(12)
 O11 0.0281(13) 0.0514(16) 0.0306(13) 0.0126(12) 0.0015(11) 0.0094(12)
 O12 0.0328(13) 0.0406(14) 0.0251(12) -0.0029(11) 0.0049(10) 0.0045(11)
 O13 0.0553(17) 0.0471(16) 0.0251(13) -0.0016(11) 0.0052(12) -0.0295(14)
 O14 0.0315(14) 0.0622(18) 0.0318(14) 0.0018(13) 0.0121(11) 0.0096(13)
 O15 0.0352(13) 0.0305(13) 0.0193(11) 0.0050(9) -0.0019(10) -0.0069(10)
 O16 0.0368(14) 0.0399(14) 0.0189(11) -0.0024(10) 0.0047(10) -0.0087(11)
 O17 0.0332(13) 0.0271(12) 0.0293(12) 0.0025(10) 0.0058(10) 0.0013(10)
 O18 0.0269(12) 0.0276(12) 0.0282(12) 0.0000(10) 0.0097(10) -0.0003(10)
 C1A 0.0224(15) 0.0203(15) 0.0178(15) -0.0009(12) 0.0048(12) -0.0001(12)
 C2A 0.0211(16) 0.0272(17) 0.0208(16) 0.0009(13) 0.0003(13) 0.0055(13)
 C3A 0.0244(16) 0.0298(18) 0.0174(15) 0.0020(13) -0.0007(13) 0.0035(13)
 C4A 0.0221(15) 0.0192(15) 0.0155(14) -0.0008(12) 0.0009(12) 0.0005(12)
 C5A 0.0263(16) 0.0247(16) 0.0145(14) -0.0009(12) 0.0011(12) 0.0015(13)
 C6A 0.0225(15) 0.0193(15) 0.0147(14) -0.0012(12) 0.0032(12) 0.0000(12)
 C7A 0.0196(15) 0.0293(17) 0.0221(16) 0.0002(13) 0.0008(13) 0.0068(13)
 C8A 0.0236(16) 0.0274(17) 0.0175(15) -0.0005(13) -0.0034(12) 0.0037(13)
 C9A 0.0202(15) 0.0195(15) 0.0173(15) 0.0016(12) 0.0001(12) -0.0006(12)
 C10A 0.0233(16) 0.0215(16) 0.0148(14) -0.0011(12) 0.0010(12) 0.0006(12)
 C11A 0.0224(17) 0.043(2) 0.0211(16) 0.0051(15) -0.0037(13) -0.0068(15)
 C12A 0.0330(19) 0.038(2) 0.0283(18) -0.0030(15) -0.0010(15) 0.0021(16)
 C13A 0.0247(17) 0.0305(18) 0.0324(18) 0.0009(15) 0.0024(14) 0.0032(14)
 C14A 0.036(2) 0.035(2) 0.035(2) -0.0025(16) 0.0015(16) 0.0014(16)
 C15A 0.036(2) 0.038(2) 0.0321(19) 0.0018(16) 0.0028(16) 0.0025(16)
 C16A 0.0206(16) 0.044(2) 0.0230(17) 0.0005(15) 0.0020(13) 0.0043(15)
 C17A 0.0259(18) 0.046(2) 0.0274(18) -0.0088(16) 0.0008(14) 0.0026(16)
 C18A 0.0239(17) 0.0330(19) 0.0328(19) -0.0016(15) -0.0051(14) 0.0010(14)
 C19A 0.036(2) 0.032(2) 0.034(2) -0.0041(16) 0.0007(16) 0.0006(16)
 C20A 0.0323(19) 0.041(2) 0.0275(18) 0.0010(16) 0.0058(15) 0.0025(16)
 C21A 0.0217(15) 0.0212(15) 0.0186(15) 0.0029(12) 0.0028(12) 0.0006(12)
 C22A 0.0223(16) 0.0307(18) 0.0216(16) 0.0010(13) -0.0023(13) -0.0058(13)
 C23A 0.0293(18) 0.0352(19) 0.0178(16) 0.0015(14) -0.0031(13) -0.0056(14)
 C24A 0.0210(15) 0.0263(17) 0.0173(15) -0.0015(12) -0.0016(12) 0.0002(13)
 C25A 0.0268(17) 0.0310(18) 0.0147(15) -0.0001(13) -0.0011(13) -0.0014(13)
 C26A 0.0254(16) 0.0226(16) 0.0199(15) 0.0020(12) 0.0037(13) 0.0017(13)
 C27A 0.0208(16) 0.0265(17) 0.0237(16) -0.0009(13) 0.0019(13) -0.0008(13)
 C28A 0.0234(16) 0.0287(17) 0.0199(16) -0.0003(13) -0.0016(13) -0.0017(13)
 C29A 0.0195(15) 0.0213(15) 0.0174(15) 0.0002(12) 0.0008(12) 0.0005(12)
 C30A 0.0215(15) 0.0249(16) 0.0175(15) -0.0005(12) -0.0023(12) 0.0000(12)
 O24 0.0300(13) 0.0437(15) 0.0259(12) -0.0014(11) -0.0048(10) 0.0024(11)
 O19 0.0327(13) 0.0447(15) 0.0265(13) -0.0070(11) -0.0005(10) 0.0073(11)
 O23 0.0436(16) 0.0613(19) 0.0317(14) 0.0154(13) -0.0105(12) -0.0249(14)
 O22 0.0392(16) 0.0512(18) 0.0617(19) -0.0226(15) -0.0217(14) 0.0152(13)
 O21' 0.027(4) 0.047(3) 0.029(2) 0.000(2) -0.008(2) 0.002(3)
 O20' 0.049(5) 0.013(5) 0.094(4) 0.018(8) 0.006(4) -0.003(6)
 S7' 0.0220(11) 0.023(2) 0.0246(5) -0.0043(13) -0.0010(6) -0.0073(13)
 C31B 0.025(2) 0.032(7) 0.018(3) 0.002(6) -0.006(2) 0.010(6)
 C32B 0.033(3) 0.031(4) 0.028(3) -0.004(3) -0.002(2) 0.002(3)
 C33B 0.028(3) 0.026(2) 0.032(3) -0.004(2) -0.004(2) 0.002(2)
 C34B 0.031(3) 0.024(2) 0.033(3) -0.008(3) -0.003(2) 0.003(2)
 C35B 0.030(3) 0.021(4) 0.030(2) 0.003(3) -0.003(2) -0.004(3)
 C36B 0.020(5) 0.030(8) 0.015(6) -0.008(4) -0.009(4) -0.003(5)
 C37B 0.036(3) 0.023(3) 0.023(3) -0.004(2) -0.001(2) -0.001(3)
 C38B 0.034(3) 0.022(3) 0.036(3) 0.002(2) -0.002(2) 0.001(2)
 C39B 0.026(3) 0.029(3) 0.040(4) -0.002(3) -0.002(2) 0.001(2)
 C40B 0.034(3) 0.032(3) 0.028(3) 0.002(2) -0.001(2) 0.002(3)
 O20 0.049(5) 0.013(5) 0.094(4) 0.018(8) 0.006(4) -0.003(6)
 O21 0.027(4) 0.047(3) 0.029(2) 0.000(2) -0.008(2) 0.002(3)
 S7 0.0220(11) 0.023(2) 0.0246(5) -0.0043(13) -0.0010(6) -0.0073(13)
 S8 0.0261(4) 0.0330(5) 0.0231(4) -0.0014(3) -0.0023(3) -0.0009(3)
 C31A 0.025(2) 0.032(7) 0.018(3) 0.002(6) -0.006(2) 0.010(6)
 C32A 0.033(3) 0.031(4) 0.028(3) -0.004(3) -0.002(2) 0.002(3)
 C33A 0.028(3) 0.026(2) 0.032(3) -0.004(2) -0.004(2) 0.002(2)
 C34A 0.031(3) 0.024(2) 0.033(3) -0.008(3) -0.003(2) 0.003(2)
 C35A 0.030(3) 0.021(4) 0.030(2) 0.003(3) -0.003(2) -0.004(3)
 C36A 0.020(5) 0.030(8) 0.015(6) -0.008(4) -0.009(4) -0.003(5)
 C37A 0.036(3) 0.023(3) 0.023(3) -0.004(2) -0.001(2) -0.001(3)
 C38A 0.034(3) 0.022(3) 0.036(3) 0.002(2) -0.002(2) 0.001(2)
 C39A 0.026(3) 0.029(3) 0.040(4) -0.002(3) -0.002(2) 0.001(2)
 C40A 0.034(3) 0.032(3) 0.028(3) 0.002(2) -0.001(2) 0.002(3)
 N1 0.0361(17) 0.0185(14) 0.0227(15) 0.0036(12) -0.0058(14) 0.0008(12)
 C1C 0.0176(14) 0.0176(15) 0.0189(15) -0.0026(12) -0.0007(12) 0.0019(12)
 N2 0.0196(14) 0.0287(16) 0.0255(15) 0.0017(13) -0.0015(12) -0.0043(12)
 C2C 0.0187(14) 0.0179(14) 0.0149(14) -0.0007(11) -0.0012(11) 0.0014(11)
 N3 0.0239(15) 0.0234(15) 0.0229(15) -0.0008(12) 0.0049(12) 0.0028(12)
 C3C 0.0180(15) 0.0276(17) 0.0237(16) -0.0004(13) -0.0018(13) 0.0017(13)
 N4 0.0277(16) 0.0246(16) 0.0161(13) -0.0005(12) -0.0010(12) 0.0023(13)
 C4C 0.0246(16) 0.0248(17) 0.0252(16) 0.0031(13) -0.0057(13) 0.0079(13)
 N5 0.0236(16) 0.0225(15) 0.0224(15) -0.0006(12) 0.0053(12) 0.0036(12)
 C5C 0.0299(17) 0.0171(15) 0.0175(15) -0.0012(12) -0.0022(13) -0.0004(13)
 N6 0.0256(16) 0.0301(17) 0.0184(14) -0.0018(12) -0.0003(12) -0.0036(13)
 C6C 0.0228(16) 0.0225(16) 0.0234(16) -0.0005(13) -0.0045(13) -0.0015(13)
 N7 0.0172(13) 0.0308(16) 0.0262(15) 0.0060(13) 0.0006(12) -0.0041(12)
 C7C 0.0184(15) 0.0208(15) 0.0204(15) -0.0007(12) -0.0043(12) 0.0021(12)
 N8 0.0303(16) 0.0233(15) 0.0197(14) 0.0015(12) -0.0004(13) -0.0002(12)
 C8C 0.0187(15) 0.0186(15) 0.0167(14) 0.0016(12) -0.0009(12) -0.0017(12)
 C9C 0.0246(16) 0.0255(17) 0.0208(16) -0.0048(13) 0.0008(13) -0.0011(13)
 C10C 0.0205(16) 0.0284(17) 0.0239(16) 0.0006(13) 0.0012(13) 0.0004(13)
 C11C 0.0156(14) 0.0250(16) 0.0223(16) 0.0056(13) -0.0026(12) -0.0047(12)
 C12C 0.0259(16) 0.0234(16) 0.0173(15) 0.0004(12) -0.0010(13) -0.0079(13)
 C13C 0.0217(15) 0.0208(15) 0.0184(15) 0.0004(12) 0.0020(12) -0.0020(12)
 C14C 0.0170(14) 0.0173(15) 0.0192(15) -0.0016(12) -0.0014(12) -0.0020(11)
 C15C 0.0277(17) 0.0229(16) 0.0164(15) -0.0003(12) 0.0023(13) 0.0021(13)
 C16C 0.0293(17) 0.0215(16) 0.0231(16) 0.0026(13) 0.0013(13) 0.0041(13)
 C17C 0.0205(15) 0.0205(15) 0.0208(15) -0.0020(12) 0.0028(12) -0.0003(12)
 C18C 0.0230(16) 0.0259(16) 0.0153(14) 0.0014(12) 0.0027(12) -0.0026(13)
 C19C 0.0211(15) 0.0205(15) 0.0196(15) 0.0033(12) -0.0005(12) 0.0013(12)
 C20C 0.0142(14) 0.0198(15) 0.0177(14) -0.0002(12) -0.0009(11) 0.0028(11)
 C21C 0.0189(15) 0.0206(15) 0.0203(15) 0.0001(12) 0.0010(12) 0.0017(12)
 C22C 0.0264(16) 0.0197(16) 0.0211(16) -0.0036(12) -0.0013(13) 0.0006(13)
 C23C 0.0203(15) 0.0238(16) 0.0160(15) -0.0017(12) -0.0008(12) 0.0032(12)
 C24C 0.0203(15) 0.0197(15) 0.0194(15) 0.0006(12) 0.0027(12) -0.0002(12)
 C25C 0.0195(15) 0.0202(15) 0.0203(15) -0.0039(12) 0.0001(12) -0.0033(12)
 C26C 0.0172(14) 0.0190(15) 0.0168(14) -0.0010(12) 0.0002(11) 0.0019(12)
 C27C 0.0142(14) 0.0224(15) 0.0160(14) -0.0016(12) 0.0009(11) -0.0005(11)
 C28C 0.0285(17) 0.0264(17) 0.0168(15) 0.0018(13) 0.0029(13) 0.0043(13)
 C29C 0.0294(17) 0.0232(16) 0.0226(16) 0.0047(13) 0.0033(13) 0.0074(13)
 C30C 0.0181(15) 0.0217(16) 0.0229(16) -0.0015(12) 0.0028(12) 0.0028(12)
 C31C 0.0209(15) 0.0278(17) 0.0135(14) 0.0003(12) 0.0033(12) -0.0004(13)
 C32C 0.0238(16) 0.0203(15) 0.0179(15) 0.0029(12) 0.0012(12) 0.0023(12)
 C33C 0.0156(14) 0.0223(15) 0.0185(15) -0.0012(12) -0.0009(12) 0.0047(12)
 C34C 0.0193(15) 0.0209(16) 0.0207(15) 0.0001(12) 0.0006(12) -0.0006(12)
 C35C 0.0207(15) 0.0265(17) 0.0204(15) -0.0043(13) -0.0015(12) -0.0021(13)
 C36C 0.0191(15) 0.0279(17) 0.0146(14) 0.0004(12) 0.0001(12) 0.0038(12)
 C37C 0.0222(16) 0.0261(16) 0.0181(15) 0.0006(13) 0.0032(12) 0.0012(13)
 C38C 0.0216(15) 0.0208(15) 0.0195(15) -0.0035(12) -0.0002(12) -0.0029(12)
 C39C 0.0150(14) 0.0209(15) 0.0170(14) 0.0023(12) 0.0006(11) -0.0004(12)
 C40C 0.0233(16) 0.0280(17) 0.0206(16) -0.0061(13) 0.0022(13) 0.0009(13)
 C41C 0.0184(15) 0.0328(18) 0.0250(17) -0.0012(14) 0.0031(13) 0.0016(13)
 C42C 0.0157(14) 0.0263(16) 0.0198(15) 0.0043(12) -0.0008(12) -0.0062(12)
 C43C 0.0227(16) 0.0223(16) 0.0173(15) -0.0003(12) -0.0007(12) -0.0052(12)
 C44C 0.0211(15) 0.0201(15) 0.0180(15) 0.0019(12) 0.0006(12) 0.0014(12)
 C45C 0.0201(15) 0.0185(15) 0.0149(14) -0.0017(11) -0.0002(12) 0.0015(12)
 C46C 0.0172(15) 0.0268(17) 0.0222(16) 0.0011(13) -0.0003(12) 0.0022(12)
 C47C 0.0285(17) 0.0218(16) 0.0212(16) 0.0011(13) -0.0005(13) 0.0065(13)
 C48C 0.0283(17) 0.0172(15) 0.0192(15) 0.0011(12) 0.0004(13) 0.0012(12)
 C49C 0.0205(15) 0.0247(16) 0.0241(16) 0.0000(13) -0.0005(13) -0.0027(13)
 C50C 0.0206(15) 0.0226(16) 0.0184(15) 0.0012(12) -0.0036(12) 0.0023(12)
 O1W 0.063(2) 0.0427(19) 0.107(3) -0.001(2) -0.028(2) 0.0029(16)
 O2W 0.099(3) 0.0421(18) 0.0356(16) 0.0045(14) -0.0004(17) 0.0272(17)
 O3W 0.059(2) 0.0362(16) 0.065(2) -0.0073(15) -0.0224(16) -0.0001(14)
 O4W 0.0446(17) 0.0277(14) 0.074(2) 0.0035(14) 0.0177(16) 0.0050(13)
 O5W 0.0466(16) 0.0457(16) 0.0254(13) 0.0082(12) -0.0001(12) -0.0040(13)
 O6W 0.0376(15) 0.0354(15) 0.0434(16) -0.0046(12) -0.0042(13) 0.0045(12)
 O7W 0.0343(14) 0.0364(15) 0.0359(14) 0.0041(12) 0.0042(11) 0.0102(11)
 O8W 0.0327(14) 0.0372(15) 0.0338(14) 0.0099(12) 0.0064(11) 0.0103(11)
 O9W 0.0362(14) 0.0417(15) 0.0281(13) 0.0064(11) 0.0070(11) 0.0018(12)

_geom_special_details
;
 All esds (except the esd in the dihedral angle between two l.s. planes)
 are estimated using the full covariance matrix.  The cell esds are taken
 into account individually in the estimation of esds in distances, angles
 and torsion angles; correlations between esds in cell parameters are only
 used when they are defined by crystal symmetry.  An approximate (isotropic)
 treatment of cell esds is used for estimating esds involving l.s. planes.
;
loop_
  _geom_bond_atom_site_label_1
  _geom_bond_atom_site_label_2
  _geom_bond_distance
  _geom_bond_site_symmetry_2
  _geom_bond_publ_flag
 S1 O1 1.450(3) . ?
 S1 O2 1.461(2) . ?
 S1 O3 1.467(2) . ?
 S1 C1A 1.767(3) . ?
 S2 O4 1.456(2) . ?
 S2 O5 1.447(2) . ?
 S2 O6 1.467(2) . ?
 S2 C6A 1.766(3) . ?
 S3 O7 1.465(2) . ?
 S3 O8 1.449(3) . ?
 S3 O9 1.445(3) . ?
 S3 C11A 1.796(3) . ?
 S4 O10 1.446(3) . ?
 S4 O11 1.464(2) . ?
 S4 O12 1.456(3) . ?
 S4 C16A 1.764(3) . ?
 S5 O13 1.454(3) . ?
 S5 O14 1.445(3) . ?
 S5 O15 1.464(2) . ?
 S5 C21A 1.766(3) . ?
 S6 O16 1.450(2) . ?
 S6 O17 1.457(2) . ?
 S6 O18 1.465(2) . ?
 S6 C26A 1.781(3) . ?
 C1A C2A 1.415(4) . ?
 C1A C10A 1.366(4) . ?
 C2A H2AA 0.9300 . ?
 C2A C3A 1.372(4) . ?
 C3A H3AA 0.9300 . ?
 C3A C4A 1.416(4) . ?
 C4A C5A 1.418(4) . ?
 C4A C9A 1.421(4) . ?
 C5A H5AA 0.9300 . ?
 C5A C6A 1.368(4) . ?
 C6A C7A 1.415(4) . ?
 C7A H7AA 0.9300 . ?
 C7A C8A 1.369(4) . ?
 C8A H8AA 0.9300 . ?
 C8A C9A 1.423(4) . ?
 C9A C10A 1.414(4) . ?
 C10A H10A 0.9300 . ?
 C11A C12A 1.366(5) . ?
 C11A C20A 1.397(5) . ?
 C12A H12A 0.9300 . ?
 C12A C13A 1.440(5) . ?
 C13A C14A 1.414(5) . ?
 C13A C18A 1.412(5) . ?
 C14A H14A 0.9300 . ?
 C14A C15A 1.368(5) . ?
 C15A H15A 0.9300 . ?
 C15A C16A 1.433(5) . ?
 C16A C17A 1.343(5) . ?
 C17A H17A 0.9300 . ?
 C17A C18A 1.451(5) . ?
 C18A C19A 1.395(5) . ?
 C19A H19A 0.9300 . ?
 C19A C20A 1.384(5) . ?
 C20A H20A 0.9300 . ?
 C21A C22A 1.418(4) . ?
 C21A C30A 1.376(4) . ?
 C22A H22A 0.9300 . ?
 C22A C23A 1.375(4) . ?
 C23A H23A 0.9300 . ?
 C23A C24A 1.414(4) . ?
 C24A C25A 1.419(4) . ?
 C24A C29A 1.419(4) . ?
 C25A H25A 0.9300 . ?
 C25A C26A 1.362(4) . ?
 C26A C27A 1.416(4) . ?
 C27A H27A 0.9300 . ?
 C27A C28A 1.369(4) . ?
 C28A H28A 0.9300 . ?
 C28A C29A 1.427(4) . ?
 C29A C30A 1.415(4) . ?
 C30A H30A 0.9300 . ?
 O24 S8 1.467(2) . ?
 O19 S7' 1.483(5) . ?
 O19 S7 1.420(9) . ?
 O23 S8 1.438(3) . ?
 O22 S8 1.449(3) . ?
 O21' S7' 1.449(8) . ?
 O20' S7' 1.531(8) . ?
 S7' C31B 1.735(19) . ?
 C31B C32B 1.373(13) . ?
 C31B C40B 1.448(16) . ?
 C32B H32B 0.9300 . ?
 C32B C33B 1.429(12) . ?
 C33B C34B 1.387(12) . ?
 C33B C38B 1.397(17) . ?
 C34B H34B 0.9300 . ?
 C34B C35B 1.366(11) . ?
 C35B H35B 0.9300 . ?
 C35B C36B 1.396(15) . ?
 C36B C37B 1.36(2) . ?
 C36B S8 1.85(2) . ?
 C37B H37B 0.9300 . ?
 C37B C38B 1.458(13) . ?
 C38B C39B 1.428(15) . ?
 C39B H39B 0.9300 . ?
 C39B C40B 1.369(10) . ?
 C40B H40B 0.9300 . ?
 O20 S7 1.523(9) . ?
 O21 S7 1.422(8) . ?
 S7 C31A 1.802(19) . ?
 S8 C36A 1.72(2) . ?
 C31A C32A 1.384(12) . ?
 C31A C40A 1.370(17) . ?
 C32A H32A 0.9300 . ?
 C32A C33A 1.359(11) . ?
 C33A H33A 0.9300 . ?
 C33A C34A 1.411(10) . ?
 C34A C35A 1.437(12) . ?
 C34A C39A 1.452(17) . ?
 C35A H35A 0.9300 . ?
 C35A C36A 1.344(14) . ?
 C36A C37A 1.435(19) . ?
 C37A H37A 0.9300 . ?
 C37A C38A 1.361(10) . ?
 C38A H38A 0.9300 . ?
 C38A C39A 1.375(15) . ?
 C39A C40A 1.461(13) . ?
 C40A H40A 0.9300 . ?
 N1 H1A 0.92(4) . ?
 N1 H1B 0.95(4) . ?
 N1 H1C 0.85(5) . ?
 N1 C5C 1.482(4) . ?
 C1C C2C 1.563(4) . ?
 C1C C8C 1.552(4) . ?
 C1C C14C 1.556(4) . ?
 C1C C20C 1.541(4) . ?
 N2 H2A 0.93(4) . ?
 N2 H2B 1.02(5) . ?
 N2 H2C 0.90(4) . ?
 N2 C11C 1.471(4) . ?
 C2C C3C 1.389(4) . ?
 C2C C7C 1.405(4) . ?
 N3 H3A 0.86(4) . ?
 N3 H3B 0.89(4) . ?
 N3 H3C 0.91(4) . ?
 N3 C17C 1.468(4) . ?
 C3C H3CA 0.9300 . ?
 C3C C4C 1.396(5) . ?
 N4 H4A 0.80(4) . ?
 N4 H4B 0.93(5) . ?
 N4 H4C 0.89(5) . ?
 N4 C23C 1.464(4) . ?
 C4C H4CA 0.9300 . ?
 C4C C5C 1.367(4) . ?
 N5 H5A 0.83(4) . ?
 N5 H5B 0.90(4) . ?
 N5 H5C 0.89(4) . ?
 N5 C30C 1.464(4) . ?
 C5C C6C 1.388(4) . ?
 N6 H6A 0.87(4) . ?
 N6 H6B 0.94(5) . ?
 N6 H6D 0.85(4) . ?
 N6 C36C 1.463(4) . ?
 C6C H6C 0.9300 . ?
 C6C C7C 1.390(4) . ?
 N7 H7A 0.94(4) . ?
 N7 H7B 0.97(5) . ?
 N7 H7D 0.96(5) . ?
 N7 C42C 1.463(4) . ?
 C7C H7C 0.9300 . ?
 N8 H8A 0.94(4) . ?
 N8 H8B 0.95(4) . ?
 N8 H8C 0.92(5) . ?
 N8 C48C 1.480(4) . ?
 C8C C9C 1.405(4) . ?
 C8C C13C 1.393(4) . ?
 C9C H9C 0.9300 . ?
 C9C C10C 1.380(4) . ?
 C10C H10C 0.9300 . ?
 C10C C11C 1.389(4) . ?
 C11C C12C 1.375(4) . ?
 C12C H12C 0.9300 . ?
 C12C C13C 1.398(4) . ?
 C13C H13C 0.9300 . ?
 C14C C15C 1.392(4) . ?
 C14C C19C 1.403(4) . ?
 C15C H15C 0.9300 . ?
 C15C C16C 1.391(4) . ?
 C16C H16C 0.9300 . ?
 C16C C17C 1.381(4) . ?
 C17C C18C 1.382(4) . ?
 C18C H18C 0.9300 . ?
 C18C C19C 1.388(4) . ?
 C19C H19C 0.9300 . ?
 C20C C21C 1.388(4) . ?
 C20C C25C 1.404(4) . ?
 C21C H21C 0.9300 . ?
 C21C C22C 1.392(4) . ?
 C22C H22C 0.9300 . ?
 C22C C23C 1.381(4) . ?
 C23C C24C 1.393(4) . ?
 C24C H24C 0.9300 . ?
 C24C C25C 1.387(4) . ?
 C25C H25C 0.9300 . ?
 C26C C27C 1.557(4) . ?
 C26C C33C 1.551(4) . ?
 C26C C39C 1.549(4) . ?
 C26C C45C 1.558(4) . ?
 C27C C28C 1.389(4) . ?
 C27C C32C 1.401(4) . ?
 C28C H28C 0.9300 . ?
 C28C C29C 1.391(4) . ?
 C29C H29C 0.9300 . ?
 C29C C30C 1.373(4) . ?
 C30C C31C 1.382(4) . ?
 C31C H31C 0.9300 . ?
 C31C C32C 1.386(4) . ?
 C32C H32C 0.9300 . ?
 C33C C34C 1.393(4) . ?
 C33C C38C 1.401(4) . ?
 C34C H34C 0.9300 . ?
 C34C C35C 1.392(4) . ?
 C35C H35C 0.9300 . ?
 C35C C36C 1.384(4) . ?
 C36C C37C 1.392(4) . ?
 C37C H37C 0.9300 . ?
 C37C C38C 1.391(4) . ?
 C38C H38C 0.9300 . ?
 C39C C40C 1.400(4) . ?
 C39C C44C 1.389(4) . ?
 C40C H40C 0.9300 . ?
 C40C C41C 1.385(4) . ?
 C41C H41C 0.9300 . ?
 C41C C42C 1.388(4) . ?
 C42C C43C 1.375(4) . ?
 C43C H43C 0.9300 . ?
 C43C C44C 1.397(4) . ?
 C44C H44C 0.9300 . ?
 C45C C46C 1.400(4) . ?
 C45C C50C 1.397(4) . ?
 C46C H46C 0.9300 . ?
 C46C C47C 1.395(4) . ?
 C47C H47C 0.9300 . ?
 C47C C48C 1.366(5) . ?
 C48C C49C 1.395(4) . ?
 C49C H49C 0.9300 . ?
 C49C C50C 1.388(4) . ?
 C50C H50C 0.9300 . ?
 O1W H1WA 0.8502 . ?
 O1W H1WB 0.8508 . ?
 O2W H2WA 0.8490 . ?
 O2W H2WB 0.8494 . ?
 O3W H3WA 0.8506 . ?
 O3W H3WB 0.8505 . ?
 O4W H4WA 0.8482 . ?
 O4W H4WB 0.8505 . ?
 O5W H5WA 0.8506 . ?
 O5W H5WB 0.8492 . ?
 O6W H6WA 0.8503 . ?
 O6W H6WB 0.8507 . ?
 O7W H7WA 0.8491 . ?
 O7W H7WB 0.8495 . ?
 O8W H8WA 0.8505 . ?
 O8W H8WB 0.8512 . ?
 O9W H9WA 0.8499 . ?
 O9W H9WB 0.8504 . ?

loop_
  _geom_angle_atom_site_label_1
  _geom_angle_atom_site_label_2
  _geom_angle_atom_site_label_3
  _geom_angle
  _geom_angle_site_symmetry_1
  _geom_angle_site_symmetry_3
  _geom_angle_publ_flag
 O1 S1 O2 113.38(16) . . ?
 O1 S1 O3 112.41(15) . . ?
 O1 S1 C1A 106.86(15) . . ?
 O2 S1 O3 111.68(14) . . ?
 O2 S1 C1A 105.79(14) . . ?
 O3 S1 C1A 106.09(14) . . ?
 O4 S2 O6 112.71(14) . . ?
 O4 S2 C6A 106.37(14) . . ?
 O5 S2 O4 113.63(15) . . ?
 O5 S2 O6 110.61(14) . . ?
 O5 S2 C6A 106.99(14) . . ?
 O6 S2 C6A 105.97(13) . . ?
 O7 S3 C11A 106.29(15) . . ?
 O8 S3 O7 112.57(16) . . ?
 O8 S3 C11A 104.29(16) . . ?
 O9 S3 O7 111.96(15) . . ?
 O9 S3 O8 113.73(15) . . ?
 O9 S3 C11A 107.28(15) . . ?
 O10 S4 O11 113.28(16) . . ?
 O10 S4 O12 114.31(15) . . ?
 O10 S4 C16A 106.92(15) . . ?
 O11 S4 C16A 104.25(15) . . ?
 O12 S4 O11 111.41(16) . . ?
 O12 S4 C16A 105.74(16) . . ?
 O13 S5 O15 111.99(15) . . ?
 O13 S5 C21A 105.37(15) . . ?
 O14 S5 O13 113.24(17) . . ?
 O14 S5 O15 111.67(15) . . ?
 O14 S5 C21A 107.39(15) . . ?
 O15 S5 C21A 106.65(14) . . ?
 O16 S6 O17 113.97(15) . . ?
 O16 S6 O18 113.58(14) . . ?
 O16 S6 C26A 106.26(14) . . ?
 O17 S6 O18 110.31(14) . . ?
 O17 S6 C26A 106.34(14) . . ?
 O18 S6 C26A 105.67(14) . . ?
 C2A C1A S1 118.4(2) . . ?
 C10A C1A S1 119.8(2) . . ?
 C10A C1A C2A 121.8(3) . . ?
 C1A C2A H2AA 120.5 . . ?
 C3A C2A C1A 119.0(3) . . ?
 C3A C2A H2AA 120.5 . . ?
 C2A C3A H3AA 119.5 . . ?
 C2A C3A C4A 120.9(3) . . ?
 C4A C3A H3AA 119.5 . . ?
 C3A C4A C5A 121.9(3) . . ?
 C3A C4A C9A 119.4(3) . . ?
 C5A C4A C9A 118.7(3) . . ?
 C4A C5A H5AA 119.8 . . ?
 C6A C5A C4A 120.4(3) . . ?
 C6A C5A H5AA 119.8 . . ?
 C5A C6A S2 119.7(2) . . ?
 C5A C6A C7A 121.4(3) . . ?
 C7A C6A S2 118.9(2) . . ?
 C6A C7A H7AA 120.3 . . ?
 C8A C7A C6A 119.3(3) . . ?
 C8A C7A H7AA 120.3 . . ?
 C7A C8A H8AA 119.5 . . ?
 C7A C8A C9A 121.0(3) . . ?
 C9A C8A H8AA 119.5 . . ?
 C4A C9A C8A 119.3(3) . . ?
 C10A C9A C4A 118.9(3) . . ?
 C10A C9A C8A 121.8(3) . . ?
 C1A C10A C9A 120.0(3) . . ?
 C1A C10A H10A 120.0 . . ?
 C9A C10A H10A 120.0 . . ?
 C12A C11A S3 119.4(3) . . ?
 C12A C11A C20A 120.9(3) . . ?
 C20A C11A S3 119.6(3) . . ?
 C11A C12A H12A 120.1 . . ?
 C11A C12A C13A 119.8(3) . . ?
 C13A C12A H12A 120.1 . . ?
 C14A C13A C12A 120.7(3) . . ?
 C18A C13A C12A 117.8(3) . . ?
 C18A C13A C14A 121.4(3) . . ?
 C13A C14A H14A 120.1 . . ?
 C15A C14A C13A 119.9(3) . . ?
 C15A C14A H14A 120.1 . . ?
 C14A C15A H15A 120.4 . . ?
 C14A C15A C16A 119.2(3) . . ?
 C16A C15A H15A 120.4 . . ?
 C15A C16A S4 116.6(3) . . ?
 C17A C16A S4 121.1(3) . . ?
 C17A C16A C15A 122.3(3) . . ?
 C16A C17A H17A 120.1 . . ?
 C16A C17A C18A 119.9(3) . . ?
 C18A C17A H17A 120.1 . . ?
 C13A C18A C17A 117.4(3) . . ?
 C19A C18A C13A 121.5(3) . . ?
 C19A C18A C17A 121.2(3) . . ?
 C18A C19A H19A 120.6 . . ?
 C20A C19A C18A 118.8(4) . . ?
 C20A C19A H19A 120.6 . . ?
 C11A C20A H20A 119.5 . . ?
 C19A C20A C11A 121.1(3) . . ?
 C19A C20A H20A 119.5 . . ?
 C22A C21A S5 118.0(2) . . ?
 C30A C21A S5 120.2(2) . . ?
 C30A C21A C22A 121.7(3) . . ?
 C21A C22A H22A 120.6 . . ?
 C23A C22A C21A 118.8(3) . . ?
 C23A C22A H22A 120.6 . . ?
 C22A C23A H23A 119.6 . . ?
 C22A C23A C24A 120.8(3) . . ?
 C24A C23A H23A 119.6 . . ?
 C23A C24A C25A 121.4(3) . . ?
 C23A C24A C29A 120.0(3) . . ?
 C25A C24A C29A 118.6(3) . . ?
 C24A C25A H25A 119.8 . . ?
 C26A C25A C24A 120.4(3) . . ?
 C26A C25A H25A 119.8 . . ?
 C25A C26A S6 119.5(2) . . ?
 C25A C26A C27A 121.7(3) . . ?
 C27A C26A S6 118.8(2) . . ?
 C26A C27A H27A 120.4 . . ?
 C28A C27A C26A 119.1(3) . . ?
 C28A C27A H27A 120.4 . . ?
 C27A C28A H28A 119.6 . . ?
 C27A C28A C29A 120.7(3) . . ?
 C29A C28A H28A 119.6 . . ?
 C24A C29A C28A 119.5(3) . . ?
 C30A C29A C24A 118.6(3) . . ?
 C30A C29A C28A 122.0(3) . . ?
 C21A C30A C29A 120.0(3) . . ?
 C21A C30A H30A 120.0 . . ?
 C29A C30A H30A 120.0 . . ?
 O19 S7' O20' 116.2(10) . . ?
 O19 S7' C31B 110.0(5) . . ?
 O21' S7' O19 105.1(8) . . ?
 O21' S7' O20' 116.2(14) . . ?
 O21' S7' C31B 105.8(12) . . ?
 O20' S7' C31B 103.1(13) . . ?
 C32B C31B S7' 124.6(10) . . ?
 C32B C31B C40B 121.1(14) . . ?
 C40B C31B S7' 113.7(9) . . ?
 C31B C32B H32B 119.3 . . ?
 C31B C32B C33B 121.4(10) . . ?
 C33B C32B H32B 119.3 . . ?
 C34B C33B C32B 122.7(8) . . ?
 C34B C33B C38B 120.7(8) . . ?
 C38B C33B C32B 116.6(9) . . ?
 C33B C34B H34B 119.5 . . ?
 C35B C34B C33B 121.1(7) . . ?
 C35B C34B H34B 119.4 . . ?
 C34B C35B H35B 120.2 . . ?
 C34B C35B C36B 119.7(11) . . ?
 C36B C35B H35B 120.2 . . ?
 C35B C36B S8 116.1(14) . . ?
 C37B C36B C35B 121.2(16) . . ?
 C37B C36B S8 122.3(9) . . ?
 C36B C37B H37B 120.2 . . ?
 C36B C37B C38B 119.5(11) . . ?
 C38B C37B H37B 120.2 . . ?
 C33B C38B C37B 117.5(10) . . ?
 C33B C38B C39B 122.0(9) . . ?
 C39B C38B C37B 120.3(11) . . ?
 C38B C39B H39B 119.7 . . ?
 C40B C39B C38B 120.6(8) . . ?
 C40B C39B H39B 119.7 . . ?
 C31B C40B H40B 121.1 . . ?
 C39B C40B C31B 117.7(9) . . ?
 C39B C40B H40B 121.1 . . ?
 O19 S7 O20 99.0(10) . . ?
 O19 S7 O21 129.7(11) . . ?
 O19 S7 C31A 107.0(7) . . ?
 O20 S7 C31A 103.2(12) . . ?
 O21 S7 O20 101.2(14) . . ?
 O21 S7 C31A 112.4(12) . . ?
 O24 S8 C36B 108.6(7) . . ?
 O24 S8 C36A 103.8(7) . . ?
 O23 S8 O24 114.18(16) . . ?
 O23 S8 O22 113.21(18) . . ?
 O23 S8 C36B 99.7(5) . . ?
 O23 S8 C36A 112.7(4) . . ?
 O22 S8 O24 110.35(15) . . ?
 O22 S8 C36B 110.2(6) . . ?
 O22 S8 C36A 101.5(6) . . ?
 C32A C31A S7 110.9(10) . . ?
 C40A C31A S7 125.7(8) . . ?
 C40A C31A C32A 123.3(12) . . ?
 C31A C32A H32A 119.8 . . ?
 C33A C32A C31A 120.3(9) . . ?
 C33A C32A H32A 119.8 . . ?
 C32A C33A H33A 119.9 . . ?
 C32A C33A C34A 120.2(7) . . ?
 C34A C33A H33A 119.9 . . ?
 C33A C34A C35A 122.6(8) . . ?
 C33A C34A C39A 120.8(8) . . ?
 C35A C34A C39A 116.6(8) . . ?
 C34A C35A H35A 119.0 . . ?
 C36A C35A C34A 121.9(12) . . ?
 C36A C35A H35A 119.1 . . ?
 C35A C36A S8 122.2(13) . . ?
 C35A C36A C37A 119.8(16) . . ?
 C37A C36A S8 117.8(10) . . ?
 C36A C37A H37A 120.0 . . ?
 C38A C37A C36A 120.1(9) . . ?
 C38A C37A H37A 120.0 . . ?
 C37A C38A H38A 119.2 . . ?
 C37A C38A C39A 121.7(8) . . ?
 C39A C38A H38A 119.2 . . ?
 C34A C39A C40A 116.2(10) . . ?
 C38A C39A C34A 119.9(9) . . ?
 C38A C39A C40A 123.9(11) . . ?
 C31A C40A C39A 118.9(10) . . ?
 C31A C40A H40A 120.5 . . ?
 C39A C40A H40A 120.5 . . ?
 H1A N1 H1B 112(3) . . ?
 H1A N1 H1C 110(4) . . ?
 H1B N1 H1C 110(4) . . ?
 C5C N1 H1A 110(2) . . ?
 C5C N1 H1B 108(2) . . ?
 C5C N1 H1C 107(3) . . ?
 C8C C1C C2C 107.3(2) . . ?
 C8C C1C C14C 110.5(2) . . ?
 C14C C1C C2C 107.0(2) . . ?
 C20C C1C C2C 112.5(2) . . ?
 C20C C1C C8C 107.4(2) . . ?
 C20C C1C C14C 112.1(2) . . ?
 H2A N2 H2B 102(3) . . ?
 H2A N2 H2C 113(3) . . ?
 H2B N2 H2C 109(3) . . ?
 C11C N2 H2A 113(3) . . ?
 C11C N2 H2B 109(2) . . ?
 C11C N2 H2C 110(2) . . ?
 C3C C2C C1C 122.3(3) . . ?
 C3C C2C C7C 117.4(3) . . ?
 C7C C2C C1C 120.1(3) . . ?
 H3A N3 H3B 112(3) . . ?
 H3A N3 H3C 102(3) . . ?
 H3B N3 H3C 108(3) . . ?
 C17C N3 H3A 111(2) . . ?
 C17C N3 H3B 113(2) . . ?
 C17C N3 H3C 110(2) . . ?
 C2C C3C H3CA 119.2 . . ?
 C2C C3C C4C 121.5(3) . . ?
 C4C C3C H3CA 119.2 . . ?
 H4A N4 H4B 110(4) . . ?
 H4A N4 H4C 107(4) . . ?
 H4B N4 H4C 110(4) . . ?
 C23C N4 H4A 113(3) . . ?
 C23C N4 H4B 107(3) . . ?
 C23C N4 H4C 110(3) . . ?
 C3C C4C H4CA 120.3 . . ?
 C5C C4C C3C 119.4(3) . . ?
 C5C C4C H4CA 120.3 . . ?
 H5A N5 H5B 108(3) . . ?
 H5A N5 H5C 104(3) . . ?
 H5B N5 H5C 109(3) . . ?
 C30C N5 H5A 113(2) . . ?
 C30C N5 H5B 112(2) . . ?
 C30C N5 H5C 111(2) . . ?
 C4C C5C N1 119.0(3) . . ?
 C4C C5C C6C 121.3(3) . . ?
 C6C C5C N1 119.6(3) . . ?
 H6A N6 H6B 109(4) . . ?
 H6A N6 H6D 103(4) . . ?
 H6B N6 H6D 110(4) . . ?
 C36C N6 H6A 110(3) . . ?
 C36C N6 H6B 113(3) . . ?
 C36C N6 H6D 111(3) . . ?
 C5C C6C H6C 120.6 . . ?
 C5C C6C C7C 118.7(3) . . ?
 C7C C6C H6C 120.6 . . ?
 H7A N7 H7B 110(4) . . ?
 H7A N7 H7D 110(4) . . ?
 H7B N7 H7D 110(4) . . ?
 C42C N7 H7A 107(3) . . ?
 C42C N7 H7B 112(3) . . ?
 C42C N7 H7D 108(3) . . ?
 C2C C7C H7C 119.2 . . ?
 C6C C7C C2C 121.6(3) . . ?
 C6C C7C H7C 119.2 . . ?
 H8A N8 H8B 109(3) . . ?
 H8A N8 H8C 105(4) . . ?
 H8B N8 H8C 112(4) . . ?
 C48C N8 H8A 110(2) . . ?
 C48C N8 H8B 114(2) . . ?
 C48C N8 H8C 107(3) . . ?
 C9C C8C C1C 118.9(3) . . ?
 C13C C8C C1C 123.0(3) . . ?
 C13C C8C C9C 117.8(3) . . ?
 C8C C9C H9C 119.2 . . ?
 C10C C9C C8C 121.6(3) . . ?
 C10C C9C H9C 119.2 . . ?
 C9C C10C H10C 120.5 . . ?
 C9C C10C C11C 119.0(3) . . ?
 C11C C10C H10C 120.5 . . ?
 C10C C11C N2 118.3(3) . . ?
 C12C C11C N2 120.7(3) . . ?
 C12C C11C C10C 121.0(3) . . ?
 C11C C12C H12C 120.2 . . ?
 C11C C12C C13C 119.6(3) . . ?
 C13C C12C H12C 120.2 . . ?
 C8C C13C C12C 120.8(3) . . ?
 C8C C13C H13C 119.6 . . ?
 C12C C13C H13C 119.6 . . ?
 C15C C14C C1C 123.7(3) . . ?
 C15C C14C C19C 117.2(3) . . ?
 C19C C14C C1C 119.1(3) . . ?
 C14C C15C H15C 119.2 . . ?
 C16C C15C C14C 121.5(3) . . ?
 C16C C15C H15C 119.2 . . ?
 C15C C16C H16C 120.3 . . ?
 C17C C16C C15C 119.4(3) . . ?
 C17C C16C H16C 120.3 . . ?
 C16C C17C N3 120.0(3) . . ?
 C16C C17C C18C 120.9(3) . . ?
 C18C C17C N3 119.1(3) . . ?
 C17C C18C H18C 120.6 . . ?
 C17C C18C C19C 118.8(3) . . ?
 C19C C18C H18C 120.6 . . ?
 C14C C19C H19C 119.0 . . ?
 C18C C19C C14C 122.0(3) . . ?
 C18C C19C H19C 119.0 . . ?
 C21C C20C C1C 123.6(3) . . ?
 C21C C20C C25C 117.7(3) . . ?
 C25C C20C C1C 118.5(3) . . ?
 C20C C21C H21C 119.3 . . ?
 C20C C21C C22C 121.5(3) . . ?
 C22C C21C H21C 119.3 . . ?
 C21C C22C H22C 120.3 . . ?
 C23C C22C C21C 119.4(3) . . ?
 C23C C22C H22C 120.3 . . ?
 C22C C23C N4 120.1(3) . . ?
 C22C C23C C24C 121.0(3) . . ?
 C24C C23C N4 118.9(3) . . ?
 C23C C24C H24C 120.7 . . ?
 C25C C24C C23C 118.6(3) . . ?
 C25C C24C H24C 120.7 . . ?
 C20C C25C H25C 119.1 . . ?
 C24C C25C C20C 121.8(3) . . ?
 C24C C25C H25C 119.1 . . ?
 C27C C26C C45C 107.1(2) . . ?
 C33C C26C C27C 111.2(2) . . ?
 C33C C26C C45C 112.9(2) . . ?
 C39C C26C C27C 109.2(2) . . ?
 C39C C26C C33C 107.6(2) . . ?
 C39C C26C C45C 108.7(2) . . ?
 C28C C27C C26C 122.9(3) . . ?
 C28C C27C C32C 117.2(3) . . ?
 C32C C27C C26C 119.7(3) . . ?
 C27C C28C H28C 119.4 . . ?
 C27C C28C C29C 121.1(3) . . ?
 C29C C28C H28C 119.4 . . ?
 C28C C29C H29C 120.0 . . ?
 C30C C29C C28C 120.1(3) . . ?
 C30C C29C H29C 120.0 . . ?
 C29C C30C N5 119.5(3) . . ?
 C29C C30C C31C 120.6(3) . . ?
 C31C C30C N5 119.9(3) . . ?
 C30C C31C H31C 120.6 . . ?
 C30C C31C C32C 118.8(3) . . ?
 C32C C31C H31C 120.6 . . ?
 C27C C32C H32C 118.9 . . ?
 C31C C32C C27C 122.1(3) . . ?
 C31C C32C H32C 118.9 . . ?
 C34C C33C C26C 123.2(3) . . ?
 C34C C33C C38C 117.5(3) . . ?
 C38C C33C C26C 119.2(3) . . ?
 C33C C34C H34C 119.5 . . ?
 C35C C34C C33C 121.0(3) . . ?
 C35C C34C H34C 119.5 . . ?
 C34C C35C H35C 119.9 . . ?
 C36C C35C C34C 120.2(3) . . ?
 C36C C35C H35C 119.9 . . ?
 C35C C36C N6 119.6(3) . . ?
 C35C C36C C37C 120.4(3) . . ?
 C37C C36C N6 119.9(3) . . ?
 C36C C37C H37C 120.7 . . ?
 C38C C37C C36C 118.5(3) . . ?
 C38C C37C H37C 120.7 . . ?
 C33C C38C H38C 118.8 . . ?
 C37C C38C C33C 122.3(3) . . ?
 C37C C38C H38C 118.8 . . ?
 C40C C39C C26C 119.2(3) . . ?
 C44C C39C C26C 122.6(3) . . ?
 C44C C39C C40C 118.0(3) . . ?
 C39C C40C H40C 119.3 . . ?
 C41C C40C C39C 121.4(3) . . ?
 C41C C40C H40C 119.3 . . ?
 C40C C41C H41C 120.4 . . ?
 C40C C41C C42C 119.1(3) . . ?
 C42C C41C H41C 120.4 . . ?
 C41C C42C N7 119.0(3) . . ?
 C43C C42C N7 120.2(3) . . ?
 C43C C42C C41C 120.8(3) . . ?
 C42C C43C H43C 120.2 . . ?
 C42C C43C C44C 119.6(3) . . ?
 C44C C43C H43C 120.2 . . ?
 C39C C44C C43C 120.9(3) . . ?
 C39C C44C H44C 119.5 . . ?
 C43C C44C H44C 119.5 . . ?
 C46C C45C C26C 122.3(3) . . ?
 C50C C45C C26C 120.5(3) . . ?
 C50C C45C C46C 116.9(3) . . ?
 C45C C46C H46C 119.2 . . ?
 C47C C46C C45C 121.7(3) . . ?
 C47C C46C H46C 119.2 . . ?
 C46C C47C H47C 120.2 . . ?
 C48C C47C C46C 119.7(3) . . ?
 C48C C47C H47C 120.2 . . ?
 C47C C48C N8 119.6(3) . . ?
 C47C C48C C49C 120.6(3) . . ?
 C49C C48C N8 119.8(3) . . ?
 C48C C49C H49C 120.5 . . ?
 C50C C49C C48C 119.1(3) . . ?
 C50C C49C H49C 120.5 . . ?
 C45C C50C H50C 119.0 . . ?
 C49C C50C C45C 122.0(3) . . ?
 C49C C50C H50C 119.0 . . ?
 H1WA O1W H1WB 109.3 . . ?
 H2WA O2W H2WB 104.6 . . ?
 H3WA O3W H3WB 104.5 . . ?
 H4WA O4W H4WB 104.6 . . ?
 H5WA O5W H5WB 104.5 . . ?
 H6WA O6W H6WB 104.5 . . ?
 H7WA O7W H7WB 104.7 . . ?
 H8WA O8W H8WB 104.4 . . ?
 H9WA O9W H9WB 104.4 . . ?

_shelx_res_file
;
TITL a_a.res in P2(1)/c
REM Old TITL a in P2(1)/c
REM SHELXT solution in P2(1)/c
REM R1 0.161, Rweak 0.003, Alpha 0.027, Orientation as input
REM Formula found by SHELXT: C90 N14 O29 S8
CELL 0.71073 20.6034 20.133 22.4357 90 91.989 90
ZERR 4 0.0008 0.0008 0.0008 0 0.001 0
LATT 1
SYMM -X,0.5+Y,0.5-Z
SFAC C H N O S
UNIT 360 392 32 132 32
DFIX 1.45 0.01 S7 O20 S7 O21 S7' O20' S7' O21'
ISOR 0.02 0.04 C36A C36B
ISOR 0.02 0.04 O20 O20'
ISOR 0.01 0.01 O21 O21'
ISOR 0.006 0.006 O21' O21
EADP C31A C31B
EADP C32A C32B
EADP C33A C33B
EADP C34A C34B
EADP C35A C35B
EADP C36A C36B
EADP C37A C37B
EADP C38A C38B
EADP C39A C39B
EADP C40A C40B
EADP S7 S7'
EADP O20 O20'
EADP O21 O21'

L.S. 10
PLAN  50
TEMP 23
BOND $H
fmap 2
acta
OMIT -4 52
REM <olex2.extras>
REM <HklSrc "%.\\a_a.hkl">
REM </olex2.extras>

WGHT    0.080900   15.276099
FVAR       0.12796   0.50887   0.35145
S1    5    1.666702    0.650669   -0.351196    11.00000    0.02386    0.02724 =
         0.01840   -0.00029    0.00591    0.00541
S2    5    1.419521    0.807070   -0.090526    11.00000    0.02312    0.02265 =
         0.01721   -0.00138    0.00400    0.00399
S3    5    1.347322    0.732794   -0.407470    11.00000    0.02369    0.03650 =
         0.01813   -0.00192    0.00021   -0.00336
S4    5    1.128950    0.710533   -0.092223    11.00000    0.02311    0.03736 =
         0.01970    0.00094    0.00127    0.00529
S5    5    0.832051    0.650789   -0.144615    11.00000    0.02648    0.03125 =
         0.01807    0.00038    0.00285   -0.00870
S6    5    1.067906    0.822586   -0.407096    11.00000    0.02518    0.02628 =
         0.01842    0.00108    0.00547   -0.00268
O1    4    1.713864    0.702543   -0.361258    11.00000    0.02931    0.04853 =
         0.03490   -0.00136    0.01536   -0.00629
O2    4    1.696150    0.587209   -0.333980    11.00000    0.03926    0.03673 =
         0.02503   -0.00135    0.00382    0.02014
O3    4    1.619850    0.643156   -0.401490    11.00000    0.03451    0.02566 =
         0.01794   -0.00188    0.00025    0.00813
O4    4    1.445094    0.771629   -0.038216    11.00000    0.03469    0.04341 =
         0.01877    0.00120    0.00439    0.01488
O5    4    1.431514    0.877873   -0.088510    11.00000    0.03320    0.02630 =
         0.03437   -0.00825    0.01068   -0.00172
O6    4    1.350438    0.793564   -0.103131    11.00000    0.02344    0.02608 =
         0.02513    0.00015    0.00633    0.00124
O7    4    1.309998    0.687158   -0.446285    11.00000    0.02750    0.05695 =
         0.03042   -0.01777    0.00039   -0.00670
O8    4    1.349252    0.799633   -0.431281    11.00000    0.03510    0.04033 =
         0.02620    0.00685    0.00790    0.00153
O9    4    1.410523    0.706364   -0.390657    11.00000    0.03059    0.04065 =
         0.02814   -0.00091    0.00079    0.00037
O10   4    1.064881    0.682866   -0.103172    11.00000    0.02600    0.05436 =
         0.03307   -0.00477   -0.00195   -0.00367
O11   4    1.169678    0.670615   -0.051186    11.00000    0.02810    0.05137 =
         0.03059    0.01259    0.00153    0.00939
O12   4    1.129223    0.780261   -0.074966    11.00000    0.03279    0.04064 =
         0.02507   -0.00290    0.00489    0.00455
O13   4    0.804202    0.587086   -0.162226    11.00000    0.05531    0.04706 =
         0.02512   -0.00164    0.00517   -0.02950
O14   4    0.783729    0.701098   -0.134203    11.00000    0.03154    0.06219 =
         0.03184    0.00176    0.01208    0.00964
O15   4    0.878324    0.644450   -0.093923    11.00000    0.03521    0.03053 =
         0.01934    0.00500   -0.00186   -0.00687
O16   4    1.035886    0.794098   -0.459698    11.00000    0.03676    0.03989 =
         0.01893   -0.00239    0.00469   -0.00874
O17   4    1.060133    0.894259   -0.402101    11.00000    0.03323    0.02706 =
         0.02925    0.00247    0.00584    0.00128
O18   4    1.136607    0.804437   -0.400021    11.00000    0.02689    0.02761 =
         0.02825    0.00002    0.00967   -0.00030
C1A   1    1.621260    0.675943   -0.289777    11.00000    0.02237    0.02033 =
         0.01781   -0.00089    0.00484   -0.00013
C2A   1    1.647132    0.663486   -0.231614    11.00000    0.02110    0.02719 =
         0.02083    0.00085    0.00030    0.00551
AFIX  43
H2AA  2    1.686441    0.641252   -0.226043    11.00000   -1.20000
AFIX   0
C3A   1    1.613331    0.684715   -0.183559    11.00000    0.02442    0.02982 =
         0.01743    0.00200   -0.00072    0.00348
AFIX  43
H3AA  2    1.629933    0.676657   -0.145164    11.00000   -1.20000
AFIX   0
C4A   1    1.553526    0.718719   -0.191616    11.00000    0.02211    0.01920 =
         0.01550   -0.00081    0.00087    0.00049
C5A   1    1.517860    0.741400   -0.142638    11.00000    0.02633    0.02473 =
         0.01451   -0.00090    0.00108    0.00148
AFIX  43
H5AA  2    1.533237    0.733037   -0.103902    11.00000   -1.20000
AFIX   0
C6A   1    1.460991    0.775496   -0.152017    11.00000    0.02247    0.01935 =
         0.01475   -0.00120    0.00320    0.00002
C7A   1    1.435704    0.788407   -0.210290    11.00000    0.01961    0.02927 =
         0.02206    0.00019    0.00083    0.00679
AFIX  43
H7AA  2    1.397213    0.812065   -0.215946    11.00000   -1.20000
AFIX   0
C8A   1    1.468482    0.765714   -0.258276    11.00000    0.02358    0.02740 =
         0.01749   -0.00049   -0.00336    0.00374
AFIX  43
H8AA  2    1.451553    0.773377   -0.296625    11.00000   -1.20000
AFIX   0
C9A   1    1.528065    0.730578   -0.250328    11.00000    0.02019    0.01954 =
         0.01734    0.00157    0.00006   -0.00065
C10A  1    1.563327    0.707911   -0.299338    11.00000    0.02325    0.02153 =
         0.01483   -0.00109    0.00099    0.00059
AFIX  43
H10A  2    1.547094    0.714761   -0.338046    11.00000   -1.20000
AFIX   0

C11A  1    1.302745    0.740787   -0.340477    11.00000    0.02237    0.04256 =
         0.02110    0.00508   -0.00373   -0.00678
C12A  1    1.271907    0.686543   -0.318270    11.00000    0.03299    0.03822 =
         0.02834   -0.00304   -0.00100    0.00209
AFIX  43
H12A  2    1.273687    0.645987   -0.337989    11.00000   -1.20000
AFIX   0
C13A  1    1.236631    0.692396   -0.264213    11.00000    0.02467    0.03054 =
         0.03244    0.00087    0.00235    0.00321
C14A  1    1.202091    0.637683   -0.241774    11.00000    0.03617    0.03463 =
         0.03514   -0.00251    0.00153    0.00138
AFIX  43
H14A  2    1.201812    0.597366   -0.262012    11.00000   -1.20000
AFIX   0
C15A  1    1.169066    0.644151   -0.190218    11.00000    0.03576    0.03812 =
         0.03207    0.00177    0.00276    0.00245
AFIX  43
H15A  2    1.146828    0.608189   -0.174794    11.00000   -1.20000
AFIX   0
C16A  1    1.169179    0.707014   -0.160304    11.00000    0.02055    0.04380 =
         0.02298    0.00049    0.00195    0.00430
C17A  1    1.200113    0.760318   -0.181404    11.00000    0.02589    0.04621 =
         0.02743   -0.00876    0.00075    0.00261
AFIX  43
H17A  2    1.198987    0.800479   -0.160987    11.00000   -1.20000
AFIX   0
C18A  1    1.235305    0.755137   -0.236131    11.00000    0.02389    0.03298 =
         0.03280   -0.00157   -0.00514    0.00102
C19A  1    1.266480    0.810083   -0.259966    11.00000    0.03554    0.03244 =
         0.03448   -0.00410    0.00073    0.00061
AFIX  43
H19A  2    1.265437    0.851059   -0.240887    11.00000   -1.20000
AFIX   0
C20A  1    1.298980    0.802557   -0.312488    11.00000    0.03234    0.04148 =
         0.02748    0.00098    0.00580    0.00253
AFIX  43
H20A  2    1.318643    0.839244   -0.329432    11.00000   -1.20000
AFIX   0

C21A  1    0.876983    0.677050   -0.205933    11.00000    0.02170    0.02118 =
         0.01859    0.00286    0.00283    0.00064
C22A  1    0.850967    0.664012   -0.264098    11.00000    0.02235    0.03067 =
         0.02164    0.00098   -0.00230   -0.00584
AFIX  43
H22A  2    0.812596    0.640106   -0.269547    11.00000   -1.20000
AFIX   0
C23A  1    0.883530    0.687374   -0.312306    11.00000    0.02933    0.03523 =
         0.01775    0.00153   -0.00312   -0.00556
AFIX  43
H23A  2    0.867301    0.678579   -0.350694    11.00000   -1.20000
AFIX   0
C24A  1    0.941357    0.724588   -0.304247    11.00000    0.02104    0.02632 =
         0.01733   -0.00152   -0.00164    0.00024
C25A  1    0.974216    0.750902   -0.353506    11.00000    0.02685    0.03102 =
         0.01468   -0.00014   -0.00113   -0.00142
AFIX  43
H25A  2    0.957955    0.743239   -0.392080    11.00000   -1.20000
AFIX   0
C26A  1    1.029438    0.787325   -0.344672    11.00000    0.02539    0.02264 =
         0.01992    0.00200    0.00372    0.00170
C27A  1    1.056662    0.799099   -0.286802    11.00000    0.02077    0.02648 =
         0.02368   -0.00089    0.00194   -0.00084
AFIX  43
H27A  2    1.094632    0.823738   -0.281708    11.00000   -1.20000
AFIX   0
C28A  1    1.026338    0.773726   -0.238451    11.00000    0.02342    0.02865 =
         0.01989   -0.00026   -0.00160   -0.00169
AFIX  43
H28A  2    1.044136    0.780875   -0.200330    11.00000   -1.20000
AFIX   0
C29A  1    0.967702    0.736421   -0.245931    11.00000    0.01950    0.02130 =
         0.01739    0.00020    0.00081    0.00046
C30A  1    0.934084    0.711573   -0.196721    11.00000    0.02148    0.02493 =
         0.01750   -0.00049   -0.00234    0.00004
AFIX  43
H30A  2    0.950594    0.718581   -0.158128    11.00000   -1.20000
AFIX   0

O24   4    1.250780    0.380756   -0.033476    11.00000    0.03005    0.04367 =
         0.02593   -0.00145   -0.00479    0.00240
O19   4    1.378285    0.374213   -0.436028    11.00000    0.03267    0.04467 =
         0.02649   -0.00701   -0.00049    0.00727
O23   4    1.143979    0.348263   -0.073688    11.00000    0.04361    0.06134 =
         0.03173    0.01538   -0.01047   -0.02488
O22   4    1.171487    0.463649   -0.059429    11.00000    0.03920    0.05117 =
         0.06169   -0.02259   -0.02167    0.01523
PART 1
O21'  4    1.270048    0.388106   -0.466732   -21.00000    0.02710    0.04726 =
         0.02899    0.00041   -0.00808    0.00229
O20'  4    1.335006    0.492871   -0.446737   -21.00000    0.04937    0.01269 =
         0.09367    0.01776    0.00645   -0.00328
S7'   5    1.322098    0.419849   -0.432272   -31.00000    0.02197    0.02262 =
         0.02465   -0.00435   -0.00104   -0.00730
C31B  1    1.296260    0.422916   -0.359562   -21.00000    0.02454    0.03169 =
         0.01790    0.00153   -0.00598    0.00979
C32B  1    1.277367    0.368650   -0.327447   -21.00000    0.03316    0.03055 =
         0.02803   -0.00428   -0.00239    0.00183
AFIX  43
H32B  2    1.276376    0.327087   -0.345543   -21.00000   -1.20000
AFIX   0
C33B  1    1.259188    0.374658   -0.266797   -21.00000    0.02820    0.02636 =
         0.03196   -0.00434   -0.00410    0.00177
C34B  1    1.236083    0.321508   -0.234369   -21.00000    0.03148    0.02385 =
         0.03314   -0.00824   -0.00314    0.00274
AFIX  43
H34B  2    1.233088    0.279791   -0.252052   -21.00000   -1.20000
AFIX   0
C35B  1    1.217656    0.329439   -0.176881   -21.00000    0.03020    0.02146 =
         0.02985    0.00346   -0.00272   -0.00407
AFIX  43
H35B  2    1.204112    0.292997   -0.155079   -21.00000   -1.20000
AFIX   0
C36B  1    1.219264    0.392516   -0.151044   -21.00000    0.01996    0.02966 =
         0.01523   -0.00754   -0.00930   -0.00331
C37B  1    1.244058    0.445515   -0.180115   -21.00000    0.03581    0.02344 =
         0.02300   -0.00357   -0.00088   -0.00093
AFIX  43
H37B  2    1.248814    0.486205   -0.160834   -21.00000   -1.20000
AFIX   0
C38B  1    1.263137    0.438119   -0.241719   -21.00000    0.03395    0.02223 =
         0.03642    0.00188   -0.00235    0.00124
C39B  1    1.289852    0.493054   -0.272811   -21.00000    0.02557    0.02932 =
         0.04006   -0.00156   -0.00162    0.00123
AFIX  43
H39B  2    1.296617    0.533239   -0.253118   -21.00000   -1.20000
AFIX   0
C40B  1    1.305587    0.487080   -0.331343   -21.00000    0.03409    0.03222 =
         0.02801    0.00234   -0.00098    0.00241
AFIX  43
H40B  2    1.321718    0.522997   -0.352282   -21.00000   -1.20000
AFIX   0
PART 0
PART 2
O20   4    1.332479    0.475020   -0.439554    21.00000    0.04937    0.01269 =
         0.09367    0.01776    0.00645   -0.00328
O21   4    1.259689    0.395955   -0.470107    21.00000    0.02710    0.04726 =
         0.02899    0.00041   -0.00808    0.00229
S7    5    1.315369    0.402076   -0.431272    31.00000    0.02197    0.02262 =
         0.02465   -0.00435   -0.00104   -0.00730
PART 0
S8    5    1.194590    0.397469   -0.072541    11.00000    0.02611    0.03305 =
         0.02310   -0.00141   -0.00233   -0.00094
PART 2
C31A  1    1.295424    0.397567   -0.353828    21.00000    0.02454    0.03169 =
         0.01790    0.00153   -0.00598    0.00979
C32A  1    1.280776    0.333045   -0.337784    21.00000    0.03316    0.03055 =
         0.02803   -0.00428   -0.00239    0.00183
AFIX  43
H32A  2    1.285318    0.298755   -0.365099    21.00000   -1.20000
AFIX   0
C33A  1    1.259790    0.319550   -0.282323    21.00000    0.02820    0.02636 =
         0.03196   -0.00434   -0.00410    0.00177
AFIX  43
H33A  2    1.249124    0.276229   -0.272120    21.00000   -1.20000
AFIX   0
C34A  1    1.254130    0.371039   -0.240169    21.00000    0.03148    0.02385 =
         0.03314   -0.00824   -0.00314    0.00274
C35A  1    1.230662    0.359887   -0.181447    21.00000    0.03020    0.02146 =
         0.02985    0.00346   -0.00272   -0.00407
AFIX  43
H35A  2    1.217293    0.317444   -0.171054    21.00000   -1.20000
AFIX   0
C36A  1    1.227471    0.409015   -0.141103    21.00000    0.01996    0.02966 =
         0.01523   -0.00754   -0.00930   -0.00331
C37A  1    1.247810    0.474817   -0.156438    21.00000    0.03581    0.02344 =
         0.02300   -0.00357   -0.00088   -0.00093
AFIX  43
H37A  2    1.245775    0.508894   -0.128580    21.00000   -1.20000
AFIX   0
C38A  1    1.270082    0.487399   -0.211728    21.00000    0.03395    0.02223 =
         0.03642    0.00188   -0.00235    0.00124
AFIX  43
H38A  2    1.283783    0.530104   -0.220860    21.00000   -1.20000
AFIX   0
C39A  1    1.272835    0.438585   -0.254409    21.00000    0.02557    0.02932 =
         0.04006   -0.00156   -0.00162    0.00123
C40A  1    1.292505    0.450301   -0.315446    21.00000    0.03409    0.03222 =
         0.02801    0.00234   -0.00098    0.00241
AFIX  43
H40A  2    1.302880    0.492888   -0.328044    21.00000   -1.20000
AFIX   0

PART 0
N1    3    1.421729    0.242934   -0.022859    11.00000    0.03613    0.01846 =
         0.02268    0.00355   -0.00581    0.00082
H1A   2    1.388620    0.251648    0.002408    11.00000    0.01847
H1B   2    1.460507    0.229744   -0.001981    11.00000    0.02649
H1C   2    1.409943    0.212904   -0.047653    11.00000    0.05854
C1C   1    1.478063    0.487572   -0.150333    11.00000    0.01763    0.01765 =
         0.01890   -0.00262   -0.00073    0.00186
N2    3    1.743519    0.531452   -0.066180    11.00000    0.01964    0.02869 =
         0.02545    0.00169   -0.00145   -0.00434
H2A   2    1.762282    0.490048   -0.058207    11.00000    0.04256
H2B   2    1.772073    0.549465   -0.098802    11.00000    0.05622
H2C   2    1.745655    0.559380   -0.034690    11.00000    0.02756
C2C   1    1.464990    0.419064   -0.120209    11.00000    0.01871    0.01792 =
         0.01487   -0.00069   -0.00119    0.00143
N3    3    1.304846    0.681354   -0.047883    11.00000    0.02394    0.02338 =
         0.02289   -0.00084    0.00489    0.00283
H3A   2    1.315088    0.685879   -0.010750    11.00000    0.02859
H3B   2    1.262164    0.674957   -0.053925    11.00000    0.03496
H3C   2    1.314751    0.722195   -0.062655    11.00000    0.03608
C3C   1    1.512802    0.385061   -0.087430    11.00000    0.01800    0.02758 =
         0.02373   -0.00044   -0.00183    0.00169
AFIX  43
H3CA  2    1.555174    0.401044   -0.086561    11.00000   -1.20000
AFIX   0
N4    3    1.476147    0.478508   -0.408595    11.00000    0.02769    0.02461 =
         0.01605   -0.00051   -0.00103    0.00235
H4A   2    1.461697    0.511569   -0.423769    11.00000    0.03453
H4B   2    1.451976    0.441837   -0.421330    11.00000    0.04966
H4C   2    1.517063    0.474637   -0.419867    11.00000    0.05302
C4C   1    1.498701    0.327430   -0.055753    11.00000    0.02461    0.02478 =
         0.02517    0.00311   -0.00566    0.00789
AFIX  43
H4CA  2    1.531204    0.305692   -0.033554    11.00000   -1.20000
AFIX   0
N5    3    1.175387    0.805472    0.039449    11.00000    0.02359    0.02249 =
         0.02244   -0.00064    0.00527    0.00363
H5A   2    1.215512    0.809767    0.043959    11.00000    0.01594
H5B   2    1.166050    0.802693   -0.000111    11.00000    0.02292
H5C   2    1.167061    0.766410    0.056507    11.00000    0.02542
C5C   1    1.436635    0.303272   -0.057693    11.00000    0.02994    0.01713 =
         0.01751   -0.00120   -0.00215   -0.00039
N6    3    1.041710    1.017743    0.406858    11.00000    0.02556    0.03011 =
         0.01840   -0.00184   -0.00029   -0.00358
H6A   2    1.019120    1.051155    0.419266    11.00000    0.03946
H6B   2    1.026363    0.978496    0.423754    11.00000    0.05539
H6D   2    1.079862    1.026170    0.420392    11.00000    0.03371
C6C   1    1.387595    0.334197   -0.091331    11.00000    0.02280    0.02248 =
         0.02343   -0.00052   -0.00448   -0.00146
AFIX  43
H6C   2    1.345840    0.316602   -0.093279    11.00000   -1.20000
AFIX   0
N7    3    0.754518    0.977730    0.072871    11.00000    0.01719    0.03081 =
         0.02618    0.00599    0.00063   -0.00410
H7A   2    0.731073    0.959337    0.103793    11.00000    0.04300
H7B   2    0.736731    1.020756    0.062160    11.00000    0.05039
H7D   2    0.752885    0.948683    0.038827    11.00000    0.05189
C7C   1    1.402076    0.391990   -0.122068    11.00000    0.01842    0.02081 =
         0.02038   -0.00067   -0.00433    0.00207
AFIX  43
H7C   2    1.369356    0.413242   -0.144390    11.00000   -1.20000
AFIX   0
N8    3    1.096914    1.252002    0.017302    11.00000    0.03034    0.02327 =
         0.01968    0.00146   -0.00042   -0.00018
H8A   2    1.109674    1.287270    0.042482    11.00000    0.03068
H8B   2    1.130967    1.242708   -0.009185    11.00000    0.03661
H8C   2    1.060273    1.267225   -0.002817    11.00000    0.05524
C8C   1    1.548249    0.508778   -0.131505    11.00000    0.01873    0.01859 =
         0.01669    0.00158   -0.00090   -0.00170
C9C   1    1.600529    0.481056   -0.161460    11.00000    0.02460    0.02552 =
         0.02080   -0.00475    0.00075   -0.00111
AFIX  43
H9C   2    1.592198    0.456337   -0.195898    11.00000   -1.20000
AFIX   0
C10C  1    1.663934    0.489590   -0.141056    11.00000    0.02046    0.02839 =
         0.02395    0.00060    0.00121    0.00040
AFIX  43
H10C  2    1.697944    0.470625   -0.161287    11.00000   -1.20000
AFIX   0
C11C  1    1.676186    0.526939   -0.089838    11.00000    0.01557    0.02497 =
         0.02234    0.00556   -0.00261   -0.00466
C12C  1    1.626542    0.557844   -0.061196    11.00000    0.02588    0.02338 =
         0.01735    0.00042   -0.00102   -0.00794
AFIX  43
H12C  2    1.635519    0.584247   -0.027911    11.00000   -1.20000
AFIX   0
C13C  1    1.562522    0.549302   -0.082449    11.00000    0.02169    0.02085 =
         0.01838    0.00039    0.00196   -0.00195
AFIX  43
H13C  2    1.529028    0.570940   -0.063610    11.00000   -1.20000
AFIX   0
C14C  1    1.427909    0.537586   -0.125956    11.00000    0.01698    0.01731 =
         0.01919   -0.00156   -0.00137   -0.00205
C15C  1    1.398314    0.587389   -0.160308    11.00000    0.02766    0.02292 =
         0.01639   -0.00026    0.00234    0.00205
AFIX  43
H15C  2    1.406296    0.589729   -0.200799    11.00000   -1.20000
AFIX   0
C16C  1    1.357084    0.633732   -0.135481    11.00000    0.02931    0.02155 =
         0.02314    0.00255    0.00131    0.00415
AFIX  43
H16C  2    1.337993    0.666816   -0.159108    11.00000   -1.20000
AFIX   0
C17C  1    1.344743    0.630192   -0.075445    11.00000    0.02049    0.02049 =
         0.02081   -0.00200    0.00283   -0.00031
C18C  1    1.371315    0.580200   -0.040125    11.00000    0.02298    0.02592 =
         0.01526    0.00138    0.00272   -0.00257
AFIX  43
H18C  2    1.361930    0.577350    0.000043    11.00000   -1.20000
AFIX   0
C19C  1    1.412268    0.534313   -0.065683    11.00000    0.02115    0.02051 =
         0.01957    0.00330   -0.00052    0.00129
AFIX  43
H19C  2    1.429867    0.500366   -0.042113    11.00000   -1.20000
AFIX   0
C20C  1    1.474449    0.483553   -0.218940    11.00000    0.01424    0.01982 =
         0.01766   -0.00024   -0.00095    0.00279
C21C  1    1.454055    0.427527   -0.250356    11.00000    0.01893    0.02061 =
         0.02028    0.00008    0.00104    0.00173
AFIX  43
H21C  2    1.439876    0.390632   -0.229529    11.00000   -1.20000
AFIX   0
C22C  1    1.454348    0.425320   -0.312376    11.00000    0.02641    0.01970 =
         0.02109   -0.00362   -0.00134    0.00062
AFIX  43
H22C  2    1.440799    0.387237   -0.332700    11.00000   -1.20000
AFIX   0
C23C  1    1.474942    0.480201   -0.343423    11.00000    0.02027    0.02384 =
         0.01604   -0.00166   -0.00081    0.00315
C24C  1    1.496448    0.537178   -0.313575    11.00000    0.02028    0.01971 =
         0.01937    0.00060    0.00265   -0.00023
AFIX  43
H24C  2    1.510422    0.573972   -0.334662    11.00000   -1.20000
AFIX   0
C25C  1    1.496593    0.537905   -0.251769    11.00000    0.01949    0.02018 =
         0.02033   -0.00392    0.00007   -0.00330
AFIX  43
H25C  2    1.511771    0.575417   -0.231508    11.00000   -1.20000
AFIX   0
C26C  1    1.023935    1.014143    0.147561    11.00000    0.01725    0.01902 =
         0.01684   -0.00095    0.00015    0.00187
C27C  1    1.068746    0.959980    0.121364    11.00000    0.01420    0.02239 =
         0.01600   -0.00157    0.00085   -0.00046
C28C  1    1.087745    0.903375    0.152802    11.00000    0.02847    0.02644 =
         0.01682    0.00179    0.00286    0.00428
AFIX  43
H28C  2    1.077098    0.899094    0.192562    11.00000   -1.20000
AFIX   0
C29C  1    1.122404    0.853010    0.125852    11.00000    0.02939    0.02317 =
         0.02263    0.00466    0.00333    0.00740
AFIX  43
H29C  2    1.133948    0.815067    0.147355    11.00000   -1.20000
AFIX   0
C30C  1    1.139609    0.859226    0.067518    11.00000    0.01805    0.02172 =
         0.02289   -0.00149    0.00283    0.00283
C31C  1    1.122439    0.915163    0.034901    11.00000    0.02086    0.02781 =
         0.01355    0.00033    0.00330   -0.00038
AFIX  43
H31C  2    1.134573    0.919622   -0.004439    11.00000   -1.20000
AFIX   0
C32C  1    1.086825    0.964480    0.061852    11.00000    0.02381    0.02032 =
         0.01791    0.00291    0.00124    0.00231
AFIX  43
H32C  2    1.074527    1.001757    0.039737    11.00000   -1.20000
AFIX   0
C33C  1    1.030799    1.016252    0.216591    11.00000    0.01559    0.02234 =
         0.01854   -0.00121   -0.00094    0.00468
C34C  1    1.061245    1.067972    0.247922    11.00000    0.01926    0.02093 =
         0.02070    0.00010    0.00065   -0.00058
AFIX  43
H34C  2    1.079501    1.102816    0.227061    11.00000   -1.20000
AFIX   0
C35C  1    1.064735    1.068252    0.310003    11.00000    0.02072    0.02655 =
         0.02042   -0.00427   -0.00149   -0.00210
AFIX  43
H35C  2    1.084399    1.103615    0.330264    11.00000   -1.20000
AFIX   0
C36C  1    1.039032    1.016070    0.341642    11.00000    0.01910    0.02789 =
         0.01461    0.00041    0.00014    0.00377
C37C  1    1.007684    0.963900    0.311875    11.00000    0.02224    0.02606 =
         0.01810    0.00058    0.00322    0.00119
AFIX  43
H37C  2    0.989964    0.928934    0.332971    11.00000   -1.20000
AFIX   0
C38C  1    1.003437    0.965199    0.249883    11.00000    0.02163    0.02083 =
         0.01950   -0.00350   -0.00019   -0.00285
AFIX  43
H38C  2    0.981659    0.930960    0.229831    11.00000   -1.20000
AFIX   0
C39C  1    0.952240    0.997473    0.130721    11.00000    0.01502    0.02089 =
         0.01699    0.00231    0.00065   -0.00043
C40C  1    0.902660    1.029534    0.160694    11.00000    0.02330    0.02795 =
         0.02060   -0.00612    0.00224    0.00086
AFIX  43
H40C  2    0.913347    1.056433    0.193274    11.00000   -1.20000
AFIX   0
C41C  1    0.838017    1.022057    0.142867    11.00000    0.01837    0.03280 =
         0.02503   -0.00116    0.00311    0.00163
AFIX  43
H41C  2    0.805615    1.043699    0.163206    11.00000   -1.20000
AFIX   0
C42C  1    0.822265    0.981845    0.094261    11.00000    0.01566    0.02633 =
         0.01975    0.00429   -0.00084   -0.00619
C43C  1    0.869638    0.947416    0.065552    11.00000    0.02272    0.02231 =
         0.01729   -0.00026   -0.00067   -0.00515
AFIX  43
H43C  2    0.858448    0.919090    0.034105    11.00000   -1.20000
AFIX   0
C44C  1    0.934690    0.955259    0.083927    11.00000    0.02111    0.02010 =
         0.01800    0.00187    0.00062    0.00138
AFIX  43
H44C  2    0.966681    0.931881    0.064548    11.00000   -1.20000
AFIX   0
C45C  1    1.041782    1.081319    0.117828    11.00000    0.02006    0.01846 =
         0.01490   -0.00167   -0.00020    0.00148
C46C  1    0.995834    1.119998    0.086190    11.00000    0.01723    0.02677 =
         0.02219    0.00115   -0.00029    0.00224
AFIX  43
H46C  2    0.952186    1.108386    0.087016    11.00000   -1.20000
AFIX   0
C47C  1    1.013874    1.175513    0.053459    11.00000    0.02849    0.02182 =
         0.02120    0.00106   -0.00051    0.00654
AFIX  43
H47C  2    0.982636    1.199835    0.031972    11.00000   -1.20000
AFIX   0
C48C  1    1.077678    1.193978    0.053128    11.00000    0.02830    0.01718 =
         0.01923    0.00108    0.00045    0.00119
C49C  1    1.124788    1.158503    0.086021    11.00000    0.02049    0.02469 =
         0.02415   -0.00004   -0.00054   -0.00273
AFIX  43
H49C  2    1.167957    1.172070    0.086825    11.00000   -1.20000
AFIX   0
C50C  1    1.106303    1.102687    0.117518    11.00000    0.02058    0.02264 =
         0.01843    0.00122   -0.00361    0.00231
AFIX  43
H50C  2    1.137804    1.078781    0.139070    11.00000   -1.20000
AFIX   6

O1W   4    1.165849    0.554076    0.181666    11.00000    0.06313    0.04266 =
         0.10709   -0.00141   -0.02840    0.00289
H1WA  2    1.168759    0.511966    0.182773    11.00000   -1.50000
H1WB  2    1.130867    0.565032    0.162926    11.00000   -1.50000
AFIX   6

O2W   4    1.458396    0.602081   -0.457404    11.00000    0.09892    0.04211 =
         0.03564    0.00446   -0.00035    0.02715
H2WA  2    1.442601    0.609104   -0.492292    11.00000   -1.50000
H2WB  2    1.443154    0.633106   -0.436379    11.00000   -1.50000
AFIX   6

O3W   4    1.334152    0.943269   -0.180440    11.00000    0.05924    0.03624 =
         0.06546   -0.00728   -0.02237   -0.00009
H3WA  2    1.334167    0.984559   -0.188471    11.00000   -1.50000
H3WB  2    1.366670    0.937994   -0.156517    11.00000   -1.50000
AFIX   6

O4W   4    1.399727    1.013625   -0.054917    11.00000    0.04464    0.02767 =
         0.07418    0.00345    0.01771    0.00497
H4WA  2    1.401729    1.055585   -0.057711    11.00000   -1.50000
H4WB  2    1.387082    1.006549   -0.019795    11.00000   -1.50000
AFIX   6

O5W   4    1.686614    0.714122   -0.037540    11.00000    0.04664    0.04566 =
         0.02542    0.00821   -0.00014   -0.00398
H5WA  2    1.710482    0.715433   -0.067702    11.00000   -1.50000
H5WB  2    1.708812    0.692470   -0.011529    11.00000   -1.50000
AFIX   6

O6W   4    0.985288    0.585043   -0.031268    11.00000    0.03763    0.03543 =
         0.04341   -0.00463   -0.00425    0.00453
H6WA  2    1.016039    0.610942   -0.040268    11.00000   -1.50000
H6WB  2    0.952159    0.600372   -0.050320    11.00000   -1.50000
AFIX   6

O7W   4    1.219173    0.595441    0.043446    11.00000    0.03433    0.03645 =
         0.03588    0.00409    0.00417    0.01016
H7WA  2    1.206680    0.616988    0.073497    11.00000   -1.50000
H7WB  2    1.188551    0.599936    0.017418    11.00000   -1.50000
AFIX   6

O8W   4    1.274148    0.893938   -0.044047    11.00000    0.03267    0.03721 =
         0.03375    0.00986    0.00640    0.01029
H8WA  2    1.289008    0.867999   -0.070208    11.00000   -1.50000
H8WB  2    1.296352    0.884880   -0.012389    11.00000   -1.50000
AFIX   6

O9W   4    1.201143    1.201334   -0.040876    11.00000    0.03616    0.04169 =
         0.02815    0.00641    0.00701    0.00179
H9WA  2    1.224531    1.208258   -0.070718    11.00000   -1.50000
H9WB  2    1.226672    1.182911   -0.015277    11.00000   -1.50000
AFIX   0
HKLF 4

REM  a_a.res in P2(1)/c
REM R1 =  0.0578 for   13065 Fo > 4sig(Fo)  and  0.0852 for all   18284 data
REM   1416 parameters refined using     40 restraints

END

WGHT      0.0809     15.2764

REM Highest difference peak  1.367,  deepest hole -0.482,  1-sigma level  0.088
Q1    1   1.2731  0.3370 -0.4524  11.00000  0.05    1.37
Q2    1   1.1591  0.7432 -0.0945  11.00000  0.05    1.08
Q3    1   1.3001  0.4532 -0.4665  11.00000  0.05    1.05
Q4    1   1.3782  0.7059 -0.4121  11.00000  0.05    0.88
Q5    1   1.2232  0.8103 -0.2311  11.00000  0.05    0.75
Q6    1   1.5156  0.5883 -0.4708  11.00000  0.05    0.74
Q7    1   1.2990  0.3765 -0.4313  11.00000  0.05    0.73
Q8    1   1.2587  0.7535 -0.2688  11.00000  0.05    0.70
Q9    1   1.3256  0.6550 -0.3107  11.00000  0.05    0.66
Q10   1   1.1889  0.8067 -0.1804  11.00000  0.05    0.63
Q11   1   1.4698  0.8123 -0.0434  11.00000  0.05    0.63
Q12   1   1.4079  0.5907 -0.4564  11.00000  0.05    0.61
Q13   1   1.4378  0.8386 -0.0925  11.00000  0.05    0.60
Q14   1   1.3475  0.3425 -0.4284  11.00000  0.05    0.59
Q15   1   1.2119  0.6806 -0.1892  11.00000  0.05    0.58
Q16   1   1.3256  0.7015 -0.3410  11.00000  0.05    0.57
Q17   1   1.2942  0.6417 -0.2620  11.00000  0.05    0.56
Q18   1   0.9153  0.5153 -0.0423  11.00000  0.05    0.56
Q19   1   1.2651  0.6963 -0.2317  11.00000  0.05    0.56
Q20   1   1.2852  0.7606 -0.3116  11.00000  0.05    0.54
Q21   1   1.2568  0.4836 -0.3489  11.00000  0.05    0.49
Q22   1   1.4409  0.6794 -0.4013  11.00000  0.05    0.48
Q23   1   0.8486  0.6637 -0.1726  11.00000  0.05    0.48
Q24   1   1.0827  0.7141 -0.1112  11.00000  0.05    0.45
Q25   1   1.2494  0.8805 -0.1016  11.00000  0.05    0.45
Q26   1   1.1616  0.8062 -0.0703  11.00000  0.05    0.44
Q27   1   0.7854  1.0211  0.1800  11.00000  0.05    0.44
Q28   1   1.1683  0.4263 -0.0620  11.00000  0.05    0.44
Q29   1   1.2387  0.4863 -0.2836  11.00000  0.05    0.44
Q30   1   1.2307  0.4294 -0.2512  11.00000  0.05    0.42
Q31   1   1.2480  0.6386 -0.2876  11.00000  0.05    0.42
Q32   1   1.0973  0.7956 -0.4086  11.00000  0.05    0.41
Q33   1   1.3740  0.7739 -0.4268  11.00000  0.05    0.41
Q34   1   1.1921  0.7387 -0.1557  11.00000  0.05    0.41
Q35   1   0.8351  0.6098 -0.1604  11.00000  0.05    0.41
Q36   1   1.6797  0.6127 -0.3416  11.00000  0.05    0.40
Q37   1   1.2132  0.4017 -0.1122  11.00000  0.05    0.40
Q38   1   0.9256  1.0060  0.1428  11.00000  0.05    0.40
Q39   1   1.3026  0.4082 -0.3921  11.00000  0.05    0.40
Q40   1   1.5087  0.4981 -0.1398  11.00000  0.05    0.40
Q41   1   1.0178  1.0962  0.0992  11.00000  0.05    0.39
Q42   1   1.5380  0.7196 -0.2205  11.00000  0.05    0.39
Q43   1   1.1934  0.7042 -0.0506  11.00000  0.05    0.39
Q44   1   1.4429  0.7916 -0.1262  11.00000  0.05    0.39
Q45   1   0.9435  0.9772  0.1077  11.00000  0.05    0.39
Q46   1   1.5546  0.5229 -0.1085  11.00000  0.05    0.39
Q47   1   1.1518  0.7142 -0.1311  11.00000  0.05    0.39
Q48   1   1.4836  0.5083 -0.3305  11.00000  0.05    0.38
Q49   1   1.4283  0.5733 -0.1465  11.00000  0.05    0.38
Q50   1   0.9917  1.0072  0.1409  11.00000  0.05    0.38
;
_shelx_res_checksum                31152
_shelx_hkl_file
;
   1   0   0    0.10    0.10
   1   0   0    0.00    0.10
   1   0   0    0.00    0.10
  -1   0   0    0.00    0.10
  -1   0   0    0.00    0.10
  -1   0   0    0.00    0.10
   2   0   0  107.29    4.30
   3   0   0   40.90    1.90
  -3   0   0   34.10    1.90
   3   0   0   40.40    2.10
  -4   0   0    9.40    1.10
   4   0   0    9.30    1.00
   4   0   0    6.90    1.10
   5   0   0   75.29    3.50
  -5   0   0   66.69    3.60
   5   0   0   74.59    3.90
   6   0   0  219.48    9.20
   6   0   0  213.18    9.60
  -6   0   0  224.98    9.40
   7   0   0   90.89    4.40
   7   0   0   84.79    4.80
  -7   0   0   85.99    4.60
   8   0   0  469.95   18.60
   8   0   0  476.95   19.30
  -8   0   0  442.96   18.80
   9   0   0    5.20    1.20
   9   0   0    4.60    1.40
  -9   0   0    4.60    1.30
  10   0   0  494.75   19.80
  10   0   0  479.25   20.60
 -10   0   0  479.85   20.10
 -11   0   0  103.49    5.90
  11   0   0  104.09    5.50
  11   0   0  103.39    6.30
  12   0   0    2.80    1.00
 -12   0   0    0.50    1.20
  12   0   0    0.80    1.30
  13   0   0   60.19    4.70
  13   0   0   61.79    4.00
 -13   0   0   50.29    4.20
  14   0   0    5.20    2.00
 -14   0   0    3.20    1.70
  14   0   0    3.60    1.40
  15   0   0  191.28    9.20
 -15   0   0  177.18    9.70
  15   0   0  185.68   10.50
 -16   0   0   92.99    6.30
  16   0   0   91.29    5.60
  16   0   0   82.99    6.60
  17   0   0   50.19    5.70
 -17   0   0   44.20    4.80
  17   0   0   47.90    4.00
  18   0   0    4.00    2.40
 -18   0   0    2.00    2.10
  18   0   0    2.30    1.60
 -19   0   0   18.10    3.40
  19   0   0   25.20    3.30
  19   0   0   14.70    3.70
 -20   0   0   79.49    6.50
  20   0   0   81.49    7.20
  20   0   0   76.69    5.50
 -21   0   0   44.30    5.60
  21   0   0   46.00    4.70
  21   0   0   44.80    6.20
 -22   0   0   55.99    6.40
  22   0   0   57.29    7.00
  22   0   0   47.70    5.00
 -23   0   0   30.20    4.80
  23   0   0   17.80    4.40
  24   0   0    3.60    3.10
 -24   0   0   10.00    3.30
  25   0   0    3.60    3.30
 -25   0   0    2.90    2.40
  26   0   0    1.40    2.80
 -26   0   0    5.00    3.10
  27   0   0   34.30    6.20
  28   0   0    8.30    3.80
  29   0   0   22.90    6.00
   0  -1   0    0.00    0.10
   0  -1   0    0.00    0.10
   0   1   0    0.00    0.10
   0   1   0    0.00    0.10
  -1  -1   0    0.50    0.20
  -1   1   0    0.10    0.10
  -1   1   0    0.00    0.10
   2  -1   0    0.90    0.40
   2  -1   0    1.40    0.30
  -2   1   0    1.40    0.30
   2   1   0    0.80    0.30
  -2   1   0    1.10    0.40
   2   1   0    0.70    0.30
   2   1   0    1.50    0.40
   3  -1   0  276.67   11.00
   3  -1   0  270.57   10.80
   3   1   0  275.07   10.90
   3   1   0  281.57   10.90
  -3   1   0  278.77   11.00
   3   1   0  270.67   11.00
   4  -1   0    8.40    1.20
   4  -1   0    9.20    1.00
   4   1   0   10.50    1.10
   4   1   0    9.20    1.20
   4   1   0   11.10    1.10
  -4   1   0    9.70    1.20
  -5  -1   0   97.89    4.50
   5  -1   0   90.89    4.20
   5  -1   0   92.19    4.70
   5   1   0   92.49    4.70
   5   1   0   97.69    4.50
  -5   1   0   94.69    4.60
   6  -1   0   21.40    1.60
  -6  -1   0   18.50    1.80
   6  -1   0   21.40    2.00
  -6   1   0   24.50    2.10
   6   1   0   24.00    2.10
   6   1   0   26.20    1.90
   7  -1   0  115.09    5.30
   7  -1   0  110.89    5.80
  -7  -1   0  120.99    5.60
   7   1   0  115.09    5.50
   7   1   0  115.49    5.90
  -7   1   0  112.29    5.70
   8  -1   0   15.10    1.70
   8  -1   0   10.40    1.80
  -8  -1   0   12.40    1.70
   8   1   0   15.40    1.80
  -8   1   0   13.00    1.80
   8   1   0   11.90    1.90
  -9  -1   0    0.20    0.90
   9  -1   0   -0.90    0.90
   9  -1   0    0.00    0.60
  -9   1   0   -1.50    0.70
   9   1   0   -0.40    0.70
   9   1   0   -0.40    0.80
  10  -1   0   60.59    4.20
  10  -1   0   51.19    3.30
 -10  -1   0   58.59    3.80
  10   1   0   50.79    3.40
  10   1   0   58.69    4.20
 -10   1   0   54.69    3.80
 -11  -1   0  434.86   18.00
  11  -1   0  429.86   18.60
  11  -1   0  408.46   17.40
 -11   1   0  429.06   18.10
  11   1   0  416.56   17.60
  11   1   0  416.86   18.50
  12  -1   0    0.40    1.30
  12  -1   0    3.50    1.10
 -12  -1   0    1.50    1.20
  12   1   0    1.90    1.40
  12   1   0    1.00    0.90
 -12   1   0    5.30    1.80
  13  -1   0   78.89    5.70
  13  -1   0   74.89    4.60
 -13  -1   0   80.29    5.20
  13   1   0   90.19    5.00
 -13   1   0   82.29    5.40
  13   1   0   76.19    5.60
 -14  -1   0   91.89    5.80
  14  -1   0   81.79    6.10
  14  -1   0   94.89    5.30
 -14   1   0   88.19    5.80
  14   1   0   81.09    5.20
  14   1   0   96.29    6.50
 -15  -1   0  155.68    8.70
  15  -1   0  160.58    8.10
  15  -1   0  165.58    9.50
  15   1   0  144.89    9.20
 -15   1   0  174.18    9.10
  15   1   0  159.88    8.30
  16  -1   0   99.89    5.90
  16  -1   0   96.89    7.10
 -16  -1   0  102.29    6.60
  16   1   0   99.39    6.00
  16   1   0  110.89    7.50
 -16   1   0  100.19    6.80
  17  -1   0   30.10    4.50
 -17  -1   0   43.20    4.60
  17  -1   0   34.90    3.60
  17   1   0   37.50    3.90
 -17   1   0   33.30    4.40
  17   1   0   33.70    4.70
  18  -1   0  194.28   10.00
  18  -1   0  222.98   12.40
 -18  -1   0  210.48   11.10
 -18   1   0  204.48   11.30
  18   1   0  201.08   11.90
  18   1   0  189.88   10.20
  19  -1   0   46.80    4.00
  19  -1   0   39.10    5.40
 -19  -1   0   45.60    5.10
  19   1   0   41.90    5.70
 -19   1   0   40.60    5.20
  19   1   0   53.29    4.20
  20  -1   0    9.00    2.20
 -20  -1   0    5.10    2.40
  20  -1   0    1.20    2.20
 -20   1   0    9.80    2.90
  20   1   0    8.60    3.10
  20   1   0    8.40    2.20
 -21  -1   0   12.60    3.10
  21  -1   0    9.00    2.30
  21  -1   0    4.60    2.80
  21   1   0   12.90    2.70
 -21   1   0   12.00    3.30
  21   1   0    8.40    3.40
  22  -1   0   34.40    5.90
 -22  -1   0   46.60    5.70
 -22   1   0   50.29    6.00
  22   1   0   44.30    6.50
  22   1   0   47.90    4.90
  23  -1   0    2.50    2.60
 -23  -1   0    2.60    2.40
  23   1   0    3.90    3.20
 -23   1   0    6.70    2.80
  24  -1   0   18.10    4.50
 -24  -1   0   26.40    4.60
 -24   1   0   19.40    4.10
  24   1   0   24.50    5.10
 -25  -1   0    8.50    3.30
  25  -1   0    8.50    3.50
 -25   1   0    9.90    3.50
  25   1   0    4.30    3.20
 -26  -1   0    4.20    2.90
  26  -1   0    4.00    3.40
 -26   1   0   -0.90    2.40
  26   1   0    2.20    3.10
  27  -1   0   10.30    4.30
  27   1   0    7.90    3.70
 -27   1   0    8.10    3.50
  28  -1   0   49.60    7.90
  28   1   0   73.19    9.40
  29  -1   0    6.30    4.00
  29   1   0    0.30    3.10
   0   2   0  741.43   27.40
   0   2   0  705.63   27.60
   1  -2   0   22.80    1.30
   1   2   0   27.60    1.30
   1   2   0   25.90    1.40
   1   2   0   25.10    1.40
  -1   2   0   23.50    1.40
   2  -2   0  185.58    7.90
   2  -2   0  198.58    7.80
   2   2   0  197.98    8.00
   2   2   0  202.28    7.90
   2   2   0  200.38    7.90
  -2   2   0  196.28    8.10
   3  -2   0   33.20    1.90
   3  -2   0   25.90    1.60
  -3   2   0   28.50    1.90
   3   2   0   30.80    1.70
   3   2   0   29.40    1.80
   3   2   0   27.80    1.80
   4  -2   0 1099.99   41.40
   4  -2   0 1058.29   41.00
  -4   2   0 1069.49   41.50
   4   2   0 1084.59   41.20
   4   2   0 1086.99   41.40
   4   2   0 1062.79   41.30
   5  -2   0    0.10    0.50
   5  -2   0   -0.30    0.80
  -5   2   0    2.50    1.00
   5   2   0   -0.70    0.60
   5   2   0   -0.80    0.60
   5   2   0    0.70    0.60
   6  -2   0   21.80    2.20
   6  -2   0   23.40    1.70
   6   2   0   18.50    1.70
   6   2   0   21.10    2.20
   6   2   0   21.00    1.80
  -6   2   0   17.30    2.10
  -7  -2   0   88.99    4.60
   7  -2   0   91.99    4.40
   7  -2   0   91.79    5.00
   7   2   0   83.99    4.90
  -7   2   0   95.49    5.00
   7   2   0   91.09    4.70
  -8  -2   0   37.80    2.60
   8  -2   0   33.70    2.30
   8  -2   0   31.10    2.80
   8   2   0   36.80    2.60
  -8   2   0   34.10    2.90
   8   2   0   36.60    3.00
   9  -2   0  180.98    9.30
   9  -2   0  193.48    8.50
  -9  -2   0  188.98    8.80
   9   2   0  193.38    9.40
   9   2   0  203.48    8.90
  -9   2   0  198.38    9.20
  10  -2   0  108.29    6.10
  10  -2   0   93.99    5.10
 -10  -2   0   98.39    5.50
  10   2   0  106.99    5.50
  10   2   0  108.89    6.10
 -10   2   0  103.19    5.80
  11  -2   0   33.60    3.60
  11  -2   0   27.90    2.40
 -11  -2   0   28.20    3.00
  11   2   0   28.10    3.30
  11   2   0   31.90    2.70
 -11   2   0   33.00    3.40
  12  -2   0  208.68    9.60
 -12  -2   0  211.48   10.10
  12  -2   0  215.08   10.90
  12   2   0  211.48   10.00
  12   2   0  221.38   10.90
 -12   2   0  212.98   10.50
 -13  -2   0   53.69    4.20
  13  -2   0   58.29    3.90
  13  -2   0   67.19    5.10
  13   2   0   71.79    5.20
 -13   2   0   67.59    4.90
  13   2   0   58.59    4.20
  14  -2   0  281.47   12.80
 -14  -2   0  288.07   13.50
  14  -2   0  301.07   14.40
  14   2   0  293.37   14.40
 -14   2   0  299.97   13.90
  14   2   0  286.47   13.20
  15  -2   0    5.50    1.60
 -15  -2   0    6.20    2.00
  15  -2   0    0.90    1.70
 -15   2   0    3.40    2.00
  15   2   0    1.40    1.70
  15   2   0    4.70    1.70
  16  -2   0    0.30    1.20
  16  -2   0    0.80    1.70
 -16  -2   0   -0.60    1.50
 -16   2   0   -0.60    1.70
  16   2   0    0.60    1.30
  16   2   0    1.10    1.80
  17  -2   0   41.50    3.50
 -17  -2   0   37.70    4.40
  17  -2   0   49.99    5.80
  17   2   0   45.80    5.50
  17   2   0   42.50    4.30
 -17   2   0   41.00    4.80
  18  -2   0   13.00    3.40
  18  -2   0   13.90    2.40
 -18  -2   0   14.70    3.00
  18   2   0   15.60    3.50
 -18   2   0   15.10    3.30
  18   2   0   20.60    3.10
  19  -2   0   39.30    3.70
 -19  -2   0   48.80    5.20
  19  -2   0   42.00    5.60
  19   2   0   49.80    6.00
  19   2   0   46.90    4.20
 -19   2   0   36.30    5.00
  20  -2   0   15.30    3.90
 -20  -2   0   13.70    3.10
  20  -2   0   12.90    2.50
  20   2   0   10.50    2.50
 -20   2   0   13.20    3.40
  20   2   0   18.30    4.10
 -21  -2   0   32.80    4.50
  21  -2   0   37.30    4.20
  21  -2   0   29.70    5.10
  21   2   0   34.00    5.50
  21   2   0   34.30    4.20
 -21   2   0   31.40    4.80
  22  -2   0   29.40    5.30
 -22  -2   0   19.00    3.80
  22   2   0   30.70    5.40
 -22   2   0   26.50    4.60
  22   2   0   29.60    3.90
  23  -2   0   24.70    5.20
 -23  -2   0   21.80    4.10
 -23   2   0   14.80    3.70
  23   2   0    7.60    2.30
  23   2   0    9.40    3.70
 -24  -2   0    5.70    2.70
  24  -2   0    0.30    2.50
  24   2   0    5.80    3.30
 -24   2   0    8.90    3.30
 -25  -2   0   18.80    4.10
  25  -2   0   22.50    5.00
  25   2   0   11.10    3.80
 -25   2   0   27.10    5.00
  26  -2   0   33.30    6.10
 -26   2   0   17.80    4.30
  26   2   0   19.00    5.00
  27  -2   0   41.20    7.00
 -27   2   0   36.70    6.00
  27   2   0   39.60    7.10
  28  -2   0    3.00    3.80
  28   2   0   14.50    5.00
  29  -2   0   18.70    5.30
  29   2   0   11.40    4.90
   0  -3   0    0.40    0.30
   0   3   0    0.40    0.30
   0   3   0    0.30    0.50
   0   3   0    0.60    0.50
   1  -3   0 3606.04  135.99
   1  -3   0 3556.94  135.99
  -1  -3   0 3634.24  135.79
   1   3   0 3646.54  136.09
  -1   3   0 3579.54  136.19
   1   3   0 3624.44  136.09
  -2  -3   0   63.09    3.10
   2  -3   0   68.59    3.10
   2  -3   0   69.89    3.10
  -2   3   0   65.79    3.40
   2   3   0   64.79    3.30
   2   3   0   67.29    3.20
   3  -3   0  227.28    9.10
   3  -3   0  218.28    9.00
   3   3   0  221.38    9.10
   3   3   0  225.08    9.30
  -3   3   0  219.88    9.40
   3   3   0  222.68    9.10
   4  -3   0   31.70    1.90
   4  -3   0   27.90    2.00
   4   3   0   30.90    2.10
   4   3   0   30.80    2.00
  -4   3   0   30.70    2.30
   4   3   0   27.90    2.10
   5  -3   0    1.60    0.80
   5  -3   0    0.70    0.60
  -5   3   0    0.50    0.90
   5   3   0    1.30    0.70
   5   3   0    0.30    0.80
   5   3   0    0.50    0.70
   6  -3   0   19.50    2.10
   6  -3   0   19.80    1.60
  -6   3   0   16.10    2.00
   6   3   0   15.60    1.70
   6   3   0   15.60    1.80
   6   3   0   15.80    1.90
   7  -3   0  440.36   18.20
   7  -3   0  429.96   17.60
   7   3   0  449.06   17.90
   7   3   0  454.45   18.30
  -7   3   0  443.86   18.30
   7   3   0  429.06   18.00
   8  -3   0   33.90    3.00
   8  -3   0   37.00    2.40
  -8   3   0   42.40    3.20
   8   3   0   37.90    2.80
   8   3   0   33.40    2.70
   8   3   0   38.30    3.00
   9  -3   0  318.57   14.40
  -9  -3   0  317.07   13.80
   9  -3   0  335.57   13.60
   9   3   0  338.77   14.60
  -9   3   0  327.57   14.40
   9   3   0  325.57   14.00
  10  -3   0   33.90    3.20
  10  -3   0   37.70    2.70
 -10  -3   0   35.60    2.90
 -10   3   0   42.20    3.40
  10   3   0   38.60    3.00
  10   3   0   39.60    3.50
  11  -3   0    0.50    0.80
  11  -3   0    1.10    1.40
 -11  -3   0    1.80    1.10
 -11   3   0    2.10    1.40
  11   3   0   -0.10    0.90
  11   3   0   -0.20    1.10
 -12  -3   0    0.90    1.10
  12  -3   0   -1.10    0.60
  12  -3   0    0.20    1.20
  12   3   0    0.60    1.40
  12   3   0    0.20    0.90
 -12   3   0   -0.80    1.10
 -13  -3   0    3.50    1.50
  13  -3   0    2.30    1.20
  13  -3   0    5.00    2.00
  13   3   0    6.50    1.60
  13   3   0    4.90    1.90
 -13   3   0    3.80    1.80
  14  -3   0   32.20    4.20
 -14  -3   0   33.30    3.70
  14  -3   0   40.10    3.10
 -14   3   0   36.40    4.30
  14   3   0   49.99    4.40
  14   3   0   39.80    3.50
 -15  -3   0  202.28   10.60
  15  -3   0  217.18   10.10
  15  -3   0  210.78   11.60
  15   3   0  229.98   11.90
 -15   3   0  213.48   11.40
  15   3   0  220.98   10.70
  16  -3   0    4.80    2.30
  16  -3   0    7.60    1.70
 -16  -3   0    9.30    2.40
  16   3   0    8.10    2.00
 -16   3   0    8.50    2.40
  16   3   0   10.30    2.80
  17  -3   0   38.90    5.10
  17  -3   0   31.50    3.30
 -17  -3   0   26.40    3.70
  17   3   0   29.90    3.70
 -17   3   0   33.60    4.70
  17   3   0   25.40    4.20
  18  -3   0   66.19    4.70
  18  -3   0   70.89    6.40
 -18  -3   0   63.49    5.30
  18   3   0   75.59    5.40
 -18   3   0   74.49    6.00
  18   3   0   70.79    6.30
  19  -3   0   60.69    4.60
 -19  -3   0   65.89    5.40
  19  -3   0   70.89    6.50
 -19   3   0   68.69    6.10
  19   3   0   55.19    6.50
  19   3   0   61.29    5.10
  20  -3   0    3.00    1.50
 -20  -3   0   -0.30    1.90
  20  -3   0    0.60    2.00
  20   3   0    0.10    2.20
 -20   3   0   -0.30    2.00
  20   3   0    0.20    1.40
  21  -3   0    8.00    2.50
 -21  -3   0    2.70    2.10
  21  -3   0    3.10    2.50
  21   3   0   -0.20    2.10
  21   3   0    6.60    2.30
 -21   3   0    1.70    2.40
  22  -3   0    2.70    2.50
 -22  -3   0   -1.60    1.70
 -22   3   0   -4.10    1.70
  22   3   0   -2.90    1.70
  22   3   0   -1.90    1.50
 -23  -3   0    5.50    2.70
  23  -3   0    4.50    3.30
  23   3   0    4.30    2.70
  23   3   0    6.20    2.40
 -23   3   0    4.20    2.40
  24  -3   0    1.80    3.00
 -24  -3   0    1.20    2.30
 -24   3   0    0.30    2.40
  24   3   0   -1.40    2.10
  25  -3   0    7.60    3.70
 -25  -3   0    4.00    3.20
 -25   3   0    5.80    3.10
  25   3   0    7.50    3.50
  26  -3   0    0.90    2.50
  26   3   0    2.80    2.80
 -26   3   0    1.90    2.70
  27  -3   0    2.10    2.80
  27   3   0   11.10    4.20
 -27   3   0    7.80    3.50
  28  -3   0    4.30    3.40
  28   3   0    7.60    4.00
 -28   3   0   13.20    4.80
  29  -3   0    8.10    4.10
  29   3   0    4.30    3.20
   0  -4   0  833.72   32.10
   0   4   0  847.82   32.50
   0   4   0  847.72   32.60
   1  -4   0   92.39    4.00
   1  -4   0   87.89    4.20
  -1  -4   0   95.29    4.00
   1   4   0   87.49    4.30
  -1   4   0   88.99    4.40
   1   4   0   91.19    4.30
  -2  -4   0 3121.39  118.29
   2  -4   0 3094.89  118.49
   2  -4   0 3125.39  118.29
  -2   4   0 3092.79  118.79
   2   4   0 3145.79  118.59
   2   4   0 3234.68  118.79
  -3  -4   0   47.80    2.70
   3  -4   0   49.10    2.60
   3  -4   0   47.60    2.60
  -3   4   0   49.00    3.10
   3   4   0   46.40    2.90
   3   4   0   47.70    2.70
   4  -4   0  695.13   27.00
   4  -4   0  697.33   27.20
  -4   4   0  694.63   27.60
   4   4   0  710.73   27.20
   4   4   0  686.23   27.40
   4   4   0  694.63   27.20
   5  -4   0   37.90    2.40
   5  -4   0   37.40    2.60
   5   4   0   38.90    2.50
   5   4   0   39.90    2.70
   5   4   0   40.70    2.70
  -5   4   0   38.40    2.90
   6  -4   0    8.10    1.20
   6  -4   0    7.70    1.40
   6   4   0    8.20    1.30
  -6   4   0    4.70    1.40
   6   4   0    5.30    1.20
   6   4   0    6.20    1.30
   7  -4   0    1.50    0.70
   7  -4   0   -0.40    0.80
   7   4   0    0.40    0.90
   7   4   0    1.20    0.80
   7   4   0    1.30    0.90
  -7   4   0    0.70    1.10
   8  -4   0  205.68    9.00
   8  -4   0  213.58    9.80
  -8   4   0  204.38    9.80
   8   4   0  193.98    9.60
   8   4   0  212.28    9.60
   8   4   0  217.68    9.40
   9  -4   0   28.80    2.30
   9  -4   0   23.10    2.70
   9   4   0   27.00    2.50
   9   4   0   33.80    2.90
  -9   4   0   25.40    2.90
   9   4   0   32.70    2.60
  10  -4   0   95.69    5.10
  10  -4   0  103.19    6.00
  10   4   0   96.29    5.90
  10   4   0  109.19    5.80
 -10   4   0   93.59    6.00
  10   4   0  109.29    5.70
 -11  -4   0   81.89    4.90
  11  -4   0   76.29    5.30
  11  -4   0   87.79    4.70
 -11   4   0   83.49    5.60
  11   4   0   90.39    5.60
  11   4   0   85.59    5.20
 -12  -4   0    0.10    1.10
  12  -4   0    2.20    1.00
  12  -4   0    0.80    1.40
  12   4   0    1.10    1.20
  12   4   0    0.80    1.40
 -12   4   0    2.10    1.50
 -13  -4   0   29.20    3.20
  13  -4   0   38.40    2.90
  13  -4   0   33.20    4.00
  13   4   0   31.80    3.60
 -13   4   0   36.70    4.20
  13   4   0   31.60    4.00
  14  -4   0   35.60    3.00
 -14  -4   0   38.80    3.60
  14  -4   0   41.50    4.70
 -14   4   0   36.20    4.30
  14   4   0   37.80    4.40
  14   4   0   36.00    3.80
  15  -4   0   39.90    3.30
 -15  -4   0   47.00    4.00
  15  -4   0   41.30    4.90
  15   4   0   41.00    3.80
  15   4   0   39.70    4.70
 -15   4   0   43.70    4.90
 -16  -4   0  139.09    7.90
  16  -4   0  138.59    7.30
  16  -4   0  142.39    9.00
 -16   4   0  141.09    8.70
  16   4   0  147.89    9.10
  16   4   0  129.49    7.80
 -17  -4   0   30.10    3.90
  17  -4   0   32.20    4.60
  17  -4   0   31.60    3.30
  17   4   0   45.00    4.60
 -17   4   0   35.00    4.80
  17   4   0   34.40    4.80
  18  -4   0   71.69    6.60
  18  -4   0   79.49    5.30
 -18  -4   0   89.09    6.20
  18   4   0   96.79    7.30
  18   4   0   98.29    6.20
 -18   4   0   75.99    6.60
 -19  -4   0   30.80    4.00
  19  -4   0   24.40    4.70
  19  -4   0   27.30    3.30
  19   4   0   27.60    3.70
 -19   4   0   34.50    4.90
  19   4   0   26.50    4.50
 -20  -4   0    1.80    1.90
  20  -4   0    0.70    2.20
  20  -4   0    1.90    1.40
 -20   4   0   -2.70    1.70
  20   4   0    0.30    2.40
  20   4   0    1.80    1.70
  21  -4   0   -0.90    1.80
 -21  -4   0    0.30    1.90
  21   4   0    3.30    1.80
 -21   4   0    0.30    2.30
  21   4   0   -1.20    2.10
 -22  -4   0    4.70    2.30
  22  -4   0    5.80    2.80
 -22   4   0   -1.30    2.10
  22   4   0    1.90    1.80
  22   4   0    5.20    2.80
  23  -4   0   29.40    5.40
 -23  -4   0   25.50    4.30
  23   4   0   26.60    5.10
 -23   4   0   22.90    4.60
  23   4   0   31.40    4.40
 -24  -4   0    0.00    1.90
  24  -4   0    7.30    3.20
  24   4   0    1.00    1.80
 -24   4   0   -0.10    2.30
  24   4   0   -0.20    2.40
  25  -4   0    1.80    2.60
  25   4   0    0.00    2.10
 -25   4   0   -0.40    2.40
  26  -4   0    5.00    3.40
  26   4   0    3.50    3.40
 -26   4   0   10.20    3.60
  27  -4   0    2.80    2.90
 -27   4   0   -0.90    2.50
  27   4   0   -1.40    3.00
  28  -4   0   -0.50    2.70
  28   4   0   -2.10    2.30
 -28   4   0    0.10    2.60
  29  -4   0    9.80    4.10
  29   4   0   16.50    5.10
   0  -5   0    0.80    0.50
   0   5   0    1.50    0.80
   0   5   0    1.20    0.80
   1  -5   0   82.59    3.70
   1  -5   0   81.29    4.00
  -1  -5   0   86.89    3.70
  -1   5   0   73.39    4.20
   1   5   0   83.59    4.20
   1   5   0   73.09    4.10
   2  -5   0   39.00    2.40
   2  -5   0   37.60    2.20
  -2  -5   0   37.80    2.20
   2   5   0   36.10    2.60
   2   5   0   35.10    2.40
  -2   5   0   37.40    2.70
   3  -5   0    0.20    0.60
  -3  -5   0    1.90    0.80
   3  -5   0    1.10    0.70
  -3   5   0    1.20    1.00
   3   5   0    0.80    0.70
   3   5   0   -0.80    0.70
  -4  -5   0  163.78    7.30
   4  -5   0  158.58    7.10
   4  -5   0  165.18    7.20
   4   5   0  159.98    7.50
   4   5   0  164.58    7.30
  -4   5   0  166.58    7.80
   5  -5   0 2565.64   97.39
   5  -5   0 2563.54   97.19
   5   5   0 2560.84   97.39
   5   5   0 2610.94   97.39
   5   5   0 2516.95   97.59
  -5   5   0 2541.95   97.89
   6  -5   0   29.50    2.20
   6  -5   0   26.50    2.30
  -6   5   0   31.40    2.80
   6   5   0   28.30    2.30
   6   5   0   34.40    2.70
   6   5   0   30.00    2.50
   7  -5   0  675.03   27.20
   7  -5   0  683.13   27.70
   7   5   0  703.43   27.50
  -7   5   0  700.23   28.10
   7   5   0  693.53   27.70
   7   5   0  690.73   27.80
   8  -5   0   10.00    1.70
   8  -5   0    7.40    1.30
   8   5   0    8.90    1.70
   8   5   0    5.50    1.40
  -8   5   0    7.00    1.80
   8   5   0    4.70    1.20
   9  -5   0   57.99    4.10
   9  -5   0   54.49    3.40
   9   5   0   53.79    3.70
   9   5   0   63.19    4.20
  -9   5   0   55.89    4.30
   9   5   0   60.09    4.00
  10  -5   0   62.69    4.50
  10  -5   0   63.69    3.80
 -10   5   0   58.29    4.50
  10   5   0   63.19    4.10
  10   5   0   64.49    4.30
  10   5   0   65.49    4.50
  11  -5   0    3.10    1.50
  11  -5   0    1.40    0.90
  11   5   0   -1.40    0.90
  11   5   0    0.70    1.10
  11   5   0   -0.40    0.90
 -11   5   0   -2.60    1.10
  12  -5   0   32.40    3.80
 -12  -5   0   39.70    3.30
  12  -5   0   40.40    3.00
  12   5   0   35.20    3.90
  12   5   0   37.30    3.30
 -12   5   0   39.40    4.20
  13  -5   0    6.40    1.50
 -13  -5   0    1.90    1.30
  13  -5   0    3.30    1.90
 -13   5   0    4.60    2.20
  13   5   0    3.40    1.40
  13   5   0    5.80    2.00
  14  -5   0    3.30    1.30
  14  -5   0    4.60    2.00
 -14  -5   0    5.90    1.70
  14   5   0    4.40    2.00
 -14   5   0    6.50    2.40
  14   5   0    2.40    1.50
 -15  -5   0   19.60    3.00
  15  -5   0   17.40    3.40
  15  -5   0   22.70    2.70
 -15   5   0   10.10    2.80
  15   5   0   18.20    3.30
  15   5   0   24.20    3.30
  16  -5   0   12.80    2.20
  16  -5   0   14.00    3.20
 -16  -5   0   11.90    2.50
  16   5   0   15.90    3.30
  16   5   0   12.00    2.70
 -16   5   0   16.60    3.50
  17  -5   0   70.79    6.40
  17  -5   0   83.19    5.20
 -17  -5   0   94.69    6.10
  17   5   0   98.19    7.30
  17   5   0   88.59    6.10
 -17   5   0   78.29    6.50
  18  -5   0   14.80    2.40
  18  -5   0   12.70    3.30
 -18  -5   0   10.90    2.70
  18   5   0   16.60    3.10
  18   5   0   18.40    3.80
 -18   5   0   11.90    3.10
  19  -5   0    2.50    1.50
  19  -5   0    1.70    2.40
 -19  -5   0    4.00    2.00
  19   5   0    3.50    2.00
 -19   5   0    5.00    2.60
  19   5   0    4.30    2.60
 -20  -5   0   27.80    4.10
  20  -5   0   20.50    3.00
  20  -5   0   23.80    4.50
  20   5   0   16.00    4.00
 -20   5   0   21.60    4.20
  20   5   0   24.40    3.80
 -21  -5   0    1.00    2.00
  21  -5   0   -0.80    2.00
  21   5   0    5.70    3.20
 -21   5   0    3.90    2.70
  21   5   0    0.00    1.80
 -22  -5   0    0.00    1.90
  22  -5   0    0.20    2.40
 -22   5   0   -0.10    2.00
  22   5   0    0.50    1.70
  22   5   0    2.60    2.40
  23  -5   0   18.50    4.50
 -23  -5   0   14.40    3.40
 -23   5   0   14.30    4.00
  23   5   0    7.10    3.30
  23   5   0   19.20    3.60
  24  -5   0    6.10    3.30
 -24  -5   0    3.60    2.90
  24   5   0    4.80    2.90
  24   5   0   12.50    3.20
 -24   5   0    9.40    3.50
  25  -5   0   13.20    4.30
 -25   5   0   14.60    4.30
  25   5   0    9.70    3.60
  26  -5   0    2.90    3.20
  26   5   0    3.90    3.10
 -26   5   0   11.00    3.80
  27  -5   0   50.39    7.80
  27   5   0   46.80    7.50
 -27   5   0   48.20    7.00
  28  -5   0    4.90    3.70
 -28   5   0    0.80    3.00
  28   5   0    1.40    3.00
   0  -6   0  377.76   14.70
   0   6   0  373.46   15.30
   0   6   0  362.16   15.40
   1  -6   0   70.49    3.80
  -1  -6   0   65.99    3.40
   1  -6   0   71.39    3.40
   1   6   0   66.89    3.90
   1   6   0   75.89    4.00
  -1   6   0   73.79    4.20
   2  -6   0  174.68    7.90
  -2  -6   0  187.38    7.60
   2  -6   0  180.38    7.60
   2   6   0  172.78    8.10
   2   6   0  176.88    8.00
  -2   6   0  176.38    8.20
  -3  -6   0    5.40    1.00
   3  -6   0    4.40    0.90
   3  -6   0    6.30    1.20
   3   6   0    3.80    1.00
   3   6   0    5.00    1.30
  -3   6   0    3.50    1.30
   4  -6   0  479.05   19.00
   4  -6   0  468.55   18.90
  -4  -6   0  464.65   18.90
  -4   6   0  489.75   19.70
   4   6   0  472.85   19.40
   4   6   0  464.75   19.10
  -5  -6   0    2.20    1.00
   5  -6   0    1.50    0.80
   5  -6   0    0.00    0.80
   5   6   0    0.40    0.80
   5   6   0    0.70    0.90
  -5   6   0   -0.30    1.00
   6  -6   0   92.89    4.90
   6  -6   0   87.39    4.60
   6   6   0   90.99    5.10
  -6   6   0   92.29    5.50
   6   6   0   88.99    4.90
   6   6   0   89.49    4.80
   7  -6   0   27.10    2.40
   7  -6   0   30.80    2.30
  -7   6   0   23.30    2.80
   7   6   0   22.60    2.60
   7   6   0   21.00    2.40
   7   6   0   30.90    2.80
   8  -6   0  161.48    7.70
   8  -6   0  150.48    7.20
   8   6   0  155.48    7.80
  -8   6   0  153.28    8.10
   8   6   0  144.99    7.40
   8   6   0  156.68    7.80
   9  -6   0  431.96   17.90
   9  -6   0  435.46   18.60
   9   6   0  445.86   18.70
   9   6   0  442.16   18.70
  -9   6   0  439.66   19.10
   9   6   0  414.66   18.20
  10  -6   0   48.20    3.80
  10  -6   0   46.90    3.20
  10   6   0   46.40    3.90
  10   6   0   41.10    3.30
 -10   6   0   43.60    4.00
  10   6   0   47.90    3.70
  11  -6   0   63.89    4.00
  11  -6   0   63.29    4.70
  11   6   0   62.29    4.30
  11   6   0   65.99    4.80
 -11   6   0   73.09    5.20
  11   6   0   67.59    4.70
  12  -6   0  266.17   11.60
  12  -6   0  276.07   12.80
  12   6   0  246.98   12.70
 -12   6   0  248.88   12.90
  12   6   0  261.77   12.20
  12   6   0  268.07   12.50
  13  -6   0    0.60    1.00
  13  -6   0    0.10    1.40
  13   6   0    1.30    1.30
  13   6   0    1.10    1.60
 -13   6   0    1.90    1.80
  13   6   0   -0.20    1.20
 -14  -6   0    1.00    1.20
  14  -6   0   -1.70    1.00
  14  -6   0    2.10    1.90
 -14   6   0    0.00    1.70
  14   6   0    1.30    1.60
  14   6   0    0.90    1.40
  15  -6   0    1.80    1.70
  15  -6   0    2.10    1.30
 -15  -6   0   -0.60    1.20
  15   6   0    1.90    1.90
 -15   6   0    0.40    1.90
  15   6   0    4.00    1.70
  16  -6   0    3.00    2.10
  16  -6   0   -0.10    1.10
 -16  -6   0    4.80    1.90
 -16   6   0    2.00    2.10
  16   6   0   -1.30    1.70
  16   6   0   -0.80    1.20
 -17  -6   0   15.40    2.70
  17  -6   0   15.00    3.20
  17  -6   0    7.10    1.90
  17   6   0   13.10    2.70
  17   6   0    9.10    2.90
 -17   6   0    6.80    3.00
  18  -6   0   59.39    6.50
 -18  -6   0   73.79    5.40
  18  -6   0   61.69    4.50
  18   6   0   66.19    5.40
  18   6   0   58.69    6.60
 -18   6   0   57.19    6.60
 -19  -6   0    3.00    2.00
  19  -6   0    1.70    1.30
  19  -6   0    4.10    2.40
 -19   6   0   -0.20    2.10
  19   6   0    0.30    1.70
  19   6   0    0.80    2.00
  20  -6   0   65.79    7.40
 -20  -6   0   55.49    5.20
  20   6   0   45.20    6.10
  20   6   0   54.59    5.10
 -20   6   0   63.99    7.10
 -21  -6   0    0.10    1.80
  21  -6   0    2.50    2.40
  21   6   0    0.30    1.90
 -21   6   0   -2.60    1.50
  21   6   0   -0.10    1.70
  22  -6   0   16.90    4.20
 -22  -6   0   17.00    3.50
 -22   6   0   26.50    5.00
  22   6   0   23.50    4.90
  22   6   0   25.20    4.00
  23  -6   0   13.50    4.10
 -23  -6   0   13.50    3.10
  23   6   0    7.20    3.10
  23   6   0    9.10    2.60
 -23   6   0   10.40    3.40
  24  -6   0   26.10    5.40
  24   6   0   34.20    4.80
  24   6   0   28.10    5.40
 -24   6   0   29.30    5.50
  25  -6   0    2.40    2.80
  25   6   0    1.30    2.50
 -25   6   0   -1.70    2.60
  26  -6   0    3.30    3.40
 -26   6   0    4.10    3.40
  26   6   0    6.20    3.60
  27  -6   0   -0.90    2.80
  27   6   0    2.10    2.70
 -27   6   0    0.70    3.00
  28  -6   0    1.10    3.00
  28   6   0    1.60    3.20
 -28   6   0   -2.80    2.80
   0  -7   0   -0.20    0.60
   0   7   0    0.60    0.90
   0   7   0    2.40    1.10
   1  -7   0    0.60    0.60
  -1  -7   0    2.80    0.80
   1  -7   0    0.90    0.80
   1   7   0    1.50    1.00
   1   7   0    1.60    1.00
  -1   7   0    1.60    1.00
   2  -7   0   74.69    3.70
   2  -7   0   74.49    4.10
  -2  -7   0   69.99    3.70
   2   7   0   78.29    4.30
   2   7   0   71.59    4.30
  -2   7   0   71.99    4.40
   3  -7   0   24.70    2.10
  -3  -7   0   25.40    2.00
   3  -7   0   20.40    1.80
  -3   7   0   21.90    2.60
   3   7   0   22.30    2.30
   3   7   0   23.50    2.50
   4  -7   0  101.59    5.00
  -4  -7   0  106.39    5.10
   4  -7   0  106.39    5.20
   4   7   0   94.99    5.50
  -4   7   0  104.29    5.80
   4   7   0   95.69    5.30
   5  -7   0    4.10    1.10
   5  -7   0    3.10    1.00
  -5  -7   0    2.50    1.00
  -5   7   0    2.70    1.30
   5   7   0    4.20    1.10
   5   7   0    3.10    1.30
  -6  -7   0    3.60    1.10
   6  -7   0    2.80    1.00
   6  -7   0    3.30    1.10
  -6   7   0    4.40    1.60
   6   7   0    0.30    1.00
   6   7   0    1.30    1.00
   7  -7   0    0.50    0.80
   7  -7   0   -0.30    0.80
  -7  -7   0   -0.30    0.90
   7   7   0   -0.90    0.60
  -7   7   0    2.70    1.50
   7   7   0   -1.30    0.90
   8  -7   0  136.09    7.00
   8  -7   0  135.99    6.60
   8   7   0  126.99    7.10
   8   7   0  135.49    7.00
  -8   7   0  137.19    7.60
   8   7   0  127.39    6.80
   9  -7   0  838.92   33.10
   9  -7   0  841.22   33.80
   9   7   0  818.52   33.50
   9   7   0  835.12   34.00
  -9   7   0  833.92   34.40
   9   7   0  860.01   33.90
  10  -7   0    0.60    0.90
  10  -7   0    1.40    1.20
  10   7   0    2.30    1.50
 -10   7   0   -0.60    1.30
  10   7   0   -0.70    0.80
  10   7   0    0.10    1.10
  11  -7   0    5.60    1.80
  11  -7   0   12.30    1.90
  11   7   0   12.70    2.30
  11   7   0    9.60    2.20
 -11   7   0   12.90    2.80
  11   7   0   11.40    2.20
  12  -7   0    4.20    1.30
  12  -7   0    4.50    1.80
 -12   7   0    6.90    2.30
  12   7   0    4.10    1.80
  12   7   0    4.80    1.60
  12   7   0   -0.10    1.40
  13  -7   0   52.19    3.70
  13  -7   0   56.49    4.70
 -13   7   0   48.50    5.30
  13   7   0   51.49    4.10
  13   7   0   53.39    4.60
  13   7   0   56.79    4.50
  14  -7   0    0.10    1.10
  14  -7   0    4.20    2.00
  14   7   0    4.80    1.90
  14   7   0    2.10    1.60
 -14   7   0    1.20    1.80
  14   7   0    3.80    1.70
 -15  -7   0    3.80    1.70
  15  -7   0    2.50    2.00
  15  -7   0    2.50    1.40
  15   7   0    4.00    2.00
 -15   7   0    0.90    2.30
  15   7   0   -2.60    1.30
  16  -7   0    0.00    1.80
  16  -7   0    1.60    1.30
 -16  -7   0    4.60    1.90
  16   7   0    2.60    1.80
 -16   7   0    0.20    2.20
  16   7   0   -1.40    1.60
 -17  -7   0   76.79    5.50
  17  -7   0   83.69    6.60
  17  -7   0   66.29    4.70
  17   7   0   77.89    5.90
  17   7   0   67.99    6.10
 -17   7   0   73.09    6.40
  18  -7   0    3.80    1.60
 -18  -7   0    2.80    1.80
  18  -7   0    3.30    2.20
  18   7   0    8.60    2.90
 -18   7   0    2.00    2.50
  18   7   0    0.90    1.70
  19  -7   0   15.00    2.50
 -19  -7   0   16.50    3.20
  19  -7   0   18.20    3.90
  19   7   0   20.60    3.60
 -19   7   0   23.40    4.40
  19   7   0   11.00    3.30
 -20  -7   0   62.99    5.30
  20  -7   0   66.39    7.10
  20   7   0   61.19    5.50
  20   7   0   51.69    6.50
 -20   7   0   61.29    7.00
 -21  -7   0    0.20    1.90
  21  -7   0    4.30    2.60
 -21   7   0    2.90    2.60
  21   7   0    4.30    2.10
  21   7   0   -3.20    1.50
  22  -7   0   24.30    4.80
 -22  -7   0   18.30    3.60
 -22   7   0   16.00    4.10
  22   7   0   24.40    4.70
  22   7   0   23.70    4.10
  23  -7   0    9.60    3.80
  23   7   0    8.00    3.30
  23   7   0   12.60    3.20
 -23   7   0    6.10    3.20
  24  -7   0    1.50    2.60
 -24   7   0    7.10    3.40
  24   7   0    4.40    2.60
  24   7   0    0.50    2.70
  25  -7   0   -0.60    2.50
  25   7   0    5.30    2.80
 -25   7   0    2.60    2.90
  25   7   0    4.60    3.20
  26  -7   0   18.30    5.10
 -26   7   0   18.60    4.80
  26   7   0   10.50    4.10
  27  -7   0    2.30    2.90
  27   7   0    0.30    2.70
 -27   7   0   -1.20    2.60
  28  -7   0    4.20    3.50
 -28   7   0   12.80    4.50
  28   7   0   18.20    4.80
   0  -8   0  343.37   14.00
   0   8   0  346.97   14.80
   0   8   0  347.27   14.90
   1  -8   0  148.29    6.50
  -1  -8   0  150.28    6.60
   1  -8   0  148.79    7.10
   1   8   0  136.39    7.20
   1   8   0  141.99    7.30
  -1   8   0  154.08    7.50
  -2  -8   0   45.30    2.80
   2  -8   0   45.80    2.70
   2  -8   0   42.80    3.10
  -2   8   0   52.29    3.70
   2   8   0   42.20    3.30
   2   8   0   47.90    3.40
   3  -8   0    2.20    1.00
   3  -8   0    1.40    0.80
  -3  -8   0    1.50    0.90
  -3   8   0    3.50    1.40
   3   8   0    1.90    1.20
   3   8   0    1.20    1.00
   4  -8   0  238.18   10.30
   4  -8   0  231.48   10.50
  -4  -8   0  246.78   10.40
   4   8   0  241.18   11.10
  -4   8   0  238.28   11.30
   4   8   0  235.58   10.70
  -5  -8   0   38.20    2.70
   5  -8   0   32.50    2.50
   5  -8   0   32.40    2.60
   5   8   0   24.90    3.00
   5   8   0   33.80    2.80
  -5   8   0   36.90    3.30
   6  -8   0   64.69    3.90
   6  -8   0   59.29    3.80
  -6  -8   0   65.59    4.00
   6   8   0   63.79    4.10
  -6   8   0   61.39    4.50
   6   8   0   60.89    4.40
  -7  -8   0   30.70    2.80
   7  -8   0   35.10    2.80
   7  -8   0   31.50    2.60
   7   8   0   33.00    2.90
   7   8   0   22.10    2.90
  -7   8   0   30.30    3.50
   8  -8   0  188.48    8.90
   8  -8   0  192.38    8.70
  -8  -8   0  179.48    8.90
  -8   8   0  175.08    9.60
   8   8   0  181.58    8.90
   8   8   0  183.08    9.30
   9  -8   0   38.70    3.10
   9  -8   0   42.60    3.60
  -9  -8   0   43.20    3.70
  -9   8   0   39.00    4.40
   9   8   0   45.00    3.50
   9   8   0   41.20    3.70
  10  -8   0    5.40    1.60
  10  -8   0    7.80    1.70
  10   8   0    7.70    1.80
 -10   8   0    9.90    2.50
  10   8   0    7.30    2.00
  10   8   0   10.80    2.00
  11  -8   0   31.20    3.20
  11  -8   0   34.00    3.80
  11   8   0   27.70    3.40
 -11   8   0   31.10    4.00
  11   8   0   35.90    3.20
  11   8   0   34.80    3.80
  12  -8   0    2.20    1.20
  12  -8   0    0.60    1.30
  12   8   0    1.00    1.30
  12   8   0   -1.80    1.10
 -12   8   0   -0.40    1.60
  12   8   0    2.20    1.50
  13  -8   0   62.69    5.00
  13  -8   0   59.99    4.20
  13   8   0   58.69    4.60
 -13   8   0   64.59    5.60
  13   8   0   68.09    5.20
  13   8   0   56.89    4.90
  14  -8   0  203.08    9.60
  14  -8   0  206.98   11.00
 -14   8   0  197.18   11.40
  14   8   0  196.28   10.80
  14   8   0  202.08   10.70
  14   8   0  190.98   10.20
  15  -8   0    0.80    1.30
  15  -8   0    0.20    1.70
  15   8   0   -1.90    1.20
  15   8   0    1.60    1.80
 -15   8   0    2.20    2.20
  15   8   0   -0.30    1.80
  16  -8   0  225.38   12.20
  16  -8   0  202.28   10.30
 -16  -8   0  216.78   11.00
 -16   8   0  205.78   12.10
  16   8   0  222.68   11.60
  16   8   0  226.68   12.20
  17  -8   0    9.50    2.00
 -17  -8   0    5.20    2.10
  17  -8   0    8.90    2.80
  17   8   0    8.30    2.50
 -17   8   0    8.80    3.10
  17   8   0   12.80    3.30
  18  -8   0   11.00    3.20
  18  -8   0    9.10    2.10
 -18  -8   0    5.70    2.10
  18   8   0    7.20    2.50
  18   8   0    6.20    2.50
 -18   8   0   10.80    3.40
 -19  -8   0   -2.00    1.50
  19  -8   0    0.40    1.90
  19   8   0    3.90    2.30
 -19   8   0    4.00    2.70
  19   8   0    2.50    2.20
 -20  -8   0   47.10    5.30
  20  -8   0   63.49    7.10
 -20   8   0   54.39    6.90
  20   8   0   62.89    5.60
  20   8   0   58.29    6.80
  21  -8   0   64.19    7.50
 -21  -8   0   73.49    6.00
 -21   8   0   73.19    8.00
  21   8   0   66.19    7.70
  21   8   0   75.89    6.30
  22  -8   0   13.90    4.00
 -22  -8   0   14.00    3.00
 -22   8   0   13.20    4.20
  22   8   0   11.20    3.80
  22   8   0    8.50    2.70
  23  -8   0   19.00    4.70
 -23   8   0   23.20    4.80
  23   8   0   20.30    4.80
  23   8   0   15.60    3.70
  24  -8   0    0.70    2.50
  24   8   0   -0.10    2.00
  24   8   0    0.30    2.00
 -24   8   0    3.30    3.40
  25  -8   0   19.40    4.80
  25   8   0   15.00    3.80
 -25   8   0   17.00    4.60
  25   8   0   13.20    4.30
  26  -8   0    1.50    2.90
 -26   8   0    0.00    3.00
  26   8   0    1.20    2.50
  27  -8   0    4.10    3.40
 -27  -8   0    4.30    3.70
 -27   8   0    5.70    3.90
  28  -8   0    1.00    3.00
 -28  -8   0   -1.30    3.40
 -28   8   0   -0.10    3.40
   0  -9   0    1.70    0.70
   0   9   0    0.50    1.10
   0   9   0    2.30    1.20
   1  -9   0  316.97   13.60
   1  -9   0  307.67   12.80
  -1  -9   0  316.77   12.80
   1   9   0  302.47   13.80
   1   9   0  316.37   13.90
  -1   9   0  313.97   14.00
   2  -9   0    8.50    1.20
  -2  -9   0    7.20    1.20
   2  -9   0    8.00    1.60
  -2   9   0    9.10    1.90
   2   9   0    8.80    1.70
   2   9   0    5.80    1.50
   3  -9   0  218.58    9.30
   3  -9   0  220.88    9.90
  -3  -9   0  208.08    9.30
   3   9   0  223.78   10.10
   3   9   0  198.08   10.10
  -3   9   0  221.08   10.50
  -4  -9   0   13.40    1.80
   4  -9   0   16.60    1.90
   4  -9   0   16.70    2.20
   4   9   0   16.40    2.50
   4   9   0   13.90    2.20
  -4   9   0   15.60    2.40
   5  -9   0    0.60    0.90
   5  -9   0    1.60    0.90
  -5  -9   0    0.00    0.90
  -5   9   0    4.70    1.80
   5   9   0   -0.40    1.10
   5   9   0   -1.00    0.80
   6  -9   0    2.60    1.20
   6  -9   0    0.50    0.90
  -6  -9   0    0.20    1.00
   6   9   0    1.90    1.40
  -6   9   0    1.90    1.40
   6   9   0   -0.40    0.90
   7  -9   0   20.40    2.50
   7  -9   0   25.40    2.70
  -7  -9   0   23.90    2.70
   7   9   0   18.20    2.50
   7   9   0   24.80    3.20
  -7   9   0   21.50    3.10
   8  -9   0  273.07   11.90
  -8  -9   0  267.27   12.10
   8  -9   0  265.87   12.10
   8   9   0  273.07   12.80
   8   9   0  253.97   12.10
  -8   9   0  251.67   12.90
  -9  -9   0  333.97   14.90
   9  -9   0  338.17   14.50
   9  -9   0  334.77   14.80
  -9   9   0  327.87   15.70
   9   9   0  320.37   15.20
   9   9   0  333.17   14.80
 -10  -9   0    2.80    1.40
  10  -9   0    3.80    1.40
  10  -9   0    4.70    1.60
  10   9   0    2.70    1.50
 -10   9   0    1.40    1.90
  10   9   0    6.00    2.00
 -11  -9   0   59.79    4.80
  11  -9   0   74.19    5.20
  11  -9   0   71.99    4.50
  11   9   0   60.29    5.00
 -11   9   0   68.29    5.60
  11   9   0   66.79    4.70
  12  -9   0   29.60    3.70
  12  -9   0   37.00    3.30
  12   9   0   38.80    3.60
  12   9   0   49.50    4.20
  12   9   0   39.00    4.30
 -12   9   0   37.60    4.80
  13  -9   0  103.49    6.90
  13  -9   0  109.29    6.10
 -13   9   0   90.49    7.30
  13   9   0  115.19    7.10
  13   9   0   94.79    6.30
  13   9   0  103.69    6.90
  14  -9   0   55.79    4.20
  14  -9   0   63.89    5.30
  14   9   0   70.19    5.60
  14   9   0   63.99    5.00
 -14   9   0   49.90    6.00
  14   9   0   69.79    5.40
  15  -9   0    2.10    2.20
  15  -9   0    2.70    1.40
  15   9   0    1.60    1.80
  15   9   0    3.50    1.90
  15   9   0    0.90    1.60
 -15   9   0    3.10    2.30
  16  -9   0   77.99    6.40
  16  -9   0   76.99    5.20
  16   9   0   86.49    6.40
  16   9   0   75.99    5.70
  16   9   0   94.69    7.00
 -16   9   0   82.49    7.00
  17  -9   0    0.80    2.00
  17  -9   0    1.10    1.40
 -17  -9   0    1.20    1.50
  17   9   0    1.70    2.00
  17   9   0    2.20    1.80
 -17   9   0   -0.30    2.10
 -18  -9   0    1.50    1.50
  18  -9   0    0.20    2.00
  18  -9   0    0.60    1.30
  18   9   0   -1.50    1.80
 -18   9   0    0.80    2.10
  18   9   0   -1.60    1.50
  19  -9   0   14.20    3.70
 -19  -9   0   16.20    3.10
  19   9   0   12.90    3.40
 -19   9   0   17.50    4.20
  19   9   0   19.80    3.90
  20  -9   0    2.70    2.20
 -20  -9   0    1.30    1.90
 -20   9   0    2.90    2.70
  20   9   0    4.20    2.50
  20   9   0   -2.60    1.60
 -21  -9   0   70.29    5.70
  21  -9   0   65.89    7.70
 -21   9   0   69.69    7.90
  21   9   0   60.99    7.30
  21   9   0   75.99    6.30
  22  -9   0   12.00    3.60
 -22   9   0    6.40    3.40
  22   9   0   11.30    3.50
  22   9   0   16.30    3.80
  23  -9   0   32.60    6.10
  23   9   0   36.20    5.90
  23   9   0   24.20    4.50
 -23   9   0   23.40    5.00
  24  -9   0   12.80    4.00
 -24  -9   0    5.30    3.30
  24   9   0   11.60    3.40
 -24   9   0   11.30    4.10
  24   9   0    9.30    3.60
  25  -9   0    4.40    3.20
 -25  -9   0    2.10    3.00
  25   9   0    5.30    2.70
 -25   9   0    6.10    3.60
 -26  -9   0    6.30    3.90
  26  -9   0    4.60    3.10
 -26   9   0   14.80    4.90
  27  -9   0   22.20    5.60
 -27  -9   0   25.30    5.80
 -27   9   0   17.40    4.80
   0 -10   0 1218.08   48.00
   0 -10   0 1193.78   46.90
   0  10   0 1249.97   48.40
   1 -10   0    5.30    1.60
   1 -10   0    5.10    1.10
  -1 -10   0    3.70    1.10
   1  10   0    5.40    1.70
  -1  10   0    4.40    1.60
   1  10   0    4.90    1.60
   2 -10   0    1.10    1.10
   2 -10   0    0.10    0.70
  -2 -10   0   -0.20    0.70
  -2  10   0    1.90    1.40
   2  10   0    0.20    0.90
   2  10   0    1.00    1.10
  -3 -10   0   47.30    3.00
   3 -10   0   40.40    2.80
   3 -10   0   44.20    3.40
   3  10   0   46.10    3.80
   3  10   0   40.80    3.50
  -3  10   0   47.20    3.90
   4 -10   0  253.77   11.00
   4 -10   0  256.97   11.60
  -4 -10   0  254.57   11.10
  -4  10   0  262.47   12.40
   4  10   0  246.58   11.80
   4  10   0  258.07   12.10
   5 -10   0   16.60    2.00
  -5 -10   0   16.70    2.10
   5 -10   0   20.10    2.50
  -5  10   0   14.90    2.70
   5  10   0   20.80    3.00
   5  10   0   19.20    2.60
   6 -10   0  323.57   13.90
   6 -10   0  312.37   13.60
  -6 -10   0  319.07   13.70
   6  10   0  293.57   14.00
   6  10   0  314.87   14.50
  -6  10   0  321.37   14.90
   7 -10   0    3.00    1.30
   7 -10   0    6.60    1.60
  -7 -10   0    4.90    1.60
   7  10   0    6.10    1.80
   7  10   0    6.90    2.00
  -7  10   0    8.70    2.40
  -8 -10   0  259.87   12.40
   8 -10   0  281.77   12.40
   8 -10   0  265.57   12.30
  -8  10   0  271.17   13.50
   8  10   0  260.27   12.50
   8  10   0  296.37   13.50
   9 -10   0    1.40    1.20
   9 -10   0    3.50    1.40
  -9 -10   0    2.50    1.30
   9  10   0    1.50    1.30
   9  10   0    2.70    1.70
  -9  10   0    4.00    2.00
  10 -10   0   89.89    5.60
 -10 -10   0   90.39    6.00
  10 -10   0  106.69    6.20
  10  10   0   91.19    6.40
  10  10   0  102.79    6.10
 -10  10   0  100.79    7.00
  11 -10   0   42.40    3.50
 -11 -10   0   34.90    3.90
  11 -10   0   40.50    4.20
  11  10   0   42.10    3.70
  11  10   0   39.50    4.40
 -11  10   0   33.90    4.60
  12 -10   0  209.28   10.60
 -12 -10   0  225.28   11.50
  12 -10   0  226.88   11.40
 -12  10   0  231.18   12.40
  12  10   0  213.68   11.00
  12  10   0  230.78   11.80
 -13 -10   0   28.20    4.00
  13 -10   0   28.90    3.80
  13 -10   0   30.80    3.40
  13  10   0   35.50    4.30
 -13  10   0   19.50    3.80
  13  10   0   26.90    3.50
 -14 -10   0   -2.50    1.40
  14 -10   0    0.60    1.60
  14 -10   0    0.10    1.10
 -14  10   0   -0.40    2.00
  14  10   0   -2.70    1.30
  14  10   0   -0.30    1.30
 -15 -10   0   28.40    4.20
  15 -10   0   24.30    4.10
  15 -10   0   29.00    3.40
 -15  10   0   30.50    4.70
  15  10   0   32.30    4.60
  15  10   0   26.40    3.70
  16 -10   0   -0.70    1.70
 -16 -10   0    0.10    1.80
  16 -10   0    0.90    1.30
  16  10   0    0.60    1.40
  16  10   0   -1.80    1.70
 -16  10   0    1.00    2.10
 -17 -10   0   -2.80    1.90
  17 -10   0    5.00    2.40
  17 -10   0    2.30    1.40
  17  10   0    1.50    1.70
 -17  10   0    1.00    2.10
  18 -10   0   58.69    6.50
  18 -10   0   63.49    4.70
 -18 -10   0   53.59    5.00
 -18 -10   0   63.09    6.90
 -18  10   0   47.00    6.30
  18  10   0   65.39    5.90
 -19 -10   0    1.70    1.80
 -19 -10   0    0.00    2.20
  19 -10   0   -0.80    1.90
 -19  10   0   -0.80    2.00
  19  10   0    4.90    2.60
  20 -10   0   -2.10    1.70
 -20 -10   0   -1.40    2.00
 -20 -10   0   -0.60    1.60
 -20  10   0    3.40    3.00
  20  10   0   -0.70    2.00
  21 -10   0   -0.40    1.90
 -21 -10   0    0.20    1.90
 -21 -10   0    1.90    2.70
  21  10   0    1.50    2.20
 -21  10   0    2.10    2.70
  22 -10   0   12.80    3.90
 -22 -10   0   13.20    4.00
 -22  10   0    6.20    3.50
  22  10   0   11.70    3.50
  23 -10   0    0.00    2.30
 -23 -10   0   -0.40    2.30
 -23  10   0   -1.10    2.30
  23  10   0    3.80    2.60
  24 -10   0   13.60    4.30
 -24 -10   0   14.50    4.40
 -24  10   0   18.10    4.70
  24  10   0   11.00    3.60
  25 -10   0    0.70    3.20
 -25 -10   0   -0.10    2.70
 -25  10   0    2.40    3.30
  25  10   0    3.00    2.60
  26 -10   0   -1.50    2.50
 -26 -10   0    3.30    2.90
 -26  10   0    1.50    3.30
  26  10   0    2.90    3.20
 -27 -10   0   -1.60    2.90
  27 -10   0   -1.30    2.70
 -27  10   0    1.40    3.50
   0 -11   0    0.60    0.70
   0 -11   0    0.90    1.20
   0  11   0   -0.10    1.10
   1 -11   0   95.39    5.00
  -1 -11   0  101.29    5.10
   1 -11   0  104.09    6.00
  -1  11   0  107.99    6.40
   1  11   0   97.19    6.10
   1  11   0  101.29    6.10
  -2 -11   0    1.80    0.90
   2 -11   0    1.40    0.90
   2 -11   0    1.50    1.20
  -2  11   0    0.10    1.30
   2  11   0    2.00    1.40
   2  11   0    2.10    1.30
   3 -11   0  920.21   35.00
  -3 -11   0  889.51   35.00
   3 -11   0  892.51   35.80
   3  11   0  902.11   36.10
  -3  11   0  880.41   36.50
   3  11   0  863.01   36.20
   4 -11   0    7.00    1.60
  -4 -11   0    7.10    1.40
   4 -11   0    4.00    1.20
   4  11   0    6.90    1.80
   4  11   0    3.90    1.80
  -4  11   0    5.60    2.00
  -5 -11   0  100.79    5.30
   5 -11   0   90.49    5.00
   5 -11   0   85.39    5.40
   5  11   0   94.99    5.80
  -5  11   0   86.49    6.10
   5  11   0   94.89    6.10
   6 -11   0   49.50    3.90
  -6 -11   0   58.29    3.90
   6 -11   0   60.59    3.90
   6  11   0   54.59    4.60
  -6  11   0   54.99    4.80
   6  11   0   52.89    4.20
   7 -11   0    4.20    1.60
   7 -11   0    4.90    1.50
  -7 -11   0    2.10    1.40
   7  11   0    4.60    1.60
   7  11   0    5.60    2.00
  -7  11   0    9.10    2.60
   8 -11   0   91.59    5.80
  -8 -11   0  114.49    6.20
   8 -11   0   97.89    5.80
   8  11   0   94.89    6.00
   8  11   0   98.49    6.60
  -8  11   0  100.49    6.90
  -9 -11   0   52.49    4.20
   9 -11   0   49.80    4.00
   9 -11   0   54.89    4.00
   9  11   0   46.40    4.90
   9  11   0   47.20    4.10
  -9  11   0   43.50    5.10
  10 -11   0   77.09    5.50
  10 -11   0   82.29    5.40
 -10 -11   0   87.89    5.80
  10  11   0   95.19    5.90
  10  11   0   98.89    6.60
 -10  11   0   85.69    6.80
 -11 -11   0   56.39    4.50
  11 -11   0   36.40    4.20
  11 -11   0   46.70    3.80
  11  11   0   45.20    4.00
  11  11   0   40.10    5.00
 -11  11   0   50.39    5.60
 -12 -11   0    1.20    1.60
  12 -11   0    0.30    1.50
  12 -11   0    1.30    1.40
  12  11   0   -0.40    1.60
 -12  11   0    4.70    2.70
  12  11   0    0.60    1.30
 -13 -11   0    1.80    1.80
  13 -11   0    0.10    1.10
  13 -11   0    2.80    1.80
  13  11   0    0.50    2.10
  13  11   0    1.10    1.50
 -13  11   0    1.40    2.20
 -14 -11   0   -2.10    1.50
  14 -11   0    0.60    1.40
  14 -11   0   -2.20    1.30
  14  11   0    1.00    1.80
 -14  11   0    3.70    2.70
  14  11   0   -1.80    1.30
  15 -11   0   41.10    4.30
 -15 -11   0   59.79    6.00
  15 -11   0   52.09    5.60
 -15  11   0   36.90    5.50
  15  11   0   45.50    5.40
  15  11   0   48.70    4.50
  16 -11   0   -0.90    1.90
  16 -11   0    4.60    1.70
 -16 -11   0    1.40    2.10
  16  11   0    5.10    2.40
 -16  11   0   -0.50    2.40
  16  11   0    7.30    2.10
  17 -11   0   -0.50    1.80
 -17 -11   0    1.10    1.90
  17 -11   0    1.80    1.50
  17  11   0    2.40    2.00
  17  11   0    0.10    1.50
 -17  11   0    3.10    2.70
 -18 -11   0   11.20    2.70
  18 -11   0   11.90    3.30
 -18 -11   0   10.30    3.20
 -18  11   0   11.40    3.60
  18  11   0   13.20    3.50
  19 -11   0   26.10    4.70
 -19 -11   0   30.80    4.20
 -19 -11   0   26.20    4.80
  19  11   0   26.80    4.50
 -19  11   0   26.90    5.20
 -20 -11   0    0.90    2.30
 -20 -11   0    5.60    2.20
  20 -11   0    0.60    2.40
 -20  11   0    3.30    3.20
  20  11   0    4.90    2.60
  21 -11   0   33.60    5.60
 -21 -11   0   47.40    6.30
 -21  11   0   30.00    5.60
  21  11   0   50.69    6.30
 -22 -11   0    3.70    2.80
  22 -11   0    3.80    2.80
 -22  11   0   -2.20    2.20
  22  11   0    0.90    2.40
 -23 -11   0   -0.20    2.50
  23 -11   0   10.20    3.70
  23  11   0    6.70    2.90
 -23  11   0   -2.90    2.70
 -24 -11   0   18.20    4.60
  24 -11   0   17.00    4.60
 -24  11   0   15.50    4.50
  24  11   0   14.80    4.00
  25 -11   0   18.50    4.80
 -25 -11   0   16.50    4.80
 -25  11   0   19.80    5.10
  25  11   0   22.20    4.70
 -26 -11   0   -1.30    2.70
  26 -11   0    2.60    2.80
  26  11   0   -3.70    1.90
 -26  11   0   -2.10    3.00
  27 -11   0   17.60    5.30
 -27 -11   0   16.50    5.00
 -27  11   0    7.40    4.40
   0 -12   0   23.40    2.10
   0 -12   0   24.10    3.00
   0  12   0   21.90    3.10
  -1 -12   0    3.90    1.10
   1 -12   0    2.40    1.40
   1 -12   0    3.60    1.00
  -1  12   0    3.20    1.80
   1  12   0    2.30    1.50
   1  12   0    6.60    1.90
   2 -12   0   -0.70    0.70
  -2 -12   0    0.80    0.90
   2 -12   0    0.00    1.20
   2  12   0    1.20    1.30
   2  12   0    2.00    1.40
  -2  12   0   -2.30    1.10
  -3 -12   0   21.40    2.40
   3 -12   0   26.30    3.20
   3 -12   0   27.90    2.30
   3  12   0   22.40    3.30
  -3  12   0   27.10    3.70
   3  12   0   30.30    3.50
   4 -12   0    0.70    1.40
   4 -12   0    0.60    0.90
  -4 -12   0    1.00    0.90
   4  12   0    0.60    1.30
  -4  12   0    2.30    1.70
   4  12   0    1.50    1.30
   5 -12   0   18.60    2.60
   5 -12   0   22.90    2.50
  -5 -12   0   20.00    2.40
   5  12   0   15.90    2.70
   5  12   0   21.50    3.20
  -5  12   0   17.20    3.10
  -6 -12   0  110.39    6.00
   6 -12   0  109.59    6.30
   6 -12   0  102.19    5.70
   6  12   0  109.39    7.00
  -6  12   0   94.09    6.90
   6  12   0  108.99    6.50
   7 -12   0   91.99    5.30
  -7 -12   0   90.79    5.50
   7 -12   0   91.39    5.70
  -7  12   0   91.29    6.50
   7  12   0   75.59    5.50
   7  12   0   91.19    6.30
   8 -12   0   17.70    2.70
   8 -12   0   15.00    2.40
  -8 -12   0   17.70    2.70
   8  12   0   19.50    2.90
   8  12   0   25.80    3.70
  -8  12   0   16.00    3.30
   9 -12   0    3.50    1.60
  -9 -12   0    0.70    1.40
   9 -12   0    3.90    1.60
   9  12   0    4.70    1.80
  -9  12   0   -0.50    1.90
   9  12   0    5.10    2.20
  10 -12   0   20.10    3.00
 -10 -12   0   17.20    2.90
  10 -12   0   17.20    2.80
 -10  12   0   21.30    3.80
  10  12   0   14.60    2.70
  10  12   0   19.60    3.60
 -11 -12   0   -0.60    1.50
  11 -12   0    2.50    1.60
  11 -12   0    2.10    1.70
  11  12   0    1.50    1.90
  11  12   0    0.70    1.50
 -11  12   0    6.20    2.70
  12 -12   0   36.90    4.00
  12 -12   0   41.10    4.50
 -12 -12   0   33.30    4.30
  12  12   0   42.70    4.70
 -12  12   0   41.10    5.40
  12  12   0   45.80    5.30
  13 -12   0   83.79    5.60
  13 -12   0   79.79    6.10
 -13 -12   0   84.29    6.30
 -13  12   0   82.89    7.00
  13  12   0   78.99    6.40
  13  12   0   76.29    5.80
  14 -12   0  165.68    9.90
 -14 -12   0  164.88    9.90
  14 -12   0  170.28    9.10
  14  12   0  175.18    9.70
 -14  12   0  168.98   10.90
  14  12   0  172.58   10.30
  15 -12   0    1.10    2.10
 -15 -12   0   -1.20    1.80
  15 -12   0   -0.30    1.20
  15  12   0    0.50    1.90
 -15  12   0    0.20    2.20
  15  12   0    0.40    1.40
  16 -12   0   39.00    5.00
 -16 -12   0   38.20    5.10
  16 -12   0   37.20    4.20
 -16  12   0   31.70    5.20
  16  12   0   36.60    4.50
  16  12   0   33.60    4.90
 -17 -12   0    0.30    2.20
  17 -12   0    2.90    2.20
  17 -12   0    1.50    1.40
  17  12   0    1.40    2.00
 -17  12   0    1.40    2.60
  17  12   0    0.10    1.50
  18 -12   0    1.60    2.30
 -18 -12   0    1.20    2.10
 -18  12   0    4.70    3.10
  18  12   0    1.80    2.30
  18  12   0    1.20    1.80
  19 -12   0   -0.60    1.90
 -19 -12   0    1.90    1.70
 -19 -12   0    0.90    2.40
 -19  12   0   -2.50    2.10
  19  12   0   -0.10    1.90
 -20 -12   0   -1.10    2.40
 -20 -12   0   -3.50    2.10
  20 -12   0    2.30    2.40
 -20  12   0    0.70    2.30
  20  12   0   -1.60    1.60
 -21 -12   0   -0.80    2.50
  21 -12   0   -2.10    1.90
  21  12   0   -2.00    1.80
 -21  12   0    0.50    2.60
  22 -12   0    0.90    2.30
 -22 -12   0   -2.10    1.90
 -22  12   0   -0.50    2.50
  22  12   0   -1.60    1.80
 -23 -12   0   24.80    5.40
  23 -12   0   33.80    5.80
  23  12   0   25.20    4.90
 -23  12   0   31.10    6.10
 -24 -12   0   14.30    4.30
  24 -12   0    7.60    3.50
 -24  12   0    8.70    4.40
  24  12   0    6.80    3.00
  25 -12   0    1.30    2.70
 -25 -12   0   -1.20    3.00
 -25  12   0   -0.60    3.10
  25  12   0   -2.10    2.10
  26 -12   0   -1.30    2.90
 -26 -12   0    4.00    3.80
  26  12   0    5.60    3.20
 -26  12   0    3.70    3.80
   0 -13   0   -1.00    0.80
   0 -13   0   -1.10    1.10
   0  13   0   -0.70    1.10
   1 -13   0  100.59    5.30
  -1 -13   0  105.19    5.40
  -1 -13   0  103.69    6.50
   1 -13   0  112.29    6.60
   1  13   0  107.09    6.80
  -1  13   0   95.29    6.70
   2 -13   0   -1.90    1.10
   2 -13   0    1.40    0.90
  -2 -13   0    0.80    0.90
   2  13   0   -0.20    1.20
  -2  13   0    2.30    1.60
   2  13   0    0.60    1.60
   3 -13   0   26.30    3.40
  -3 -13   0   32.20    2.70
   3 -13   0   28.90    2.50
  -3  13   0   32.00    4.00
   3  13   0   25.20    3.60
   3  13   0   39.00    4.30
  -4 -13   0   27.80    2.90
   4 -13   0   32.70    2.70
   4 -13   0   30.00    3.50
   4  13   0   28.90    3.70
   4  13   0   25.20    3.70
  -4  13   0   25.30    3.80
   5 -13   0   81.29    5.50
   5 -13   0   77.09    4.70
  -5 -13   0   76.99    4.80
  -5  13   0   72.99    6.00
   5  13   0   86.59    5.80
   5  13   0   86.99    6.00
   6 -13   0   -1.50    0.80
   6 -13   0   -0.10    1.20
  -6 -13   0    0.70    1.20
   6  13   0   -0.30    1.10
  -6  13   0    0.20    1.80
   6  13   0    2.90    1.80
  -7 -13   0  114.19    6.50
   7 -13   0  111.89    6.80
   7 -13   0  118.49    6.40
   7  13   0  107.89    6.90
   7  13   0  111.59    7.50
  -7  13   0  108.79    7.60
   8 -13   0   11.60    2.40
   8 -13   0   13.40    2.30
  -8 -13   0   10.80    2.30
   8  13   0   18.40    3.20
  -8  13   0    5.60    2.60
   8  13   0   10.80    2.40
   9 -13   0  222.48   11.00
   9 -13   0  224.48   11.20
  -9 -13   0  234.18   11.20
   9  13   0  217.18   11.40
  -9  13   0  218.18   12.40
   9  13   0  236.18   12.40
  10 -13   0  176.78    9.20
 -10 -13   0  173.68    9.40
  10 -13   0  173.48    9.20
  10  13   0  169.18    9.50
  10  13   0  161.38   10.00
 -10  13   0  177.98   10.70
 -11 -13   0  184.38   10.20
  11 -13   0  195.58   10.00
  11 -13   0  202.18   10.20
 -11  13   0  193.68   11.60
  11  13   0  183.88   10.20
  11  13   0  187.98   10.90
 -12 -13   0   65.89    5.50
  12 -13   0   73.29    5.50
  12 -13   0   68.69    5.00
  12  13   0   59.59    5.20
 -12  13   0   54.99    6.50
  12  13   0   58.89    5.60
  13 -13   0  119.59    7.40
  13 -13   0  131.89    8.10
 -13 -13   0  130.89    8.20
  13  13   0  118.39    8.50
 -13  13   0  131.89    9.30
  13  13   0  129.79    8.00
  14 -13   0   61.49    4.90
  14 -13   0   64.39    5.60
 -14 -13   0   58.59    5.40
  14  13   0   61.59    5.20
  14  13   0   66.89    6.00
 -14  13   0   53.99    6.60
 -15 -13   0   -2.80    1.60
  15 -13   0    0.20    1.30
  15 -13   0    2.40    1.90
  15  13   0   -0.10    1.80
 -15  13   0    4.70    2.80
  15  13   0    2.40    1.80
  16 -13   0    5.00    2.00
 -16 -13   0    8.00    2.70
  16 -13   0    4.70    2.50
  16  13   0   10.00    2.60
  16  13   0    7.60    2.90
 -16  13   0    5.20    3.30
  17 -13   0   10.50    2.90
  17 -13   0   11.00    3.00
 -17 -13   0   11.90    3.10
  17  13   0   12.60    3.30
  17  13   0   15.10    3.20
 -17  13   0   10.70    3.60
  18 -13   0    2.70    2.40
 -18 -13   0   -0.50    2.20
 -18  13   0    4.10    3.10
  18  13   0    1.10    1.70
  18  13   0   10.30    3.10
  19 -13   0   48.00    6.30
 -19 -13   0   53.09    6.60
 -19  13   0   51.39    7.30
  19  13   0   52.89    6.70
  19  13   0   50.49    5.80
  20 -13   0   39.40    5.70
 -20 -13   0   38.90    5.90
  20  13   0   29.70    5.20
 -20  13   0   35.80    5.90
 -21 -13   0    6.80    3.20
  21 -13   0   18.40    4.20
  21  13   0   16.00    3.90
 -21  13   0   19.10    4.80
 -22 -13   0    5.60    3.10
  22 -13   0    2.90    2.50
  22  13   0    4.70    2.70
 -22  13   0   -0.10    3.00
  23 -13   0    3.00    2.60
 -23 -13   0    0.50    2.90
 -23  13   0   -0.30    2.60
  23  13   0    2.40    2.90
  24 -13   0    1.20    2.90
 -24 -13   0   -0.60    2.60
  24  13   0    1.40    2.40
 -24  13   0   -3.90    2.50
  25 -13   0    0.10    3.00
 -25 -13   0   -2.90    1.90
  25  13   0    3.10    2.90
 -25  13   0    2.10    3.30
 -26 -13   0   13.60    4.90
  26 -13   0    5.70    3.80
 -26  13   0   14.40    4.90
  26  13   0   13.70    4.30
   0 -14   0   39.40    4.40
   0 -14   0   24.80    2.30
   0  14   0   27.90    3.90
  -1 -14   0   21.10    3.10
   1 -14   0   16.30    2.00
  -1 -14   0   14.30    1.90
   1 -14   0    7.70    2.20
   1  14   0   11.00    2.50
  -1  14   0   13.70    2.80
   2 -14   0   -0.30    1.40
   2 -14   0   -0.30    0.80
  -2 -14   0    2.10    1.10
   2  14   0   -0.90    1.20
   2  14   0    1.20    1.50
  -2  14   0    1.10    1.60
   3 -14   0    6.00    2.00
   3 -14   0    2.80    1.30
  -3 -14   0    4.10    1.40
  -3  14   0    5.60    2.40
   3  14   0    7.30    2.40
   3  14   0    5.50    2.00
   4 -14   0  236.28   12.00
   4 -14   0  258.07   11.10
  -4 -14   0  241.38   11.10
   4  14   0  252.47   12.60
  -4  14   0  247.98   13.00
   4  14   0  246.18   12.80
  -5 -14   0    1.00    1.30
   5 -14   0    0.00    1.50
   5 -14   0    0.70    1.10
   5  14   0    0.20    1.30
   5  14   0   -0.40    1.70
  -5  14   0    0.30    1.70
   6 -14   0  239.18   11.20
   6 -14   0  247.08   12.10
  -6 -14   0  246.98   11.40
  -6  14   0  245.48   13.20
   6  14   0  252.67   12.50
   6  14   0  240.18   12.80
   7 -14   0   43.50    3.60
  -7 -14   0   47.70    3.90
   7 -14   0   45.70    4.20
  -7  14   0   41.30    5.30
   7  14   0   38.70    4.90
   7  14   0   53.59    4.60
  -8 -14   0   -0.50    1.30
   8 -14   0   -0.10    1.50
   8 -14   0    0.20    1.40
   8  14   0   -1.10    1.70
   8  14   0    1.00    1.50
  -8  14   0   -1.20    1.90
  -9 -14   0   69.19    5.20
   9 -14   0   73.59    5.30
   9 -14   0   67.19    5.10
   9  14   0   66.29    6.00
   9  14   0   74.19    5.50
  -9  14   0   64.99    6.20
  10 -14   0  327.97   15.10
  10 -14   0  316.87   14.80
 -10 -14   0  307.47   14.90
 -10  14   0  340.37   16.90
  10  14   0  302.77   15.30
  10  14   0  322.57   16.20
 -11 -14   0   22.60    3.50
  11 -14   0   21.00    3.30
  11 -14   0   15.80    2.80
  11  14   0   18.10    3.20
 -11  14   0   20.50    4.10
  11  14   0   15.90    3.60
  12 -14   0  177.18    9.90
 -12 -14   0  176.68   10.00
  12 -14   0  172.98    9.70
  12  14   0  181.68   11.10
 -12  14   0  188.38   11.50
  12  14   0  186.08   10.30
  13 -14   0    1.20    1.90
  13 -14   0    2.30    1.70
 -13 -14   0   -0.30    1.90
 -13  14   0    5.30    2.90
  13  14   0    5.10    2.50
  13  14   0    3.60    2.10
 -14 -14   0   41.00    5.10
  14 -14   0   43.20    4.90
  14 -14   0   40.00    4.50
  14  14   0   36.50    4.60
 -14  14   0   28.50    5.40
  14  14   0   37.50    5.20
  15 -14   0    0.30    1.70
  15 -14   0    1.30    1.50
 -15 -14   0    0.60    1.90
 -15  14   0    0.90    2.30
  15  14   0    0.60    2.00
  15  14   0    2.00    1.60
  16 -14   0   11.70    3.30
 -16 -14   0   13.00    3.30
  16 -14   0   13.20    2.80
  16  14   0    9.40    2.60
 -16  14   0   15.10    4.30
  16  14   0   10.90    3.30
  17 -14   0   -1.50    1.50
 -17 -14   0   -0.40    1.80
  17  14   0    0.70    1.40
  17  14   0    1.60    2.30
 -17  14   0    0.10    2.30
  18 -14   0    7.90    3.00
 -18 -14   0    6.70    3.00
  18  14   0   13.20    3.50
 -18  14   0    6.60    3.30
  18  14   0    5.10    2.30
 -19 -14   0   12.90    3.50
  19 -14   0   13.70    3.80
  19  14   0   17.10    4.30
 -19  14   0   24.60    5.30
  19  14   0   13.10    3.60
 -20 -14   0    9.00    3.40
  20 -14   0   16.60    4.10
 -20  14   0    6.20    3.50
  20  14   0    8.90    3.50
 -21 -14   0    3.30    3.00
  21 -14   0    5.20    2.60
  21  14   0    2.20    2.80
 -21  14   0    1.70    2.80
  22 -14   0   10.10    3.60
 -22 -14   0   -1.80    2.50
 -22  14   0    8.40    4.00
  22  14   0    5.90    3.10
 -23 -14   0    3.20    3.40
  23 -14   0    6.70    3.30
 -23  14   0    1.10    2.70
  23  14   0    6.00    3.30
  24 -14   0   17.60    4.80
 -24 -14   0   13.30    4.50
 -24  14   0   22.20    5.70
  24  14   0   19.80    4.70
  25 -14   0    9.50    3.90
 -25 -14   0    6.70    3.70
  25  14   0    2.00    2.90
 -25  14   0    0.40    3.60
   0 -15   0    1.40    1.00
   0 -15   0    1.90    1.80
   0  15   0    2.00    1.80
   1 -15   0  181.48    8.10
   1 -15   0  170.58    9.60
  -1 -15   0  172.68    8.10
  -1 -15   0  172.68    9.70
   1  15   0  164.58    9.90
  -1  15   0  161.68    9.80
  -2 -15   0   32.10    2.90
   2 -15   0   37.00    2.80
   2 -15   0   34.10    4.20
  -2 -15   0   34.30    4.40
   2  15   0   33.40    4.40
  -2  15   0   31.10    4.40
   3 -15   0    1.10    1.20
  -3 -15   0    1.80    1.30
   3 -15   0    1.80    1.70
  -3  15   0   -3.20    1.70
   3  15   0    1.70    1.90
   3  15   0    0.20    1.50
   4 -15   0   66.89    5.30
  -4 -15   0   62.19    4.30
   4 -15   0   76.69    4.40
   4  15   0   62.69    5.30
   4  15   0   62.79    5.60
  -4  15   0   67.69    6.10
   5 -15   0   58.39    4.20
   5 -15   0   77.99    5.60
  -5 -15   0   68.69    4.50
   5  15   0   60.49    5.60
  -5  15   0   64.29    5.90
   5  15   0   62.29    5.30
   6 -15   0    3.00    1.90
   6 -15   0    3.30    1.50
  -6 -15   0    4.70    1.70
   6  15   0   -1.20    1.40
   6  15   0    2.90    2.30
  -6  15   0    3.10    2.20
   7 -15   0  724.43   30.70
   7 -15   0  758.52   29.90
  -7 -15   0  737.13   30.00
   7  15   0  711.23   31.10
   7  15   0  713.73   31.70
  -7  15   0  737.93   32.20
   8 -15   0    7.00    2.30
   8 -15   0    8.00    2.00
  -8 -15   0    8.30    2.20
  -8  15   0    5.40    2.80
   8  15   0    7.00    2.40
   8  15   0    8.10    2.80
   9 -15   0   30.30    4.10
   9 -15   0   44.60    4.30
  -9 -15   0   42.20    3.90
   9  15   0   34.70    4.50
  -9  15   0   46.10    5.90
   9  15   0   41.20    5.30
  10 -15   0   10.30    2.50
  10 -15   0    6.40    2.30
 -10 -15   0    9.50    2.50
  10  15   0   10.70    2.90
  10  15   0    8.40    2.90
 -10  15   0   10.10    3.30
  11 -15   0   70.19    5.40
  11 -15   0   63.89    5.10
 -11 -15   0   56.19    5.10
  11  15   0   70.89    7.40
 -11  15   0   70.29    7.60
  11  15   0   79.39    5.90
  12 -15   0   83.99    6.10
 -12 -15   0   71.09    5.90
  12 -15   0   80.69    5.90
  12  15   0   68.09    6.50
  12  15   0   99.09    6.70
 -12  15   0   83.99    7.60
  13 -15   0   49.40    5.10
 -13 -15   0   51.69    5.50
  13 -15   0   46.20    5.10
  13  15   0   46.90    5.40
  13  15   0   67.19    6.90
 -13  15   0   40.40    6.00
 -14 -15   0    0.20    1.80
  14 -15   0    1.30    1.50
  14 -15   0   -1.40    1.60
 -14  15   0    2.90    3.00
  14  15   0    2.70    2.20
  14  15   0   -0.50    1.50
 -15 -15   0    3.50    2.20
  15 -15   0    0.80    1.90
  15 -15   0    0.30    1.40
  15  15   0   -1.20    1.70
  15  15   0    1.30    1.80
 -15  15   0    3.10    2.80
  16 -15   0    8.10    2.40
 -16 -15   0    5.50    2.50
  16 -15   0    6.60    2.80
  16  15   0    7.30    2.80
  16  15   0    6.70    2.40
 -16  15   0    0.40    2.30
 -17 -15   0   -2.20    1.90
  17 -15   0   -1.20    1.80
  17  15   0   -1.50    1.40
  17  15   0    2.20    2.20
 -17  15   0    4.00    3.00
  18 -15   0    1.10    2.20
 -18 -15   0   -0.40    2.10
  18  15   0    4.10    2.80
  18  15   0   -1.10    1.60
 -18  15   0   -2.60    2.60
  19 -15   0    6.40    2.70
 -19 -15   0   15.50    4.10
  19  15   0    4.70    3.20
 -19  15   0   10.00    4.20
  20 -15   0    1.00    2.20
 -20 -15   0    6.00    3.40
 -20  15   0    5.50    3.70
  20  15   0    0.60    2.30
 -21 -15   0    0.30    2.80
  21 -15   0   -1.90    2.20
  21  15   0    1.60    2.30
 -21  15   0    0.10    3.60
 -22 -15   0   17.70    4.70
  22 -15   0   16.80    4.60
  22  15   0   19.80    4.60
 -22  15   0   12.60    4.70
 -23 -15   0    2.50    3.00
  23 -15   0   -5.10    2.30
  23  15   0    2.30    2.70
 -23  15   0   -0.90    3.40
  24 -15   0   -1.70    2.70
 -24 -15   0   -2.80    2.80
  24  15   0   -1.00    2.40
 -24  15   0   -2.80    2.50
  25 -15   0    3.00    3.20
 -25 -15   0    0.30    3.10
  25  15   0    4.20    3.30
 -25  15   0    2.20    3.40
   0 -16   0   67.19    5.60
   0 -16   0   65.09    4.10
   0  16   0   71.19    6.00
  -1 -16   0   18.20    3.30
   1 -16   0   13.30    2.90
   1 -16   0   19.90    2.30
  -1 -16   0   18.30    2.30
  -1  16   0   11.80    3.10
   1  16   0   19.80    3.80
   2 -16   0    0.30    1.10
  -2 -16   0   -2.10    1.50
  -2 -16   0   -0.80    1.00
   2 -16   0    0.00    1.80
   2  16   0   -0.80    1.60
  -2  16   0    0.20    1.80
   3 -16   0   55.59    3.80
   3 -16   0   56.29    5.00
  -3 -16   0   53.79    3.80
  -3 -16   0   39.20    5.10
  -3  16   0   50.89    5.90
   3  16   0   65.39    5.40
   4 -16   0   19.80    2.40
   4 -16   0   13.50    3.00
  -4 -16   0   18.50    2.50
   4  16   0   14.30    3.30
   4  16   0   14.30    3.20
  -4  16   0   13.60    3.50
   5 -16   0    1.90    1.50
   5 -16   0    1.90    1.80
  -5 -16   0    1.40    1.40
   5  16   0    2.30    1.90
  -5  16   0    6.90    2.80
   5  16   0   -3.10    1.70
  -6 -16   0  169.88    8.90
   6 -16   0  173.08    8.70
   6 -16   0  176.38    9.90
   6  16   0  175.88   10.10
   6  16   0  179.48   10.60
  -6  16   0  167.08   10.70
  -7 -16   0   -2.20    1.30
   7 -16   0    0.90    1.50
   7 -16   0   -0.40    1.40
  -7  16   0    0.30    2.00
   7  16   0    4.10    2.60
   7  16   0    2.50    1.90
  -8 -16   0    1.70    1.60
   8 -16   0    1.00    1.70
   8 -16   0    2.30    1.60
   8  16   0    2.00    1.60
   8  16   0    4.80    2.50
  -8  16   0    2.90    2.40
  -9 -16   0   29.60    3.60
   9 -16   0   30.40    3.60
   9 -16   0   19.90    3.50
   9  16   0   24.60    3.90
  -9  16   0   20.20    4.20
   9  16   0   33.80    4.90
  10 -16   0    3.90    1.80
  10 -16   0    3.80    2.00
 -10 -16   0    0.90    1.70
  10  16   0    1.40    1.70
 -10  16   0    4.50    2.80
  10  16   0    3.00    2.50
  11 -16   0   -1.10    1.40
 -11 -16   0    2.20    1.70
  11 -16   0    0.60    1.60
  11  16   0   -0.40    1.70
 -11  16   0    1.20    2.60
  11  16   0    0.30    2.00
 -12 -16   0   -0.70    1.80
  12 -16   0    2.40    1.90
  12 -16   0   -0.50    1.50
  12  16   0    1.60    2.20
 -12  16   0   -3.80    1.90
  12  16   0    0.40    1.60
 -13 -16   0   -0.40    1.70
  13 -16   0    1.80    1.60
  13 -16   0   -0.50    1.50
 -13  16   0   -3.00    1.70
  13  16   0    0.30    1.40
  13  16   0    0.20    2.10
  14 -16   0   32.00    4.20
 -14 -16   0   23.10    4.00
  14 -16   0   24.40    3.80
  14  16   0   21.90    3.90
  14  16   0   14.00    3.90
 -14  16   0   25.80    5.20
  15 -16   0    0.10    1.80
  15 -16   0    5.20    2.20
 -15 -16   0    5.80    2.60
  15  16   0    2.60    1.90
  15  16   0    1.70    2.50
 -15  16   0    2.00    3.10
 -16 -16   0    6.60    2.70
  16 -16   0    1.60    2.10
  16 -16   0   -0.90    2.70
  16  16   0    4.10    2.80
 -16  16   0    3.10    3.00
  16  16   0    4.20    2.20
  17 -16   0    2.40    2.20
 -17 -16   0    0.20    2.10
  17  16   0    3.00    2.10
  17  16   0    1.60    2.80
 -17  16   0   -0.40    2.30
  18 -16   0    9.10    3.30
 -18 -16   0    9.00    3.20
  18  16   0    9.60    3.80
 -18  16   0    6.20    3.80
  19 -16   0    8.10    3.20
 -19 -16   0    8.20    3.30
 -19  16   0    5.40    3.40
  19  16   0    4.60    3.20
 -20 -16   0    0.80    2.70
  20 -16   0    0.90    2.50
 -20  16   0    0.70    2.70
  20  16   0   -1.80    2.40
 -21 -16   0   -0.60    2.60
  21 -16   0   -0.80    2.50
  21  16   0    2.20    2.80
 -21  16   0    2.00    3.30
 -22 -16   0   -3.40    2.70
  22 -16   0    1.40    2.90
  22  16   0    2.70    2.70
 -22  16   0    1.50    3.80
 -23 -16   0    1.60    3.20
  23 -16   0    5.00    3.20
  23  16   0    2.80    2.40
 -23  16   0   -1.60    2.70
  24 -16   0    6.40    3.80
 -24 -16   0    3.60    3.50
  24  16   0   10.10    3.70
 -24  16   0   11.00    4.80
   0 -17   0   -0.30    1.70
   0 -17   0    2.00    1.20
   0  17   0    0.60    2.00
  -1 -17   0   20.80    3.80
   1 -17   0   25.10    2.70
  -1 -17   0   30.10    2.70
   1 -17   0   31.50    4.30
  -1  17   0   23.90    4.10
   1  17   0   31.40    4.70
  -2 -17   0    5.50    2.60
   2 -17   0    4.70    2.20
  -2 -17   0    0.90    1.10
   2 -17   0    2.40    1.30
   2  17   0    2.40    2.20
  -2  17   0    0.90    1.90
  -3 -17   0   92.69    5.40
  -3 -17   0   98.49    7.10
   3 -17   0   97.29    5.30
   3 -17   0   94.49    6.90
   3  17   0   83.89    6.70
  -3  17   0   74.59    6.90
   4 -17   0   18.70    2.50
  -4 -17   0   22.80    2.80
  -4 -17   0   21.50    3.90
   4 -17   0   14.20    3.20
   4  17   0   18.50    3.50
   4  17   0   27.20    4.40
  -4  17   0   15.40    3.70
   5 -17   0  203.48   11.60
  -5 -17   0  219.78   10.40
   5 -17   0  217.18   10.20
  -5  17   0  202.68   12.40
   5  17   0  232.28   12.60
   5  17   0  218.28   12.10
   6 -17   0   11.60    2.80
  -6 -17   0    6.10    1.90
   6 -17   0    8.20    2.00
  -6  17   0    9.50    3.30
   6  17   0    4.60    2.50
   6  17   0    2.90    2.30
   7 -17   0   22.60    3.00
   7 -17   0   24.10    3.80
  -7 -17   0   22.80    3.10
   7  17   0   26.80    4.20
  -7  17   0   16.70    4.00
   7  17   0   25.20    4.40
   8 -17   0   10.20    2.30
   8 -17   0   11.00    2.70
  -8 -17   0   10.50    2.30
   8  17   0   13.80    3.50
  -8  17   0   17.60    3.90
   8  17   0    9.90    2.90
   9 -17   0  111.59    7.30
   9 -17   0   94.59    6.30
  -9 -17   0  103.19    6.60
   9  17   0  101.49    7.30
   9  17   0   96.49    7.80
  -9  17   0  108.49    8.50
  10 -17   0    6.70    2.10
 -10 -17   0    0.20    1.50
  10 -17   0    0.20    1.80
 -10  17   0    0.60    2.50
  10  17   0    1.80    2.20
  10  17   0    0.90    1.60
  11 -17   0   54.99    5.70
  11 -17   0   42.30    4.70
 -11 -17   0   53.09    4.80
  11  17   0   55.19    5.90
  11  17   0   49.10    6.50
 -11  17   0   39.70    6.30
 -12 -17   0    3.80    2.10
  12 -17   0    2.00    1.80
  12 -17   0    1.50    1.80
  12  17   0   -1.30    1.40
 -12  17   0   -1.50    2.40
  12  17   0   -0.90    2.00
  13 -17   0   26.50    3.90
  13 -17   0   25.10    4.00
 -13 -17   0   23.90    3.80
 -13  17   0   17.60    4.50
  13  17   0   24.10    4.10
  13  17   0   21.10    4.60
 -14 -17   0    7.70    2.70
  14 -17   0    7.10    2.50
  14 -17   0    5.20    2.40
  14  17   0    4.50    2.40
 -14  17   0   10.00    3.80
  14  17   0    6.50    3.10
  15 -17   0   -1.10    1.60
  15 -17   0    2.10    2.10
 -15 -17   0   -0.90    1.70
 -15  17   0   -1.50    2.50
  15  17   0    3.20    2.60
  15  17   0    2.60    2.10
 -16 -17   0    2.90    2.30
  16 -17   0    3.70    2.30
  16  17   0   10.90    3.50
  16  17   0    5.60    2.40
 -16  17   0    5.40    3.60
  17 -17   0   -1.10    2.00
 -17 -17   0    1.70    2.20
  17  17   0    2.20    2.00
 -17  17   0    2.70    3.10
  17  17   0    5.90    2.90
  18 -17   0    1.80    2.30
 -18 -17   0   -0.60    2.30
 -18  17   0    0.30    2.70
  18  17   0    0.40    2.40
  19 -17   0    1.50    2.50
 -19 -17   0    3.10    2.80
  19  17   0    3.70    2.90
 -19  17   0    6.40    3.70
 -20 -17   0    6.20    3.10
  20 -17   0    3.40    3.00
 -20  17   0    3.10    3.30
  20  17   0    0.10    3.00
  21 -17   0    8.90    3.40
 -21 -17   0   20.90    4.60
 -21  17   0   16.00    4.80
  21  17   0    9.80    3.60
 -22 -17   0    0.50    2.80
  22 -17   0    2.40    3.00
 -22  17   0    4.20    3.80
  22  17   0    0.40    2.30
  23 -17   0    7.30    3.70
 -23 -17   0    6.90    3.80
 -23  17   0    1.20    3.80
  23  17   0    3.20    2.70
   0 -18   0  175.88   10.50
   0 -18   0  170.48    8.20
   0  18   0  164.88   10.50
   1 -18   0    2.70    2.00
  -1 -18   0    0.70    1.20
  -1 -18   0    3.80    2.20
   1 -18   0    2.30    1.20
  -1  18   0    5.70    2.60
   1  18   0    1.80    2.20
  -2 -18   0    2.60    2.20
   2 -18   0    7.80    1.80
  -2 -18   0    7.80    1.80
   2 -18   0   10.40    2.90
   2  18   0   15.20    3.60
  -2  18   0   10.80    3.40
   3 -18   0    2.50    1.30
  -3 -18   0    1.70    2.00
  -3 -18   0    1.50    1.30
   3 -18   0    0.70    1.80
  -3  18   0   -2.40    1.60
   3  18   0    0.30    2.00
   4 -18   0    8.00    2.80
  -4 -18   0    0.90    2.10
   4 -18   0    3.10    1.40
  -4 -18   0    0.50    1.20
  -4  18   0    6.30    2.90
   4  18   0    3.50    2.30
   5 -18   0    9.30    2.90
  -5 -18   0    7.20    2.80
  -5 -18   0    6.30    1.80
   5 -18   0    8.10    1.70
  -5  18   0    4.10    2.70
   5  18   0    4.40    2.70
   5  18   0    6.80    2.50
   6 -18   0   -0.30    1.20
   6 -18   0    2.80    2.10
  -6 -18   0    0.30    1.30
  -6  18   0   -3.30    1.60
   6  18   0   -1.70    2.10
   6  18   0    1.20    1.80
  -7 -18   0    6.80    2.00
   7 -18   0    4.80    2.20
   7 -18   0    7.00    1.90
  -7  18   0   10.80    3.60
   7  18   0    9.70    3.30
   7  18   0    4.50    2.30
   8 -18   0   -0.70    1.30
   8 -18   0   -0.40    1.70
  -8 -18   0    1.90    1.70
   8  18   0   -2.70    1.40
   8  18   0    0.50    2.10
  -8  18   0    3.20    2.60
   9 -18   0   13.10    3.20
  -9 -18   0   15.00    2.80
   9 -18   0   12.90    2.60
   9  18   0   16.10    3.50
  -9  18   0   15.10    4.00
   9  18   0   13.50    3.90
  10 -18   0   32.70    4.40
 -10 -18   0   21.50    3.40
  10 -18   0   31.50    3.80
  10  18   0   23.90    4.70
 -10  18   0   30.10    5.50
  10  18   0   28.10    4.40
 -11 -18   0   20.50    3.50
  11 -18   0   14.80    3.30
  11 -18   0   20.40    3.30
 -11  18   0   20.70    4.50
  11  18   0   14.20    3.90
  11  18   0   18.00    3.70
  12 -18   0   30.10    4.00
 -12 -18   0   28.30    4.20
  12 -18   0   27.90    4.20
 -12  18   0   26.80    5.30
  12  18   0   33.10    4.70
  12  18   0   27.20    5.20
  13 -18   0   -1.10    1.60
 -13 -18   0   -1.40    1.60
  13 -18   0   -2.00    1.40
  13  18   0    0.60    2.30
 -13  18   0   -0.20    2.60
  13  18   0    0.60    1.80
  14 -18   0   12.50    3.00
 -14 -18   0    8.50    2.80
  14 -18   0   12.30    3.10
 -14  18   0   11.90    4.10
  14  18   0   11.40    3.70
  14  18   0   13.60    3.50
 -15 -18   0   22.50    3.90
  15 -18   0   17.50    3.70
  15 -18   0   24.70    4.00
 -15  18   0   12.80    4.10
  15  18   0   26.60    4.30
  15  18   0   25.80    4.90
  16 -18   0    2.70    2.20
 -16 -18   0    6.30    2.70
 -16  18   0    3.20    2.90
  16  18   0    3.60    2.40
  16  18   0    3.70    2.60
 -17 -18   0    2.00    2.40
  17 -18   0    0.30    2.20
 -17  18   0   -0.80    3.10
  17  18   0    1.90    2.50
  18 -18   0   21.80    4.40
 -18 -18   0   30.50    5.00
 -18  18   0   23.50    5.50
  18  18   0   18.40    4.50
  19 -18   0    8.30    3.30
 -19 -18   0    5.10    2.90
  19  18   0   19.60    4.90
 -19  18   0    5.30    4.20
 -20 -18   0    0.20    2.80
  20 -18   0    3.80    3.00
  20  18   0    5.30    3.20
 -20  18   0   11.30    4.70
  21 -18   0   -3.00    2.30
 -21 -18   0   -0.50    2.50
 -21  18   0    0.30    3.60
  21  18   0    2.30    2.90
  22 -18   0    5.80    3.20
 -22 -18   0    3.00    3.40
 -22  18   0   -0.10    3.70
  22  18   0    6.40    3.30
   0 -19   0    0.30    1.80
   0  19   0    7.20    2.60
   1 -19   0   12.40    3.10
  -1 -19   0   15.40    3.80
  -1  19   0    7.00    3.00
   1  19   0   16.60    3.90
   2 -19   0    4.50    2.40
  -2 -19   0    2.60    2.20
   2  19   0    9.10    2.90
  -2  19   0    8.10    2.80
  -3 -19   0   14.00    3.50
   3 -19   0   14.70    3.30
   3  19   0   15.20    3.50
  -3  19   0   14.00    3.60
   4 -19   0   10.50    2.90
  -4 -19   0    7.10    2.90
   4  19   0   11.00    3.20
  -4  19   0    9.00    3.20
   5 -19   0   75.19    6.40
  -5 -19   0   77.49    6.80
  -5  19   0   70.39    7.90
   5  19   0   77.39    6.60
  -6 -19   0    1.20    2.00
   6 -19   0    1.20    2.10
  -6  19   0    2.60    2.70
   6  19   0    0.10    2.00
   7 -19   0   34.00    4.80
   7  19   0   28.50    4.60
   7  19   0   27.80    4.90
  -7  19   0   20.40    4.30
   8 -19   0   21.50    3.90
  -8  19   0   26.30    5.00
   8  19   0   27.10    4.80
   8  19   0   23.60    4.40
   9 -19   0   18.30    3.80
   9 -19   0   23.70    4.00
  -9  19   0   22.30    4.90
   9  19   0   17.80    3.80
   9  19   0   21.90    4.70
  10 -19   0    2.50    2.00
  10 -19   0    1.30    1.70
  10  19   0    1.80    2.50
 -10  19   0    1.50    2.70
  10  19   0    0.30    1.80
  11 -19   0   17.30    3.60
  11 -19   0   13.10    3.00
  11  19   0   16.50    3.70
 -11  19   0   13.50    3.90
  11  19   0   10.40    3.60
  12 -19   0    7.90    2.70
  12 -19   0    7.70    2.50
  12  19   0    6.20    2.70
  12  19   0    5.80    3.30
 -12  19   0    5.10    3.10
  13 -19   0   -0.40    1.80
 -13 -19   0    2.30    2.30
  13 -19   0    1.20    2.00
  13  19   0    0.60    2.20
  13  19   0   -0.50    1.70
 -13  19   0   -1.60    2.80
  14 -19   0    4.20    2.50
  14 -19   0    9.30    2.60
 -14 -19   0    2.50    3.20
  14  19   0    8.50    3.70
  14  19   0    1.70    2.10
 -14  19   0    1.50    3.30
  15 -19   0   -1.70    1.80
  15  19   0   -2.00    2.10
 -15  19   0   -3.10    2.30
  15  19   0    2.30    2.00
  16 -19   0   10.00    3.00
 -16  19   0    6.50    3.70
  16  19   0   13.10    4.00
  16  19   0   10.00    4.20
  17 -19   0    5.40    2.90
  17  19   0    5.80    3.60
 -17  19   0   -0.80    2.80
  18 -19   0    2.80    3.00
  18  19   0    6.00    3.40
 -18  19   0   -1.50    3.20
 -19  19   0    4.10    3.70
  19  19   0   13.10    4.80
  20  19   0    1.90    3.00
 -20  19   0    1.10    3.40
 -21  19   0    2.80    3.80
  21  19   0    7.90    4.10
 -22  19   0   -1.00    3.30
   0 -20   0    8.70    2.90
   0  20   0   14.70    3.80
   1 -20   0   14.50    3.40
  -1 -20   0    9.20    3.00
  -1  20   0    9.40    3.40
   1  20   0   16.40    4.10
   2 -20   0   95.79    7.40
  -2 -20   0   82.49    7.30
  -2  20   0   89.89    7.70
   2  20   0   86.19    7.30
  -3 -20   0   27.70    4.70
   3 -20   0   31.60    4.80
  -3  20   0   38.40    5.60
   3  20   0   28.80    4.90
   4 -20   0   62.39    6.70
  -4 -20   0   54.29    6.30
  -4  20   0   43.70    6.30
   4  20   0   72.49    6.60
   5 -20   0   10.60    3.20
  -5 -20   0    6.70    2.90
   5  20   0   10.10    3.10
  -5  20   0   10.30    3.50
  -6 -20   0   -0.90    1.80
   6 -20   0    3.40    2.20
   6  20   0   -0.30    2.00
  -6  20   0    3.10    2.40
   7 -20   0   10.90    3.00
  -7 -20   0   14.30    3.60
   7  20   0   14.50    3.50
  -7  20   0   10.60    3.90
   8 -20   0   22.90    4.10
  -8  20   0   21.60    4.60
   8  20   0   25.60    4.60
   8  20   0   29.20    5.20
   9 -20   0    7.40    2.80
   9  20   0    4.30    3.00
  -9  20   0    6.40    3.20
   9  20   0    3.20    2.40
  10 -20   0    6.30    2.70
  10  20   0    7.30    3.30
  10  20   0    7.90    3.10
 -10  20   0    5.20    3.40
  11 -20   0    7.20    2.70
  11  20   0    8.00    2.80
  11  20   0    3.20    3.30
 -11  20   0    6.50    3.40
  12 -20   0   -0.90    1.70
 -12  20   0    3.40    3.00
  12  20   0   -0.90    1.70
  12  20   0   -2.60    2.40
  13 -20   0   54.99    6.20
 -13  20   0   34.70    6.40
  13  20   0   51.19    6.30
  13  20   0   37.20    6.40
  14 -20   0   15.80    3.60
 -14  20   0   23.80    5.20
  14  20   0   14.90    3.70
  14  20   0   16.40    4.40
 -15  20   0    1.20    3.20
  15  20   0   13.60    4.20
  15  20   0    6.40    2.80
  16  20   0   12.00    4.10
 -16  20   0   10.40    4.30
 -17  20   0   -0.30    2.80
  17  20   0    1.50    2.80
  18  20   0    5.10    3.00
 -18  20   0    1.50    3.10
 -19  20   0    0.00    3.20
  19  20   0   -1.70    2.20
  20  20   0    0.00    2.60
 -20  20   0   -0.10    3.60
  21  20   0    8.00    4.40
 -21  20   0   -1.60    3.60
   0 -21   0    1.10    2.10
   0  21   0   -0.40    1.90
  -1 -21   0   49.70    6.30
   1 -21   0   46.00    5.90
   1  21   0   48.10    6.50
  -1  21   0   43.20    6.10
   2 -21   0    6.60    2.90
  -2 -21   0    2.30    2.30
   2  21   0    2.30    2.20
  -2  21   0   -1.30    1.90
   3 -21   0   43.10    5.70
  -3 -21   0   39.90    5.90
  -3  21   0   52.79    7.00
   3  21   0   50.19    6.30
   4 -21   0    0.20    1.70
  -4 -21   0    3.00    2.50
   4  21   0    1.50    1.90
  -4  21   0   -4.30    1.40
   5 -21   0    3.50    2.40
  -5 -21   0    2.20    2.30
   5  21   0   -0.10    1.70
  -5  21   0    0.30    1.80
   6 -21   0    4.50    2.50
  -6 -21   0    1.80    2.30
  -6  21   0    5.90    3.00
   6  21   0    2.00    2.10
  -7 -21   0    8.30    3.20
   7 -21   0   16.10    3.60
  -7  21   0    5.20    3.00
   7  21   0   10.00    3.30
   8 -21   0    5.30    2.60
  -8 -21   0    7.00    3.10
  -8  21   0    4.60    3.10
   8  21   0    4.30    2.60
  -9 -21   0    8.70    3.40
   9 -21   0    7.60    3.00
  -9  21   0   11.60    4.30
   9  21   0   14.50    3.70
  10 -21   0    8.30    3.00
  10  21   0    6.50    3.20
 -10  21   0    2.60    3.00
  10  21   0    9.90    3.40
  11 -21   0    0.70    2.00
 -11  21   0    1.60    2.90
  11  21   0   -2.70    1.70
  11  21   0    0.50    2.40
  12 -21   0   13.80    3.60
  12  21   0   11.90    3.40
  12  21   0   12.80    4.30
 -12  21   0   14.00    4.50
  13 -21   0   -2.20    1.90
  13  21   0   -1.20    2.50
 -13  21   0    3.50    3.10
  13  21   0    0.90    2.20
  14  21   0   -2.70    2.10
 -14  21   0    1.10    3.00
  14  21   0    3.10    2.40
  15  21   0   24.60    5.50
 -15  21   0   17.70    5.00
 -16  21   0    3.90    3.50
  16  21   0    2.60    2.80
 -17  21   0    0.50    3.40
  17  21   0   -0.60    2.70
  18  21   0   -2.60    2.60
 -18  21   0   -2.60    2.40
  19  21   0   -3.80    2.20
 -19  21   0   -2.80    2.50
 -20  21   0    0.70    3.50
   0 -22   0    0.70    2.50
   0  22   0   -3.50    1.60
   1 -22   0    0.60    2.10
  -1 -22   0   -0.50    1.90
   1  22   0    0.80    2.10
  -1  22   0   -0.50    2.20
   2 -22   0    0.90    2.00
  -2 -22   0   -0.90    2.20
  -2  22   0    5.80    3.10
   2  22   0    1.60    2.10
   3 -22   0    3.80    2.40
  -3 -22   0   10.10    3.70
   3  22   0    9.00    3.10
  -3  22   0    5.30    3.30
   4 -22   0   -1.70    2.00
  -4 -22   0    1.20    2.10
  -4  22   0    2.80    2.50
   4  22   0   -2.40    1.70
  -5 -22   0    0.50    2.30
   5 -22   0    8.50    3.10
  -5  22   0    6.90    3.00
   5  22   0    0.80    2.40
   6 -22   0    3.00    2.30
  -6 -22   0    4.60    2.90
  -6  22   0    4.70    2.90
   6  22   0    3.90    2.70
   7 -22   0   10.40    3.10
  -7 -22   0   12.00    3.80
  -7  22   0    7.10    3.30
   7  22   0   12.10    3.60
  -8 -22   0    0.30    2.40
   8 -22   0   -0.40    2.00
  -8  22   0   -0.90    2.70
   8  22   0   -2.30    1.80
   9 -22   0   -0.60    2.10
  -9 -22   0    1.00    2.20
   9  22   0    3.60    2.20
  -9  22   0    1.40    2.50
 -10 -22   0    1.10    2.40
  10 -22   0    4.70    2.70
 -10  22   0    1.90    2.90
  10  22   0    0.90    2.20
  11 -22   0    0.80    2.30
 -11 -22   0   -1.70    2.00
 -11  22   0    0.80    2.60
  11  22   0    0.60    2.10
  12 -22   0    3.70    2.80
 -12 -22   0    3.50    2.80
  12  22   0   -0.30    2.50
 -12  22   0   14.10    4.50
  12  22   0    5.80    2.70
  13 -22   0   10.20    3.30
 -13  22   0    3.30    3.10
  13  22   0    9.20    3.80
  13  22   0    6.70    3.00
  14  22   0   10.80    4.20
 -14  22   0   17.20    5.10
  14  22   0   29.60    6.10
  15  22   0    8.60    4.00
 -15  22   0    0.00    3.00
  16  22   0    6.10    3.60
 -16  22   0    7.90    4.00
  17  22   0    0.40    2.70
 -17  22   0   -2.20    2.40
 -18  22   0   -0.90    2.80
  18  22   0    1.10    3.10
   0 -23   0    0.80    2.30
   0  23   0   -0.70    2.10
  -1 -23   0    1.30    2.50
   1 -23   0   -1.40    2.10
  -1  23   0   -0.10    2.20
   1  23   0   -0.20    2.00
  -2 -23   0    5.00    2.80
   2 -23   0    9.00    3.20
  -2  23   0    1.70    2.60
   2  23   0    2.10    2.20
  -3 -23   0    8.10    3.30
   3 -23   0    8.10    2.90
  -3  23   0    2.20    2.60
   3  23   0    5.30    2.80
   4 -23   0    4.60    2.60
  -4 -23   0    1.00    2.70
  -4  23   0    3.00    2.70
   4  23   0    3.20    2.70
   5 -23   0   -0.30    2.00
  -5 -23   0    3.90    2.80
   5  23   0    1.50    2.60
  -5  23   0    1.40    2.70
   6 -23   0    5.30    2.80
  -6 -23   0   -2.80    2.20
   6  23   0    3.30    2.70
  -6  23   0    5.80    3.10
  -7 -23   0    4.10    2.80
   7 -23   0   11.70    3.40
  -7  23   0    7.40    3.60
   7  23   0    8.80    3.40
   8 -23   0    3.00    2.60
  -8 -23   0    1.00    2.70
   8  23   0    3.00    2.70
  -8  23   0    4.70    3.40
  -9 -23   0    5.80    3.10
   9 -23   0    4.20    2.60
  -9  23   0    6.70    3.60
   9  23   0    8.90    3.30
 -10 -23   0    2.20    2.70
  10 -23   0    4.10    2.60
  10  23   0    0.50    2.30
 -10  23   0    3.30    2.90
 -11 -23   0   35.70    6.00
  11 -23   0   24.50    4.80
 -11  23   0   39.50    6.90
  11  23   0   33.50    5.70
  12 -23   0   -1.90    2.20
 -12 -23   0    0.50    2.40
 -12  23   0    1.60    3.30
  12  23   0    0.30    2.40
 -13 -23   0    3.00    2.80
  13  23   0    1.90    2.60
 -13  23   0    1.30    3.20
 -14 -23   0    0.40    2.50
 -14  23   0    1.20    3.60
 -15 -23   0    0.50    2.80
 -15  23   0   -1.50    2.90
 -16 -23   0    2.90    3.00
 -16  23   0   10.70    4.40
  16  23   0    9.00    3.80
 -17 -23   0    4.40    3.30
  17  23   0    8.30    3.90
 -17  23   0   -0.20    3.50
   0 -24   0   24.20    4.70
   0  24   0   11.80    3.80
  -1 -24   0    3.90    2.60
   1 -24   0   -0.90    2.00
  -1  24   0    1.30    2.50
   1  24   0    4.20    2.90
  -2 -24   0   19.50    4.30
   2 -24   0   17.80    4.20
  -2  24   0    9.50    3.70
   2  24   0   20.40    4.50
   3 -24   0    3.70    2.50
  -3 -24   0    7.60    3.20
   3  24   0    1.30    2.30
  -3  24   0    8.60    3.60
  -4 -24   0    2.70    2.70
   4 -24   0    2.00    2.40
  -4  24   0   -0.80    2.60
   4  24   0    0.70    2.30
  -5 -24   0    1.60    2.50
   5 -24   0    1.60    2.60
  -5  24   0    1.80    3.10
   5  24   0    2.90    2.80
  -6 -24   0    0.70    2.70
   6 -24   0   -0.90    2.30
  -6  24   0    0.70    2.70
   6  24   0    3.20    2.50
   7 -24   0    0.70    2.40
  -7 -24   0    2.30    2.90
  -7  24   0    5.60    3.90
   7  24   0    2.50    2.70
   8 -24   0    2.00    2.60
  -8 -24   0   -1.10    2.80
  -8  24   0    0.20    2.70
   8  24   0    2.10    2.40
  -9 -24   0    9.20    3.50
   9 -24   0    3.40    2.70
  -9  24   0    3.20    3.30
   9  24   0    4.10    3.00
 -10 -24   0    4.90    3.10
  10 -24   0   10.00    3.70
 -10  24   0    7.70    4.30
  10  24   0    6.60    3.20
  11 -24   0    0.40    2.50
 -11 -24   0    1.80    2.60
 -11  24   0   -2.60    3.00
  11  24   0   -0.40    2.50
 -12 -24   0    0.90    2.60
  12 -24   0   -0.40    2.40
 -12  24   0    0.00    2.80
  12  24   0   -1.60    2.20
 -13 -24   0   -2.20    2.20
 -13  24   0    1.20    3.20
 -14 -24   0   12.00    4.00
 -14  24   0   19.70    5.70
 -15 -24   0   11.70    4.20
 -15  24   0    5.30    4.10
 -16 -24   0   20.90    5.10
 -16  24   0   25.40    6.60
   0 -25   0    1.50    2.80
   0  25   0   -1.80    2.60
   1 -25   0    1.00    2.50
  -1 -25   0    2.00    2.80
   1  25   0    2.70    3.00
  -1  25   0   -1.10    2.50
   2 -25   0   14.80    4.10
  -2 -25   0   13.90    4.20
  -2  25   0   17.40    5.20
   2  25   0   14.40    4.30
   3 -25   0   -1.60    2.00
  -3 -25   0   -0.40    2.60
  -3  25   0   -1.30    2.30
   3  25   0    0.00    2.00
   4 -25   0   -2.60    1.60
  -4 -25   0    0.10    2.50
   4  25   0    1.80    2.80
  -4  25   0   -1.20    2.60
  -5 -25   0   35.90    6.20
   5 -25   0   18.60    4.50
  -5  25   0   26.40    6.10
   5  25   0   43.60    6.50
  -6 -25   0   -0.10    2.50
   6 -25   0   -0.80    2.10
   6  25   0    5.40    3.10
  -6  25   0    4.70    3.50
   7 -25   0   -2.10    2.50
  -7 -25   0   -2.30    2.40
   7  25   0    0.10    2.80
  -7  25   0   -0.70    2.50
   8 -25   0    5.30    3.30
  -8 -25   0    6.90    3.80
   8  25   0    9.40    3.40
  -8  25   0    4.40    3.50
  -9 -25   0    0.30    2.40
   9 -25   0    2.80    2.70
   9  25   0    4.70    3.00
  -9  25   0    2.80    3.10
 -10 -25   0   -0.80    2.30
  10 -25   0   -0.30    2.70
 -10  25   0    2.80    3.20
  10  25   0   -0.80    2.10
 -11 -25   0   11.40    4.10
  11 -25   0    6.30    3.40
  11  25   0   13.60    4.10
 -11  25   0   18.30    5.50
 -12 -25   0    1.50    2.70
 -12  25   0    6.40    4.30
 -13 -25   0   -2.10    2.30
 -13  25   0   -2.60    3.20
 -14 -25   0    5.60    3.50
 -14  25   0    1.10    3.20
   0 -26   0   -0.20    2.40
   0  26   0   -1.50    2.40
  -1 -26   0    8.20    3.60
   1 -26   0   11.90    4.20
  -1  26   0   19.30    4.80
   1  26   0   18.30    4.60
   2 -26   0    1.90    2.60
  -2 -26   0    7.30    3.30
   2  26   0    1.40    2.70
  -2  26   0    3.70    3.50
   3 -26   0   -3.10    1.80
  -3 -26   0    2.00    2.80
   3  26   0    0.50    2.30
  -3  26   0    0.60    2.90
   4 -26   0    2.00    2.60
  -4 -26   0    2.00    3.00
  -4  26   0    0.70    3.00
   4  26   0   -0.60    2.30
  -5 -26   0   -2.30    2.50
   5 -26   0   -0.50    2.30
   5  26   0    2.90    2.90
  -5  26   0    7.50    3.90
   6 -26   0    5.10    3.20
  -6 -26   0    4.30    3.10
   6  26   0    3.20    3.00
  -6  26   0    0.20    3.40
   7 -26   0    5.50    3.20
  -7 -26   0    7.00    3.50
  -7  26   0    4.60    3.70
   7  26   0    4.30    3.10
   8 -26   0    9.60    3.50
  -8 -26   0    4.00    3.50
  -8  26   0   11.90    4.90
   8  26   0   11.10    4.00
  -9 -26   0   -0.40    2.40
   9 -26   0    1.60    2.80
  -9  26   0    2.50    3.40
   9  26   0    3.30    3.20
 -10 -26   0    1.90    2.90
  10 -26   0    2.20    2.70
 -10  26   0   -0.40    3.00
  10  26   0    0.00    2.20
 -11 -26   0   -2.20    2.30
  11 -26   0   -0.70    2.30
 -11  26   0    2.40    3.30
  11  26   0   -0.90    2.80
 -12 -26   0   15.80    4.60
 -12  26   0   21.80    6.10
   0 -27   0    2.00    3.30
   0  27   0    1.30    2.90
  -1 -27   0    1.40    2.80
   1 -27   0    1.60    2.70
  -1  27   0    1.70    3.10
   1  27   0    3.90    3.10
   2 -27   0   11.10    4.10
  -2 -27   0    6.80    3.80
   2  27   0   13.50    4.50
  -2  27   0   12.30    4.50
   3 -27   0    1.50    2.60
  -3 -27   0    0.40    2.40
   3  27   0    3.70    3.00
  -3  27   0    0.00    3.20
  -4 -27   0    6.00    3.90
   4 -27   0   10.40    3.70
  -4  27   0    4.70    3.70
   4  27   0    8.80    4.00
   5 -27   0   -0.30    2.30
  -5 -27   0    3.10    3.20
  -5  27   0    0.20    3.00
   5  27   0    0.10    2.80
  -6 -27   0    2.90    3.00
   6 -27   0    1.80    3.00
   6  27   0    1.80    2.80
  -6  27   0   -0.50    3.20
  -7 -27   0   19.20    4.90
   7 -27   0   18.80    4.60
  -7  27   0   14.60    5.30
   7  27   0   23.60    5.40
   8 -27   0    1.90    3.10
  -8 -27   0    1.50    2.60
  -8  27   0    2.60    3.70
   8  27   0   -0.40    2.20
   9 -27   0    0.00    2.90
  -9 -27   0   -2.30    2.10
   9  27   0    4.30    3.40
  -9  27   0   -1.10    3.00
 -10 -27   0    0.00    2.80
 -10  27   0    9.60    4.80
   0 -28   0   -3.90    1.90
   0  28   0    2.30    2.80
   1 -28   0   21.70    5.10
  -1 -28   0   32.10    6.20
  -1  28   0   22.00    5.60
   1  28   0   38.40    6.50
   2 -28   0    0.20    3.30
  -2 -28   0    3.90    2.90
   2  28   0    0.30    2.80
  -2  28   0    5.70    3.80
   3 -28   0    3.30    3.10
  -3 -28   0    2.00    3.20
   3  28   0    3.60    3.40
  -3  28   0    7.10    4.40
  -4 -28   0    0.00    2.60
   4 -28   0   -1.10    2.50
   4  28   0    3.60    3.20
  -4  28   0    3.50    3.70
   5 -28   0    8.00    3.70
  -5 -28   0    3.60    3.10
   5  28   0    2.70    3.20
  -5  28   0   11.50    4.70
  -6 -28   0    2.60    2.90
   6 -28   0    3.50    3.20
  -6  28   0    3.30    3.60
   6  28   0    1.90    3.00
  29   0  -1    1.00    3.20
  28   0  -1   -2.80    2.70
  27   0  -1    0.30    3.10
 -27   0   1    0.00    2.50
  26   0  -1    1.70    2.80
 -26   0   1   -2.30    2.10
  25   0  -1   -0.60    2.40
 -25   0   1   -1.40    2.30
 -24   0   1   -0.70    2.20
  24   0  -1   -2.70    1.90
 -23   0   1    4.20    2.60
  23   0  -1   -2.40    1.90
  22   0  -1   -1.40    1.70
 -22   0   1   -0.60    2.10
  21   0  -1   -1.40    1.20
  21   0  -1   -0.50    2.00
 -21   0   1   -0.20    2.00
 -20   0   1   -2.40    1.80
  20   0  -1   -0.90    1.90
  20   0  -1   -0.50    1.20
  19   0  -1    0.10    2.00
 -19   0   1    0.50    2.10
  19   0  -1    0.40    1.20
  18   0  -1    2.40    2.10
 -18   0   1   -1.80    1.60
  18   0  -1   -1.30    1.20
 -17   0   1    2.10    1.90
  17   0  -1    0.00    1.10
  17   0  -1    0.40    1.80
 -16   0   1    3.20    2.00
  16   0  -1    0.70    1.70
  16   0  -1    0.90    1.20
 -15   0   1   -1.90    1.50
  15   0  -1    0.90    1.10
  15   0  -1   -0.80    1.50
  14   0  -1   -1.00    1.10
  14   0  -1   -1.20    0.80
 -14   0   1   -0.20    1.40
  13   0  -1    0.90    0.90
 -13   0   1    1.40    1.50
  13   0  -1    1.90    1.50
 -12   0   1    1.40    1.30
  12   0  -1    0.70    1.20
  12   0  -1    0.40    0.80
 -11   0   1   -1.00    1.10
  11   0  -1    1.00    1.20
  11   0  -1    0.00    0.70
 -10   0   1    1.10    1.20
  10   0  -1   -0.40    1.00
  10   0  -1    0.00    0.70
  -9   0   1   -0.90    0.90
   9   0  -1    0.60    0.70
   9   0  -1    1.20    1.00
   8   0  -1    0.40    0.60
   8   0  -1    0.40    1.00
  -8   0   1    0.00    0.80
   7   0  -1    0.30    0.90
  -7   0   1    0.10    0.80
   7   0  -1    1.50    0.70
   6   0  -1    1.10    0.60
  -6   0   1   -0.70    0.80
   6   0  -1    1.00    0.80
   5   0  -1    0.70    0.50
   5   0  -1    0.20    0.70
  -5   0   1    0.70    0.80
   4   0  -1    0.00    0.30
   4   0  -1    1.20    0.60
  -4   0   1    0.80    0.60
  -3   0   1    0.40    0.50
  -3   0   1   -0.20    0.30
   3   0  -1    0.20    0.40
   3   0  -1    0.10    0.30
  -2   0   1    0.10    0.20
   2   0  -1    0.00    0.30
   2   0  -1   -0.10    0.10
  -2   0   1    0.00    0.30
  -1   0   1   -0.10    0.10
   1   0  -1    0.00    0.10
   1   0  -1    0.10    0.10
  -1   0   1   -0.10    0.10
   0   0   1    0.00    0.10
   0   0   1    0.00    0.10
   0   0  -1    0.00    0.10
   0   0  -1    0.00    0.10
   0   0  -1    0.00    0.10
   0   0   1    0.00    0.10
  -1   0  -1   -0.10    0.10
   1   0   1    0.10    0.10
  -1   0  -1    0.00    0.10
  -1   0  -1    0.10    0.10
   2   0   1    6.40    0.50
   2   0   1    5.50    0.70
   2   0   1    9.00    0.70
  -3   0  -1    0.10    0.40
   3   0   1    0.70    0.40
   3   0   1    0.60    0.50
  -4   0  -1   -0.60    0.50
   4   0   1    0.70    0.50
   4   0   1   -0.50    0.60
   5   0   1   -0.30    0.70
   5   0   1   -0.20    0.60
  -5   0  -1    0.00    0.60
  -6   0  -1   -0.60    0.70
   6   0   1    0.30    0.70
   6   0   1   -0.50    0.80
   7   0   1    0.00    0.80
  -7   0  -1    0.60    0.80
   7   0   1    0.20    0.70
   8   0   1    0.90    1.00
  -8   0  -1    1.60    0.90
   8   0   1   -0.70    0.60
   9   0   1    0.40    0.70
  -9   0  -1   -0.30    0.90
   9   0   1    0.30    1.20
  10   0   1    0.10    1.00
 -10   0  -1   -0.40    0.90
  10   0   1   -0.40    0.80
  11   0   1    0.00    1.10
 -11   0  -1   -1.50    0.90
  11   0   1    1.30    1.00
  12   0   1    2.20    1.20
  12   0   1   -1.20    1.00
 -12   0  -1    1.20    1.10
  13   0   1   -0.70    1.20
  13   0   1   -1.30    0.80
 -13   0  -1   -0.60    1.20
 -14   0  -1    0.30    1.30
  14   0   1   -1.50    1.20
  14   0   1   -0.80    0.80
  15   0   1    0.30    1.10
  15   0   1   -0.50    1.50
 -15   0  -1   -0.60    1.40
 -16   0  -1   -0.10    1.40
  16   0   1    0.70    1.20
  16   0   1   -0.50    1.60
  17   0   1   -2.10    1.40
 -17   0  -1   -1.40    1.40
  17   0   1   -0.40    1.20
  18   0   1   -0.10    1.90
  18   0   1   -0.90    1.20
 -18   0  -1    2.50    1.90
  19   0   1   -1.80    1.10
  19   0   1   -5.90    1.50
 -19   0  -1    0.50    1.80
  20   0   1   -0.10    1.40
  20   0   1   -0.50    1.90
 -20   0  -1   -2.20    1.70
  21   0   1   -0.90    1.90
  21   0   1   -1.20    1.50
 -21   0  -1    2.20    2.10
  22   0   1   -0.10    2.20
  22   0   1    0.60    1.70
 -22   0  -1    0.00    1.90
 -23   0  -1    3.60    2.50
  23   0   1    1.40    2.40
  23   0   1   -0.70    1.60
  24   0   1    0.70    2.60
 -24   0  -1    3.00    2.20
  25   0   1    0.00    2.50
 -25   0  -1   -1.40    2.10
  26   0   1    1.40    2.60
  27   0   1   -1.40    2.80
  28   0   1   -3.30    2.80
  29   0   1    1.80    2.90
  29  -1  -1    3.40    3.10
  29   1  -1    4.20    3.30
  28  -1  -1    1.00    3.10
  28   1  -1    3.60    3.50
  27  -1  -1    2.10    3.40
 -27  -1   1    1.30    3.20
 -27   1   1   -2.40    2.60
  27   1  -1   -1.40    3.10
  26  -1  -1    3.50    2.90
 -26  -1   1    4.80    3.00
  26   1  -1    5.40    3.40
 -26   1   1    2.60    2.90
  25  -1  -1   12.10    4.30
 -25  -1   1    8.70    3.30
  25   1  -1    8.90    3.60
 -25   1   1    8.90    3.20
  24  -1  -1    2.10    2.60
 -24  -1   1    1.40    2.30
 -24   1   1   -0.30    2.20
  24   1  -1   -1.30    2.40
  23  -1  -1    1.40    2.30
 -23  -1   1   -1.40    1.80
  23   1  -1    3.60    2.90
 -23   1   1    1.30    2.40
 -22  -1   1    4.60    2.60
  22  -1  -1    3.90    2.80
  22   1  -1    5.80    2.10
 -22   1   1    0.70    2.30
  22   1  -1    2.20    2.40
  21  -1  -1   -0.50    1.30
  21  -1  -1   -0.60    1.70
 -21  -1   1   -1.20    1.80
  21   1  -1   -0.10    1.30
 -21   1   1    3.50    2.50
  21   1  -1   -0.80    2.00
  20  -1  -1    8.90    2.10
 -20  -1   1    7.20    2.40
  20  -1  -1   11.20    3.20
  20   1  -1    1.60    2.20
 -20   1   1    8.10    2.90
  20   1  -1    9.60    2.30
 -19  -1   1   16.10    3.30
  19  -1  -1   12.60    2.40
  19  -1  -1   18.70    3.90
  19   1  -1   16.10    3.70
 -19   1   1   17.10    3.60
  19   1  -1   11.00    2.40
 -18  -1   1    1.50    1.90
  18  -1  -1    1.80    1.40
  18  -1  -1    0.60    2.00
 -18   1   1    1.40    1.80
  18   1  -1    0.00    1.10
  18   1  -1    2.50    2.10
 -17  -1   1    2.30    1.90
  17  -1  -1    1.40    1.30
  17  -1  -1    4.80    2.30
  17   1  -1    4.90    2.30
  17   1  -1    0.50    1.30
 -17   1   1    2.60    2.10
  16  -1  -1    0.40    1.70
  16  -1  -1    5.60    1.50
 -16  -1   1    1.90    1.80
  16   1  -1    1.00    1.80
 -16   1   1    3.60    1.80
  16   1  -1    3.50    1.40
 -15  -1   1   46.70    4.10
  15  -1  -1   34.10    2.90
  15  -1  -1   31.50    4.30
  15   1  -1   36.40    3.20
 -15   1   1   35.80    4.20
  15   1  -1   30.50    4.10
  14  -1  -1   20.50    2.40
  14  -1  -1   16.00    2.90
 -14  -1   1   19.80    2.90
  14   1  -1   22.70    3.40
  14   1  -1   20.10    2.60
 -14   1   1   20.40    3.10
 -13  -1   1    5.90    1.90
  13  -1  -1    7.30    1.50
  13  -1  -1    4.60    1.80
 -13   1   1    2.90    1.80
  13   1  -1    9.90    2.40
  13   1  -1   12.10    1.90
  12  -1  -1    2.90    1.00
  12  -1  -1    2.90    1.50
 -12  -1   1   -0.30    1.10
 -12   1   1    3.10    1.60
  12   1  -1    0.00    1.20
  12   1  -1    1.30    1.00
 -11  -1   1  134.59    7.10
  11  -1  -1  132.69    7.50
  11  -1  -1  140.39    6.50
 -11   1   1  126.59    7.20
  11   1  -1  141.49    7.60
  11   1  -1  139.39    6.70
 -10  -1   1   -0.30    0.90
  10  -1  -1   -1.10    0.90
  10  -1  -1    2.00    0.80
 -10   1   1    1.10    1.00
  10   1  -1    0.50    1.10
  10   1  -1   -0.40    0.70
   9  -1  -1  241.58   10.00
   9  -1  -1  239.18   10.90
  -9  -1   1  246.98   10.70
   9   1  -1  219.88   10.80
   9   1  -1  235.28   10.10
  -9   1   1  224.28   10.70
   8  -1  -1    0.80    0.60
  -8  -1   1    0.30    0.80
   8  -1  -1   -0.50    0.90
   8   1  -1    0.80    1.00
   8   1  -1    0.50    0.70
  -8   1   1   -0.30    1.00
   7  -1  -1  223.28    9.90
   7  -1  -1  221.58    9.00
  -7  -1   1  218.68    9.60
  -7   1   1  216.98    9.70
   7   1  -1  217.08    9.80
   7   1  -1  215.58    9.20
  -6  -1   1   78.99    4.20
   6  -1  -1   87.39    4.50
   6  -1  -1   83.39    3.80
  -6   1   1   76.99    4.30
   6   1  -1   81.59    4.00
   6   1  -1   85.79    4.50
   5  -1  -1    1.40    0.50
   5  -1  -1    0.30    0.70
   5   1  -1    0.80    0.60
   5   1  -1   -0.50    0.60
  -5   1   1    1.30    0.80
   5   1  -1    0.90    0.70
   4  -1  -1    5.60    1.00
   4  -1  -1    6.40    0.60
   4   1  -1    6.90    1.00
   4   1  -1    5.90    1.00
  -4   1   1    5.10    0.90
   4   1  -1    5.50    0.80
  -4   1   1    6.30    1.00
   3  -1  -1  233.88    9.50
   3  -1  -1  235.58    9.00
   3   1  -1  226.88    9.40
  -3   1   1  230.98    9.00
   3   1  -1  239.38    9.50
  -3   1   1  232.08    9.50
   3   1  -1  232.48    9.20
   2  -1  -1    5.30    0.70
   2   1  -1    9.10    0.70
   2   1  -1    9.50    0.80
  -2   1   1    8.90    0.80
   2   1  -1    9.80    0.80
  -1  -1   1    0.60    0.20
   1  -1  -1    0.10    0.10
   1  -1  -1    0.10    0.20
  -1  -1   1    0.00    0.10
   1   1  -1    0.60    0.20
  -1   1   1    0.10    0.10
   1   1  -1    0.00    0.20
   1   1  -1    2.00    0.30
  -1   1   1    0.30    0.20
   0  -1  -1    0.00    0.10
   0  -1   1    0.00    0.10
   0  -1  -1    0.10    0.10
   0  -1   1    0.00    0.10
   0  -1  -1   -0.10    0.10
   0   1   1    0.10    0.10
   0   1  -1    0.00    0.10
   0   1   1    0.00    0.10
   0   1  -1    0.10    0.10
   0   1   1    0.10    0.10
  -2  -1  -1    0.60    0.20
   2  -1   1    0.00    0.30
   2  -1   1    0.30    0.30
   2   1   1    0.80    0.40
   2   1   1    0.50    0.20
   2   1   1    0.30    0.40
  -2   1  -1    0.30    0.30
   3  -1   1  430.06   16.50
  -3  -1  -1  413.06   16.20
   3  -1   1  424.16   16.40
   3   1   1  416.96   16.60
   3   1   1  419.56   16.50
   4  -1   1  111.29    4.70
   4  -1   1  107.79    4.80
  -4  -1  -1   92.89    4.40
   4   1   1  108.39    4.80
   4   1   1  106.19    4.90
  -4   1  -1   97.49    4.60
  -5  -1  -1 5270.47  197.78
   5  -1   1 5176.78  197.98
   5  -1   1 5295.07  198.28
   5   1   1 5318.97  198.38
  -5   1  -1 5255.77  197.98
   5   1   1 5190.88  198.08
   6  -1   1    1.40    0.90
   6  -1   1    2.10    0.80
  -6  -1  -1   -0.40    0.60
  -6   1  -1    1.50    0.80
   6   1   1    0.90    0.90
   6   1   1    1.80    0.90
  -7  -1  -1  147.89    6.80
   7  -1   1  159.38    7.00
   7  -1   1  160.68    7.40
  -7   1  -1  146.49    7.00
   7   1   1  155.08    7.40
   7   1   1  154.68    7.10
   8  -1   1    3.20    1.20
  -8  -1  -1    2.70    1.00
   8  -1   1    1.40    0.80
  -8   1  -1    3.00    1.10
   8   1   1    2.90    1.00
   8   1   1    2.60    1.20
   9  -1   1    7.60    1.40
  -9  -1  -1    9.50    1.60
   9  -1   1    5.80    1.50
   9   1   1   12.50    1.80
  -9   1  -1    8.90    1.70
   9   1   1    8.60    1.80
 -10  -1  -1  120.79    6.20
  10  -1   1  120.69    6.80
  10  -1   1  122.29    6.20
 -10   1  -1  133.29    6.60
  10   1   1  121.99    6.30
  10   1   1  119.39    6.80
  11  -1   1  181.88    8.40
  11  -1   1  178.58    9.10
 -11  -1  -1  184.08    8.50
  11   1   1  163.78    9.00
 -11   1  -1  169.48    8.60
  11   1   1  177.48    8.50
  12  -1   1    8.20    2.00
  12  -1   1    4.50    1.30
 -12  -1  -1    5.50    1.60
  12   1   1    5.70    1.90
 -12   1  -1    6.60    1.70
  12   1   1    6.00    1.60
  13  -1   1   -0.90    1.20
 -13  -1  -1    1.00    1.20
  13  -1   1    1.90    1.10
 -13   1  -1   -0.80    1.30
  13   1   1    0.90    1.10
  13   1   1    0.60    1.40
 -14  -1  -1    2.40    1.50
  14  -1   1    2.90    1.30
  14  -1   1    0.80    1.40
 -14   1  -1    0.50    1.30
  14   1   1    3.10    1.80
  14   1   1    1.80    1.30
 -15  -1  -1    0.20    1.30
  15  -1   1   -1.10    1.40
  15  -1   1    0.30    1.10
 -15   1  -1    0.00    1.60
  15   1   1    1.80    1.80
  15   1   1   -0.90    1.00
  16  -1   1    5.40    1.70
 -16  -1  -1    3.10    1.80
  16  -1   1    6.00    2.30
  16   1   1    9.00    2.60
 -16   1  -1    4.30    2.00
  16   1   1    9.00    2.10
  17  -1   1   54.09    6.00
  17  -1   1   51.79    4.20
 -17  -1  -1   55.19    4.70
  17   1   1   47.00    5.60
 -17   1  -1   64.69    5.10
  17   1   1   45.00    4.20
 -18  -1  -1    1.60    1.70
  18  -1   1   -2.00    1.00
  18  -1   1    2.20    2.20
  18   1   1    1.50    1.40
 -18   1  -1   -1.30    1.50
  18   1   1    4.20    2.40
  19  -1   1   17.10    2.90
 -19  -1  -1   21.70    3.60
  19  -1   1   14.30    3.40
  19   1   1   22.40    3.40
 -19   1  -1   24.20    3.90
  19   1   1   17.60    4.00
  20  -1   1   11.50    3.40
  20  -1   1   14.40    2.80
 -20  -1  -1   20.80    3.50
  20   1   1   15.70    2.90
  20   1   1    9.40    3.10
 -20   1  -1   16.10    3.50
  21  -1   1   39.30    4.50
 -21  -1  -1   32.90    4.60
  21  -1   1   23.00    4.60
  21   1   1   37.90    4.50
 -21   1  -1   35.90    4.90
  21   1   1   32.30    5.30
 -22  -1  -1    9.80    2.90
  22  -1   1   -0.10    2.10
  22  -1   1    7.00    2.40
 -22   1  -1    9.90    3.10
  22   1   1    8.40    3.20
  22   1   1    6.50    2.40
  23  -1   1    3.00    2.60
 -23  -1  -1    2.60    2.40
 -23   1  -1    0.30    2.30
  23   1   1    1.10    1.70
  23   1   1   -0.40    2.20
 -24  -1  -1    6.90    2.70
  24  -1   1    5.00    3.20
  24   1   1    5.00    3.40
 -24   1  -1    3.50    2.60
 -25  -1  -1    5.70    2.80
  25  -1   1   12.60    4.00
 -25   1  -1    9.30    3.30
  25   1   1    7.50    3.70
  26  -1   1    0.80    3.00
 -26   1  -1    0.60    2.60
  26   1   1   -1.00    2.90
  27  -1   1   -1.70    2.80
  27   1   1    2.40    3.50
  28  -1   1    0.00    3.50
  28   1   1   -6.70    2.80
  29  -1   1    4.20    3.40
  29   1   1    2.10    2.90
  29  -2  -1   -1.40    3.00
  29   2  -1    0.10    3.50
  28  -2  -1    4.70    3.60
  28   2  -1    1.70    3.20
 -28   2   1   21.10    4.70
  27  -2  -1   22.30    5.50
  27   2  -1   21.60    5.30
 -27   2   1   19.80    4.50
 -26  -2   1   39.00    5.60
  26  -2  -1   21.10    5.30
  26   2  -1   23.70    5.40
 -26   2   1   14.80    4.00
 -25  -2   1   17.30    4.00
  25  -2  -1   10.90    4.10
  25   2  -1   10.50    4.10
 -25   2   1   15.30    4.20
  24  -2  -1   13.10    4.00
 -24  -2   1    9.90    3.20
  24   2  -1   13.40    4.20
 -24   2   1   13.70    3.80
  23  -2  -1   10.00    3.80
 -23  -2   1   11.80    3.20
 -23   2   1    8.80    3.10
  23   2  -1    7.40    3.30
 -22  -2   1    3.60    2.40
  22  -2  -1    3.50    2.70
 -22   2   1    2.30    2.50
  22   2  -1    8.80    3.30
  22   2  -1    6.00    2.10
 -21  -2   1    2.30    2.20
  21  -2  -1    3.90    2.60
  21   2  -1    0.10    2.30
 -21   2   1    2.80    2.30
  21   2  -1   -0.10    1.40
 -20  -2   1    1.00    2.00
  20  -2  -1    3.20    1.50
  20  -2  -1   -0.30    1.90
  20   2  -1   -0.30    1.30
 -20   2   1    2.60    2.30
  20   2  -1   -1.10    1.70
 -19  -2   1   11.10    2.90
  19  -2  -1   10.20    2.10
  19  -2  -1   11.70    3.20
  19   2  -1    9.10    2.30
  19   2  -1    9.80    3.00
 -19   2   1    6.50    2.70
  18  -2  -1   18.00    2.60
  18  -2  -1   26.70    4.50
 -18  -2   1   13.60    3.20
 -18   2   1   17.60    3.50
  18   2  -1   17.20    2.80
  18   2  -1   20.70    4.00
  17  -2  -1   -0.50    1.80
 -17  -2   1   -0.30    1.50
  17  -2  -1    0.30    1.10
 -17   2   1   -2.50    1.40
  17   2  -1    1.60    1.30
  17   2  -1   -1.30    1.70
  16  -2  -1    2.80    2.00
 -16  -2   1    4.90    1.90
  16  -2  -1    5.50    1.60
 -16   2   1    2.50    1.80
  16   2  -1    5.60    2.40
  16   2  -1    3.80    1.60
  15  -2  -1   16.60    2.20
 -15  -2   1   22.50    3.20
  15  -2  -1   17.80    3.30
  15   2  -1   19.60    2.60
  15   2  -1   19.20    3.30
 -15   2   1   15.30    3.00
  14  -2  -1    1.10    0.90
  14  -2  -1   -0.90    1.20
 -14  -2   1    2.40    1.60
  14   2  -1    0.20    1.40
  14   2  -1   -0.40    0.90
 -14   2   1    0.40    1.40
 -13  -2   1    7.20    1.80
  13  -2  -1   10.60    1.70
  13  -2  -1   12.00    2.50
  13   2  -1   10.00    2.40
  13   2  -1    8.30    1.70
 -13   2   1    7.80    2.10
  12  -2  -1   86.79    5.80
 -12  -2   1   86.89    5.40
  12  -2  -1   94.69    4.80
  12   2  -1   77.99    5.60
 -12   2   1   86.29    5.60
  12   2  -1   88.89    5.00
 -11  -2   1    2.80    1.30
  11  -2  -1    0.30    1.20
  11  -2  -1    2.50    0.90
  11   2  -1    0.30    0.80
  11   2  -1    1.40    1.30
 -11   2   1    0.40    1.20
  10  -2  -1    5.40    1.70
  10  -2  -1    6.50    1.10
 -10  -2   1    3.50    1.30
  10   2  -1    2.40    1.30
 -10   2   1    3.40    1.40
  10   2  -1    5.80    1.30
   9  -2  -1   10.70    1.90
   9  -2  -1   13.50    1.50
  -9  -2   1   12.90    1.90
   9   2  -1   11.80    2.00
  -9   2   1   17.30    2.30
   9   2  -1   13.20    1.70
   8  -2  -1   11.30    1.90
  -8  -2   1    9.60    1.50
   8  -2  -1   10.80    1.30
  -8   2   1    9.10    1.70
   8   2  -1   11.00    1.80
   8   2  -1    9.90    1.40
   7  -2  -1   17.50    2.10
   7  -2  -1   15.20    1.30
   7   2  -1   15.50    2.00
   7   2  -1   14.70    1.80
   7   2  -1   18.50    1.70
  -7   2   1   17.50    2.10
   6  -2  -1 1496.55   56.39
   6  -2  -1 1490.45   57.09
   6   2  -1 1514.35   56.99
   6   2  -1 1472.35   57.09
  -6   2   1 1490.65   57.19
   6   2  -1 1436.56   56.69
   5  -2  -1   12.00    1.50
   5  -2  -1   10.20    1.00
   5   2  -1    7.10    1.20
   5   2  -1    6.50    1.00
  -5   2   1    7.60    1.30
   5   2  -1    7.30    1.20
   4  -2  -1   84.19    4.20
   4  -2  -1   84.59    3.70
   4   2  -1   84.59    4.00
   4   2  -1   91.29    4.20
  -4   2   1   84.39    4.30
   4   2  -1   87.39    4.20
   3  -2  -1   11.40    0.70
   3  -2  -1    8.60    1.10
  -3   2   1   10.10    0.70
   3   2  -1   11.10    1.00
   3   2  -1    7.40    1.00
  -3   2   1   11.90    1.30
   3   2  -1    7.00    0.90
   2  -2  -1  377.06   14.70
   2  -2  -1  378.86   14.40
   2   2  -1  371.46   14.80
  -2   2   1  382.96   14.40
   2   2  -1  376.06   14.70
   2   2  -1  373.46   14.60
  -2   2   1  371.16   14.80
   1  -2  -1    8.90    0.80
  -1  -2   1    8.80    0.60
   1   2  -1    9.60    0.80
   1   2  -1    9.10    0.60
  -1   2   1    7.30    0.60
   1   2  -1    7.70    0.80
  -1   2   1    8.80    0.90
   0  -2  -1    0.80    0.30
   0  -2   1    2.30    0.40
   0   2   1    0.90    0.30
   0   2   1    1.40    0.40
   0   2  -1    1.50    0.40
   1  -2   1    1.20    0.30
   1  -2   1    1.50    0.40
  -1  -2  -1    0.60    0.30
  -1  -2  -1    1.90    0.40
   1   2   1    2.60    0.50
   1   2   1    1.10    0.30
  -1   2  -1    1.40    0.50
  -1   2  -1    0.90    0.20
  -2  -2  -1    3.40    0.70
   2  -2   1    2.10    0.50
  -2  -2  -1    4.10    0.60
   2  -2   1    2.50    0.60
   2   2   1    4.70    0.70
  -2   2  -1    4.30    0.80
   2   2   1    2.50    0.40
   3  -2   1   59.39    3.00
   3  -2   1   61.79    3.10
   3   2   1   65.79    3.20
   3   2   1   67.09    2.90
  -3   2  -1   62.49    3.20
   3   2   1   65.79    3.30
   4  -2   1 6269.77  236.48
   4  -2   1 6171.78  235.58
  -4   2  -1 6333.37  235.68
   4   2   1 6222.38  235.98
   4   2   1 6115.19  235.68
   4   2   1 6413.46  235.78
   5  -2   1  160.58    7.40
   5  -2   1  164.08    7.20
   5   2   1  169.48    7.10
   5   2   1  156.28    7.30
   5   2   1  187.18    7.70
  -5   2  -1  164.38    7.40
  -6  -2  -1  133.09    6.10
   6  -2   1  145.99    6.40
   6  -2   1  142.39    6.70
  -6   2  -1  141.29    6.60
   6   2   1  142.79    6.70
   6   2   1  139.39    6.50
  -7  -2  -1   39.80    2.60
   7  -2   1   40.10    3.00
   7  -2   1   43.10    2.70
   7   2   1   40.40    3.00
   7   2   1   44.60    2.90
  -7   2  -1   40.20    3.00
   8  -2   1   85.89    4.60
  -8  -2  -1   88.79    4.60
   8  -2   1   94.69    5.20
  -8   2  -1   95.39    5.00
   8   2   1   82.09    5.00
   8   2   1   90.89    4.90
  -9  -2  -1    0.70    0.80
   9  -2   1    0.30    0.70
   9  -2   1    0.00    1.00
  -9   2  -1    0.40    1.10
   9   2   1    0.80    1.20
   9   2   1    0.40    0.90
  10  -2   1  155.58    7.50
 -10  -2  -1  171.58    7.70
  10  -2   1  157.28    8.30
 -10   2  -1  155.58    7.90
  10   2   1  162.08    7.90
  10   2   1  153.08    8.20
 -11  -2  -1    0.90    1.00
  11  -2   1    0.50    0.90
  11  -2   1    0.10    1.10
  11   2   1   -1.10    1.00
 -11   2  -1    0.30    1.10
  11   2   1    0.80    1.00
  12  -2   1  218.68   10.00
  12  -2   1  239.08   11.20
 -12  -2  -1  214.78   10.10
  12   2   1  207.98   10.90
 -12   2  -1  220.78   10.60
  12   2   1  198.88   10.10
  13  -2   1   14.60    2.10
 -13  -2  -1   16.60    2.30
  13  -2   1   14.60    2.70
 -13   2  -1   11.50    2.30
  13   2   1   13.80    2.70
  13   2   1   12.40    2.20
  14  -2   1    1.00    1.50
 -14  -2  -1    1.60    1.30
  14  -2   1    2.40    1.30
 -14   2  -1    0.50    1.40
  14   2   1   -0.50    1.10
  14   2   1    0.10    1.50
  15  -2   1    5.80    2.40
 -15  -2  -1   -1.20    1.20
  15  -2   1    1.40    1.30
 -15   2  -1    2.40    1.60
  15   2   1    0.00    1.30
  15   2   1    5.00    2.10
  16  -2   1   -3.30    1.30
  16  -2   1    0.30    1.20
 -16  -2  -1   -0.60    1.30
  16   2   1   -2.10    1.60
  16   2   1   -1.40    1.10
 -16   2  -1    1.30    1.70
 -17  -2  -1    8.00    2.20
  17  -2   1    4.10    2.30
  17  -2   1    6.60    1.80
 -17   2  -1    3.60    2.20
  17   2   1    7.90    2.70
  17   2   1    3.10    1.80
  18  -2   1   15.70    3.60
 -18  -2  -1   17.60    3.10
  18  -2   1   10.20    2.30
  18   2   1   10.90    3.10
 -18   2  -1   21.90    3.60
  18   2   1   18.00    3.10
 -19  -2  -1   89.69    6.50
  19  -2   1  102.79    6.30
  19  -2   1   97.39    7.80
 -19   2  -1   92.39    7.00
  19   2   1  103.99    7.90
  19   2   1   81.99    6.10
  20  -2   1    5.80    2.00
  20  -2   1    7.80    3.00
 -20  -2  -1    4.20    2.20
  20   2   1    5.70    2.80
 -20   2  -1    3.50    2.30
  20   2   1    8.70    2.40
 -21  -2  -1    0.50    1.90
  21  -2   1    7.90    3.30
  21  -2   1    0.20    1.40
  21   2   1    1.30    1.70
  21   2   1    1.30    2.40
 -21   2  -1   -1.90    1.70
  22  -2   1    1.20    1.60
 -22  -2  -1    3.10    2.20
  22  -2   1    3.30    3.00
  22   2   1    0.20    1.70
  22   2   1    1.10    2.70
 -22   2  -1    1.80    2.30
  23  -2   1   12.40    4.00
 -23  -2  -1   14.50    3.40
 -23   2  -1   13.70    3.60
  23   2   1   12.00    3.70
  23   2   1   14.10    3.10
  24  -2   1   30.30    5.60
 -24  -2  -1   35.10    5.10
 -24   2  -1   37.40    5.50
  24   2   1   29.30    5.50
  25  -2   1    1.70    2.60
  25   2   1    3.00    2.90
 -25   2  -1    1.90    2.50
  26  -2   1    4.40    3.40
  26   2   1   -1.50    2.10
 -26   2  -1    5.20    3.00
  27  -2   1   -1.00    2.90
  27   2   1    4.00    3.30
  28  -2   1   -2.60    2.50
  28   2   1    0.50    2.80
  29  -2   1    4.00    3.30
  29   2   1    6.60    3.50
  29  -3  -1    4.90    3.50
  29   3  -1   -3.10    2.70
  28  -3  -1    1.10    3.30
 -28   3   1    1.40    2.90
  28   3  -1    1.70    3.30
  27  -3  -1   16.50    4.80
  27   3  -1   19.10    5.20
 -27   3   1   13.80    4.50
 -26  -3   1   37.40    7.00
  26  -3  -1   31.70    6.00
  26   3  -1   27.00    5.80
 -26   3   1   36.30    5.90
  25  -3  -1   10.20    3.80
 -25  -3   1    7.10    3.00
  25   3  -1    9.70    3.60
 -25   3   1   10.20    3.70
 -24  -3   1   13.40    3.60
  24  -3  -1    6.90    3.50
  24   3  -1   10.30    3.70
 -24   3   1   10.10    3.70
 -23  -3   1   14.20    3.60
  23  -3  -1    7.90    3.60
  23   3  -1   15.30    4.20
  23   3  -1   18.00    3.90
 -23   3   1   10.70    3.60
 -22  -3   1    0.60    2.00
  22  -3  -1   -1.80    2.20
  22   3  -1    0.00    2.30
 -22   3   1    0.80    2.20
  22   3  -1    4.10    2.00
 -21  -3   1   31.90    4.80
  21  -3  -1   30.00    5.10
 -21   3   1   44.80    5.70
  21   3  -1   41.90    4.60
  21   3  -1   36.90    5.70
 -20  -3   1    5.00    2.30
  20  -3  -1    2.20    2.70
  20  -3  -1    1.10    1.40
  20   3  -1    6.20    3.10
  20   3  -1    1.90    1.70
 -20   3   1    3.20    2.20
  19  -3  -1   -0.80    1.20
 -19  -3   1    3.30    2.10
  19  -3  -1    0.90    2.10
 -19   3   1   -1.20    1.60
  19   3  -1   -1.70    1.20
  19   3  -1   -0.90    1.80
  18  -3  -1   -1.20    1.80
 -18  -3   1   -1.20    1.50
  18  -3  -1    3.30    1.40
  18   3  -1    0.90    1.30
 -18   3   1    2.30    2.10
  18   3  -1    2.80    2.20
 -17  -3   1   42.70    4.60
  17  -3  -1   45.00    3.50
  17  -3  -1   44.10    5.40
  17   3  -1   51.69    4.10
 -17   3   1   40.00    4.90
  17   3  -1   47.30    5.50
 -16  -3   1   -0.80    1.40
  16  -3  -1   -1.00    1.50
  16  -3  -1    0.30    1.00
  16   3  -1   -1.40    1.50
 -16   3   1   -0.40    1.80
  16   3  -1   -0.60    1.10
  15  -3  -1   32.10    4.30
  15  -3  -1   38.90    3.10
 -15  -3   1   42.10    3.90
  15   3  -1   38.80    3.50
 -15   3   1   39.60    4.50
  15   3  -1   41.40    4.80
  14  -3  -1   14.00    2.80
  14  -3  -1    7.30    1.50
 -14  -3   1    5.20    1.90
  14   3  -1    9.50    2.40
 -14   3   1    7.70    2.40
  14   3  -1    6.20    1.70
 -13  -3   1   38.20    3.90
  13  -3  -1   38.70    4.40
  13  -3  -1   40.70    2.90
 -13   3   1   41.20    4.50
  13   3  -1   39.10    4.50
  13   3  -1   38.70    3.20
  12  -3  -1    1.30    1.40
 -12  -3   1    0.30    1.00
  12  -3  -1    0.40    0.80
 -12   3   1    2.50    1.60
  12   3  -1    0.80    1.00
  12   3  -1   -0.10    1.20
  11  -3  -1    5.70    1.80
  11  -3  -1    5.50    1.20
 -11  -3   1    5.10    1.40
  11   3  -1    6.40    1.50
  11   3  -1    6.80    1.90
 -11   3   1    5.20    1.70
  10  -3  -1   22.10    2.80
  10  -3  -1   24.70    2.00
 -10  -3   1   27.10    2.80
  10   3  -1   25.50    2.60
 -10   3   1   21.00    2.80
  10   3  -1   24.10    2.90
   9  -3  -1   21.00    2.70
   9  -3  -1   22.30    1.80
  -9   3   1   27.00    3.00
   9   3  -1   22.70    2.70
   9   3  -1   24.70    2.20
   9   3  -1   19.90    2.30
   8  -3  -1   -0.20    0.90
   8  -3  -1   -0.10    0.50
   8   3  -1    0.50    0.80
   8   3  -1   -0.30    0.70
   8   3  -1    0.00    0.80
  -8   3   1   -0.20    0.90
   7  -3  -1    0.40    0.90
   7  -3  -1    0.10    0.60
  -7   3   1    0.30    1.10
   7   3  -1    0.40    0.80
   7   3  -1    1.70    0.90
   7   3  -1    0.10    0.60
   6  -3  -1   79.69    3.70
   6  -3  -1   84.99    4.40
   6   3  -1   79.69    4.30
   6   3  -1   79.09    4.20
   6   3  -1   72.69    4.10
  -6   3   1   78.09    4.50
   5  -3  -1   28.00    1.60
   5  -3  -1   22.50    2.00
  -5   3   1   20.30    2.20
   5   3  -1   24.60    2.00
   5   3  -1   23.50    1.90
   5   3  -1   25.30    2.00
   4  -3  -1   74.39    4.00
   4  -3  -1   80.39    3.50
   4   3  -1   72.69    3.90
   4   3  -1   79.59    3.90
  -4   3   1   80.19    4.20
   4   3  -1   86.79    4.10
   3  -3  -1  253.67   10.30
   3  -3  -1  249.78    9.90
   3   3  -1  244.58   10.10
   3   3  -1  247.68   10.30
   3   3  -1  252.37   10.30
  -3   3   1  250.87   10.50
   2  -3  -1   34.40    2.00
   2  -3  -1   35.20    1.80
  -2   3   1   37.70    2.20
   2   3  -1   33.20    2.10
   2   3  -1   36.80    2.10
   2   3  -1   33.80    1.80
  -1  -3   1 1306.27   51.09
   1  -3  -1 1384.46   51.49
  -1  -3   1 1358.96   51.09
  -1   3   1 1355.86   51.69
  -1   3   1 1391.76   51.39
   1   3  -1 1351.36   51.59
   1   3  -1 1337.27   51.59
   0  -3   1   90.19    3.70
   0  -3  -1   95.19    4.10
   0  -3   1   91.29    4.20
   0   3   1  100.99    4.20
   0   3  -1   92.19    3.70
   0   3   1   95.49    4.20
   0   3  -1   93.69    4.30
   1  -3   1  582.74   22.10
   1  -3   1  578.64   22.50
  -1  -3  -1  589.54   22.40
   1   3   1  583.14   22.40
   1   3   1  573.44   22.60
  -1   3  -1  574.94   22.60
  -1   3  -1  583.94   22.10
  -2  -3  -1   84.59    3.90
   2  -3   1   83.29    3.90
   2  -3   1   84.39    3.70
  -2   3  -1   87.99    4.10
   2   3   1   80.29    4.00
   2   3   1   87.69    3.80
   3  -3   1 2448.75   91.99
  -3  -3  -1 2449.55   92.19
   3  -3   1 2381.06   92.09
   3   3   1 2444.76   91.89
   3   3   1 2408.66   92.29
  -3   3  -1 2465.75   92.39
   4  -3   1  181.68    7.80
   4  -3   1  174.68    7.80
  -4   3  -1  189.08    8.10
   4   3   1  188.18    8.00
   4   3   1  180.98    8.00
   4   3   1  181.58    7.60
   5  -3   1 1330.97   50.69
   5  -3   1 1282.17   50.39
   5   3   1 1342.27   50.79
  -5   3  -1 1322.67   50.79
   5   3   1 1296.57   50.69
   5   3   1 1328.07   50.29
   6  -3   1  150.28    6.80
   6  -3   1  139.79    6.50
   6   3   1  147.39    6.90
  -6   3  -1  142.69    6.90
   6   3   1  129.39    6.70
   6   3   1  149.88    6.40
   7  -3   1 2262.17   88.29
   7  -3   1 2327.37   87.89
   7   3   1 2310.57   88.19
   7   3   1 2362.36   87.79
  -7   3  -1 2301.17   88.29
   7   3   1 2282.47   88.39
   8  -3   1    1.50    1.10
  -8  -3  -1    0.70    0.80
   8  -3   1    1.50    0.90
   8   3   1    2.70    1.20
   8   3   1    2.70    1.00
  -8   3  -1    0.60    1.10
  -9  -3  -1  614.34   23.30
   9  -3   1  571.94   23.20
   9  -3   1  562.04   23.90
   9   3   1  591.14   23.70
  -9   3  -1  552.54   23.70
   9   3   1  578.44   24.00
  10  -3   1   17.90    2.10
  10  -3   1   13.80    2.30
 -10  -3  -1   12.10    1.70
 -10   3  -1    9.50    2.00
  10   3   1   15.90    2.40
  10   3   1   15.40    2.20
  11  -3   1  271.77   11.90
 -11  -3  -1  268.67   11.90
  11  -3   1  258.17   12.60
  11   3   1  265.87   12.80
  11   3   1  276.07   12.30
 -11   3  -1  277.37   12.50
 -12  -3  -1   -0.30    1.00
  12  -3   1   -0.40    1.20
  12  -3   1   -1.10    0.90
 -12   3  -1    1.70    1.50
  12   3   1    0.30    1.10
  12   3   1   -1.10    1.10
  13  -3   1  166.68    8.10
  13  -3   1  156.18    9.00
 -13  -3  -1  168.08    8.30
  13   3   1  164.08    9.20
  13   3   1  161.08    8.50
 -13   3  -1  167.38    8.90
 -14  -3  -1    7.70    1.90
  14  -3   1    9.40    1.90
  14  -3   1    7.70    2.30
  14   3   1    7.10    2.00
 -14   3  -1    8.90    2.30
  14   3   1   10.50    2.60
  15  -3   1   32.20    4.40
 -15  -3  -1   35.30    3.70
  15  -3   1   36.40    3.60
 -15   3  -1   28.50    3.90
  15   3   1   42.90    4.90
  15   3   1   31.60    3.70
  16  -3   1   36.20    3.30
  16  -3   1   37.60    4.80
 -16  -3  -1   35.50    3.90
 -16   3  -1   30.10    4.00
  16   3   1   32.80    4.80
  16   3   1   39.20    4.20
  17  -3   1    1.20    1.90
  17  -3   1    0.20    1.20
 -17  -3  -1   -0.80    1.50
  17   3   1    0.20    1.40
  17   3   1   -0.10    1.70
 -17   3  -1   -1.20    1.60
  18  -3   1   12.60    2.50
  18  -3   1   12.50    3.40
 -18  -3  -1   16.60    3.00
  18   3   1   13.60    2.70
 -18   3  -1   11.10    3.00
  19  -3   1  153.58    8.40
 -19  -3  -1  148.49    8.90
  19  -3   1  141.39    9.90
  19   3   1  155.78   10.20
  19   3   1  156.48    8.90
 -19   3  -1  159.08    9.70
  20  -3   1    3.90    2.60
  20  -3   1    3.20    1.60
 -20  -3  -1    5.40    2.30
  20   3   1    3.50    2.70
  20   3   1    5.20    2.00
 -20   3  -1    1.60    1.80
  21  -3   1   51.39    5.20
 -21  -3  -1   53.79    5.70
  21  -3   1   51.89    6.60
  21   3   1   58.09    7.00
 -21   3  -1   59.49    6.50
  21   3   1   55.89    5.80
 -22  -3  -1   29.40    4.40
  22  -3   1   44.30    6.40
  22   3   1   39.30    6.00
  22   3   1   34.00    4.50
 -22   3  -1   38.10    5.30
 -23  -3  -1   77.79    6.30
  23  -3   1   57.49    7.50
 -23   3  -1   75.09    6.80
  23   3   1   58.29    7.50
  23   3   1   55.69    5.30
 -24  -3  -1   19.80    4.10
  24  -3   1   20.90    4.80
 -24   3  -1   13.20    3.70
  24   3   1   21.90    4.90
  24   3   1   21.30    3.90
  25  -3   1    5.30    3.30
  25   3   1    6.60    3.70
 -25   3  -1   14.80    4.10
  26  -3   1   -0.80    2.50
  26   3   1    1.40    2.90
 -26   3  -1   -2.30    2.20
  27  -3   1    1.90    3.00
 -27   3  -1    2.40    3.00
  27   3   1   -1.50    2.50
  28  -3   1    0.20    2.80
  28   3   1    0.10    2.80
  29  -3   1   -1.20    3.30
  29   3   1    1.40    3.20
  29  -4  -1   11.20    4.60
 -29   4   1    7.30    3.80
  29   4  -1   -0.90    2.80
  28  -4  -1    5.00    3.50
 -28   4   1   -0.10    2.80
  28   4  -1    0.10    3.10
  27  -4  -1    2.50    2.80
  27   4  -1    0.20    2.40
 -27   4   1    0.10    2.60
  26  -4  -1    3.70    3.20
  26   4  -1   -0.10    2.40
 -26   4   1    0.60    2.70
 -25  -4   1    8.80    3.20
  25  -4  -1   15.60    4.30
 -25   4   1    5.00    3.10
  25   4  -1   14.00    4.30
  24  -4  -1   -1.10    2.30
 -24  -4   1   -0.60    2.00
 -24   4   1    5.30    3.10
  24   4  -1    1.90    2.30
 -23  -4   1    3.70    2.50
  23  -4  -1    3.80    3.10
  23   4  -1    7.90    2.50
  23   4  -1   10.90    3.70
 -23   4   1   10.20    3.40
  22  -4  -1    1.00    2.30
 -22  -4   1    2.10    2.00
 -22   4   1    1.10    2.30
  22   4  -1    2.10    2.40
  22   4  -1    1.20    1.90
 -21  -4   1    4.80    2.30
  21  -4  -1   -0.40    2.30
 -21   4   1    3.80    2.50
  21   4  -1   -0.20    1.50
  21   4  -1    1.60    2.40
 -20  -4   1   41.00    4.90
  20  -4  -1   51.89    6.30
  20   4  -1   36.20    4.40
  20   4  -1   45.10    5.80
 -20   4   1   31.40    4.90
  19  -4  -1   11.50    3.50
  19  -4  -1    8.40    1.90
 -19  -4   1    9.70    2.60
 -19   4   1    6.10    2.80
  19   4  -1    8.10    2.20
  19   4  -1    7.30    2.90
  18  -4  -1  165.28    8.30
 -18  -4   1  191.08    9.90
  18  -4  -1  178.88   10.80
 -18   4   1  171.18   10.40
  18   4  -1  158.68    9.00
  18   4  -1  143.89   10.00
 -17  -4   1   53.99    4.70
  17  -4  -1   67.09    5.90
  17  -4  -1   50.19    3.80
 -17   4   1   57.59    5.40
  17   4  -1   51.49    5.80
  17   4  -1   48.50    4.30
 -16  -4   1   17.00    3.00
  16  -4  -1   14.10    2.20
  16  -4  -1   14.30    3.20
  16   4  -1   22.40    3.10
  16   4  -1   13.40    3.00
 -16   4   1   16.50    3.40
  15  -4  -1    0.80    1.00
 -15  -4   1    1.50    1.40
  15  -4  -1    0.10    1.60
 -15   4   1    6.90    2.40
  15   4  -1    0.40    1.50
  15   4  -1    3.20    1.90
  14  -4  -1  186.28   10.30
  14  -4  -1  184.98    8.60
 -14  -4   1  190.68    9.60
  14   4  -1  180.88    9.30
 -14   4   1  173.48   10.00
  14   4  -1  192.68   10.30
  13  -4  -1    2.30    1.10
  13  -4  -1    4.00    1.80
 -13  -4   1    2.70    1.40
  13   4  -1    5.00    1.50
  13   4  -1    2.00    1.60
 -13   4   1    1.20    1.60
  12  -4  -1    0.80    1.60
  12  -4  -1    0.00    0.80
 -12  -4   1    1.00    1.20
 -12   4   1    1.50    1.40
  12   4  -1   -0.80    1.20
  12   4  -1   -0.40    0.90
  11  -4  -1    4.20    1.60
  11  -4  -1    4.00    1.10
 -11   4   1    5.20    1.90
  11   4  -1    3.90    1.50
  11   4  -1    7.50    1.60
  11   4  -1    6.60    1.80
  10  -4  -1  644.54   27.60
  10  -4  -1  692.13   26.50
  10   4  -1  682.93   27.70
  10   4  -1  655.23   27.10
 -10   4   1  669.63   27.80
  10   4  -1  674.33   27.30
   9  -4  -1   16.60    2.40
   9  -4  -1   23.70    1.80
  -9   4   1   19.00    2.70
   9   4  -1   24.40    2.60
   9   4  -1   25.00    2.90
   9   4  -1   23.50    2.60
   8  -4  -1  216.38    9.10
   8  -4  -1  213.48    9.90
   8   4  -1  210.08    9.60
  -8   4   1  215.78   10.10
   8   4  -1  218.08    9.90
   8   4  -1  206.98    9.70
   7  -4  -1    2.20    1.10
   7  -4  -1    2.10    0.70
  -7   4   1    2.00    1.30
   7   4  -1    3.60    1.20
   7   4  -1    2.30    1.00
   7   4  -1    2.80    1.00
   6  -4  -1  413.46   16.40
   6  -4  -1  407.56   17.00
   6   4  -1  412.26   16.90
  -6   4   1  419.56   17.40
   6   4  -1  420.46   17.00
   6   4  -1  407.36   17.00
   5  -4  -1    1.40    0.80
   5  -4  -1    0.70    0.60
   5   4  -1   -0.10    0.60
   5   4  -1    1.50    0.90
   5   4  -1    0.20    0.70
  -5   4   1   -0.20    1.00
   4  -4  -1    7.20    1.20
   4  -4  -1    8.10    1.00
   4   4  -1    6.30    1.10
  -4   4   1    7.80    1.40
   4   4  -1    8.10    1.20
   4   4  -1    5.50    1.10
   3  -4  -1   41.00    2.20
   3  -4  -1   42.10    2.50
   3   4  -1   42.20    2.30
   3   4  -1   41.50    2.50
  -3   4   1   36.90    2.70
   3   4  -1   40.00    2.60
   2  -4  -1  177.78    7.40
  -2  -4   1  164.78    7.20
   2  -4  -1  173.78    7.50
  -2   4   1  182.58    7.80
   2   4  -1  182.98    7.70
   2   4  -1  185.28    7.80
   1  -4  -1    1.40    0.60
  -1  -4   1    0.80    0.40
  -1   4   1    1.40    0.60
  -1   4   1    2.00    0.80
   1   4  -1    0.80    0.60
   1   4  -1    1.30    0.80
   0  -4  -1 1561.04   60.29
   0  -4   1 1596.34   60.49
   0  -4   1 1593.74   59.89
   0   4  -1 1576.84   60.59
   0   4  -1 1590.94   59.89
   0   4   1 1589.54   60.49
   0   4   1 1610.84   60.49
   1  -4   1    2.70    0.50
   1  -4   1    2.30    0.80
  -1  -4  -1    1.40    0.70
   1   4   1    1.50    0.70
   1   4   1    1.70    0.70
  -1   4  -1    0.90    0.70
  -2  -4  -1 3407.06  127.39
   2  -4   1 3198.68  126.99
   2  -4   1 3377.66  127.39
  -2   4  -1 3373.36  127.69
   2   4   1 3490.35  127.69
   2   4   1 3385.06  127.29
   3  -4   1   71.19    3.50
  -3  -4  -1   70.29    3.70
   3  -4   1   73.29    3.70
   3   4   1   76.99    4.00
   3   4   1   82.39    3.70
  -3   4  -1   71.39    4.00
  -4  -4  -1 1264.87   49.00
   4  -4   1 1267.47   48.80
   4  -4   1 1246.28   48.90
  -4   4  -1 1297.27   49.30
   4   4   1 1278.47   49.20
   4   4   1 1297.47   48.80
   5  -4   1  254.37   11.10
   5  -4   1  281.27   11.30
   5   4   1  258.47   11.40
   5   4   1  274.17   11.50
  -5   4  -1  263.37   11.50
   5   4   1  270.17   11.00
   6  -4   1    0.60    0.70
   6  -4   1    1.00    0.90
   6   4   1    1.80    0.90
  -6   4  -1    0.80    1.00
   6   4   1    1.30    0.70
   6   4   1    4.30    1.20
   7  -4   1   41.80    2.80
   7  -4   1   45.80    3.20
  -7   4  -1   41.10    3.20
   7   4   1   40.40    2.70
   7   4   1   41.50    3.00
   7   4   1   44.60    3.20
   8  -4   1   10.70    1.60
   8  -4   1   14.10    2.00
   8   4   1   17.50    1.90
   8   4   1   16.00    2.10
  -8   4  -1    9.90    2.00
   8   4   1   10.60    2.00
   9  -4   1   73.79    4.20
   9  -4   1   77.19    4.80
  -9   4  -1   80.49    4.90
   9   4   1   74.19    4.20
   9   4   1   66.49    4.60
   9   4   1   71.09    4.50
  10  -4   1   17.20    2.20
  10  -4   1   17.20    2.60
 -10  -4  -1   17.80    2.10
  10   4   1   19.00    2.70
 -10   4  -1   19.20    2.70
  10   4   1   21.30    2.60
  11  -4   1    0.40    0.90
  11  -4   1   -0.20    1.20
 -11  -4  -1    0.30    0.90
  11   4   1   -0.20    1.10
  11   4   1   -0.90    0.70
 -11   4  -1   -0.30    1.10
  12  -4   1  203.48   10.70
  12  -4   1  202.68    9.80
 -12  -4  -1  210.28    9.90
  12   4   1  212.18   10.90
 -12   4  -1  218.68   10.80
  12   4   1  232.38   10.60
 -13  -4  -1   70.99    4.70
  13  -4   1   71.89    4.50
  13  -4   1   81.99    5.70
  13   4   1   80.79    5.10
  13   4   1   67.19    5.40
 -13   4  -1   63.39    5.10
  14  -4   1   98.09    5.70
 -14  -4  -1   94.19    5.80
  14  -4   1  103.99    6.90
 -14   4  -1   85.89    6.20
  14   4   1  107.79    7.10
  14   4   1  101.49    6.20
 -15  -4  -1    3.80    1.60
  15  -4   1    6.80    1.80
  15  -4   1    3.80    2.00
 -15   4  -1    3.30    2.20
  15   4   1    7.40    1.90
  15   4   1    6.30    2.10
 -16  -4  -1  208.48   10.50
  16  -4   1  220.68   11.80
  16  -4   1  197.58   10.10
  16   4   1  200.08   11.60
  16   4   1  215.98   10.80
 -16   4  -1  212.48   11.40
  17  -4   1   -0.20    1.70
  17  -4   1   -0.90    1.10
 -17  -4  -1   -0.10    1.50
  17   4   1   -0.60    1.40
 -17   4  -1   -2.60    1.40
  17   4   1   -1.40    1.80
  18  -4   1    1.20    1.40
  18  -4   1   -1.10    1.90
 -18  -4  -1   -1.60    1.50
  18   4   1    1.70    2.30
  18   4   1    3.10    1.80
 -18   4  -1    2.30    2.30
 -19  -4  -1    2.00    1.80
  19  -4   1    2.50    1.50
  19  -4   1    0.50    2.10
 -19   4  -1   -0.10    1.90
  19   4   1    0.10    1.60
  19   4   1    1.40    2.20
 -20  -4  -1   -0.70    1.70
  20  -4   1    3.70    2.50
  20  -4   1   -0.40    1.30
  20   4   1    0.00    1.60
 -20   4  -1   -0.30    1.70
  20   4   1   -3.20    1.80
 -21  -4  -1   10.80    2.80
  21  -4   1    3.30    1.80
  21  -4   1    7.30    3.20
 -21   4  -1   10.30    3.30
  21   4   1    5.50    2.90
  21   4   1    9.70    2.60
 -22  -4  -1    7.10    2.50
  22  -4   1    7.60    3.30
  22   4   1    7.50    2.50
  22   4   1    9.40    3.40
 -22   4  -1    3.80    2.70
  23  -4   1   20.70    4.60
 -23  -4  -1   14.50    3.30
  23   4   1   11.00    3.00
 -23   4  -1   11.60    3.50
  23   4   1   13.20    3.80
  24  -4   1   16.20    4.30
  24   4   1    6.80    2.60
  24   4   1    7.10    3.40
 -24   4  -1   17.00    4.10
  25  -4   1    3.90    3.10
  25   4   1    3.90    2.80
 -25   4  -1   10.10    3.30
  26  -4   1   11.00    4.10
 -26   4  -1    9.70    3.50
  26   4   1    6.30    3.20
  27  -4   1    1.00    2.90
 -27   4  -1    1.20    2.80
  27   4   1    1.40    2.70
  28  -4   1   20.40    5.50
  28   4   1   22.90    5.80
  29  -4   1   37.50    7.10
  29   4   1   30.70    6.70
  28  -5  -1    5.40    4.00
 -28   5   1   15.90    4.90
  28   5  -1   11.50    4.20
  27  -5  -1    0.40    2.80
 -27   5   1    2.40    3.10
  27   5  -1    3.70    3.30
  26  -5  -1    4.30    3.40
  26   5  -1    3.90    2.90
 -26   5   1    6.40    3.50
  25  -5  -1    1.90    2.90
 -25  -5   1   -3.30    3.00
  25   5  -1    2.70    2.70
 -25   5   1   -0.50    2.60
  24  -5  -1    0.20    2.40
 -24  -5   1   -0.10    2.00
  24   5  -1    2.40    2.70
 -24   5   1   -0.50    2.50
  23  -5  -1   19.80    4.60
 -23  -5   1   17.40    3.80
 -23   5   1   24.20    5.00
  23   5  -1   16.50    3.40
  23   5  -1   18.50    4.50
  22  -5  -1   24.50    4.70
 -22  -5   1   34.30    4.90
  22   5  -1   25.50    5.10
  22   5  -1   32.40    4.30
 -22   5   1   30.30    5.20
  21  -5  -1    0.10    2.20
 -21  -5   1    0.20    1.90
  21   5  -1   -3.60    1.60
 -21   5   1   -1.50    2.20
  21   5  -1    1.70    1.70
 -20  -5   1    7.60    2.50
  20  -5  -1    7.10    3.20
 -20   5   1    1.80    2.10
  20   5  -1    4.10    2.10
  20   5  -1    6.20    2.70
  19  -5  -1    6.30    1.70
  19  -5  -1    6.50    3.10
 -19  -5   1    6.40    2.40
 -19   5   1    9.80    3.20
  19   5  -1    6.70    2.70
  19   5  -1    4.50    2.00
 -18  -5   1   51.39    4.80
  18  -5  -1   48.50    3.80
  18  -5  -1   46.30    5.90
 -18   5   1   54.49    6.20
  18   5  -1   50.09    4.50
  18   5  -1   53.29    6.20
  17  -5  -1  145.09    7.50
  17  -5  -1  146.49    9.50
 -17  -5   1  147.89    8.60
  17   5  -1  152.88    9.70
 -17   5   1  159.48    9.60
  17   5  -1  145.79    8.40
  16  -5  -1  175.58   10.50
  16  -5  -1  173.58    8.60
 -16  -5   1  165.88    9.50
  16   5  -1  185.68    9.60
 -16   5   1  197.98   10.70
  16   5  -1  186.88   10.60
 -15  -5   1   52.39    4.50
  15  -5  -1   62.89    4.00
  15  -5  -1   62.79    5.50
  15   5  -1   65.49    4.70
  15   5  -1   56.89    5.20
 -15   5   1   60.59    5.40
 -14  -5   1   18.10    2.80
  14  -5  -1   20.30    2.40
  14  -5  -1   13.70    2.80
  14   5  -1   28.00    3.30
 -14   5   1   21.70    3.50
  14   5  -1   15.40    3.00
  13  -5  -1    6.10    1.40
 -13  -5   1    5.40    1.60
  13  -5  -1    4.50    1.90
  13   5  -1    4.00    1.60
  13   5  -1    3.10    1.90
 -13   5   1    3.60    2.00
  12  -5  -1   32.30    3.70
  12  -5  -1   33.00    2.50
  12   5  -1   26.90    3.10
  12   5  -1   24.60    3.00
  12   5  -1   27.50    3.50
 -12   5   1   40.10    4.40
  11  -5  -1  141.89    6.90
  11  -5  -1  155.68    8.20
  11   5  -1  145.79    8.00
 -11   5   1  152.88    8.30
  11   5  -1  141.49    7.70
  11   5  -1  157.38    7.80
  10  -5  -1  107.69    5.40
  10  -5  -1  113.19    6.40
  10   5  -1  116.89    6.20
 -10   5   1  118.29    6.80
  10   5  -1  105.79    6.10
  10   5  -1  108.39    6.40
   9  -5  -1   32.20    2.20
   9  -5  -1   25.70    2.90
  -9   5   1   22.50    3.00
   9   5  -1   30.10    2.70
   9   5  -1   32.50    3.30
   9   5  -1   26.10    2.90
   8  -5  -1   18.00    2.30
   8  -5  -1   20.10    1.70
  -8   5   1   18.00    2.60
   8   5  -1   15.20    2.10
   8   5  -1   18.10    2.30
   8   5  -1   22.00    2.50
   7  -5  -1  181.98    7.70
   7  -5  -1  173.68    8.30
   7   5  -1  183.98    8.40
   7   5  -1  175.88    8.30
  -7   5   1  175.18    8.70
   7   5  -1  169.28    8.20
   6  -5  -1   10.10    1.70
   6  -5  -1    9.70    1.30
   6   5  -1   12.50    1.70
  -6   5   1   12.00    1.90
   6   5  -1   10.20    1.50
   6   5  -1   11.20    1.70
   5  -5  -1  704.13   27.40
   5  -5  -1  685.63   26.90
   5   5  -1  696.33   27.30
   5   5  -1  680.13   27.50
   5   5  -1  696.43   27.60
  -5   5   1  693.93   27.90
   4  -5  -1   31.20    2.30
   4  -5  -1   30.80    2.00
   4   5  -1   33.10    2.40
   4   5  -1   33.00    2.20
   4   5  -1   29.70    2.50
  -4   5   1   31.20    2.70
  -3  -5   1 1906.21   72.69
   3  -5  -1 1913.81   72.89
   3  -5  -1 1851.31   72.69
   3   5  -1 1942.01   73.19
  -3   5   1 1960.10   73.49
   3   5  -1 1919.01   73.19
  -2  -5   1    1.20    0.60
   2  -5  -1    1.20    0.60
   2  -5  -1    0.90    0.70
   2   5  -1    0.90    0.80
  -2   5   1    0.70    0.90
   2   5  -1    0.80    0.70
   1  -5  -1 1547.75   58.89
  -1  -5   1 1542.75   58.49
   1   5  -1 1548.45   59.29
  -1   5   1 1525.45   59.09
   1   5  -1 1541.45   59.29
  -1   5   1 1573.24   59.29
   0  -5   1    5.80    0.70
   0  -5  -1    7.60    1.00
   0  -5   1    7.20    1.20
   0   5   1    5.70    1.10
   0   5  -1    7.20    1.20
   0   5   1    4.40    1.00
   1  -5   1  453.55   18.60
   1  -5   1  473.35   17.90
  -1  -5  -1  471.45   18.30
  -1   5  -1  477.65   18.80
   1   5   1  460.55   18.70
   1   5   1  453.95   18.50
   2  -5   1  124.59    5.30
   2  -5   1  117.39    5.70
  -2  -5  -1  127.99    5.60
   2   5   1  121.79    5.60
   2   5   1  127.39    5.90
  -2   5  -1  122.49    6.00
  -3  -5  -1  247.38   10.70
   3  -5   1  257.27   10.40
   3  -5   1  262.67   10.80
   3   5   1  255.17   10.60
  -3   5  -1  253.77   11.10
   3   5   1  264.37   11.00
   4  -5   1    0.90    0.70
  -4  -5  -1    1.80    0.90
   4  -5   1    0.60    0.80
   4   5   1    1.50    0.90
   4   5   1    0.90    0.60
  -4   5  -1    2.30    1.10
   5  -5   1 1871.51   70.09
  -5  -5  -1 1852.81   70.29
   5  -5   1 1800.82   70.09
   5   5   1 1831.62   70.49
   5   5   1 1818.72   69.89
  -5   5  -1 1823.02   70.59
   6  -5   1    0.60    0.80
   6  -5   1    1.20    0.90
   6   5   1    0.00    0.60
   6   5   1    1.50    1.00
   6   5   1    1.00    1.00
  -6   5  -1    0.60    1.10
   7  -5   1  357.16   15.40
   7  -5   1  374.16   15.70
  -7   5  -1  364.76   16.00
   7   5   1  373.76   15.30
   7   5   1  382.76   15.90
   7   5   1  385.06   15.90
   8  -5   1   23.00    2.10
   8  -5   1   20.80    2.50
   8   5   1   19.40    2.10
  -8   5  -1   25.90    2.90
   8   5   1   23.20    2.70
   8   5   1   21.90    2.60
   9  -5   1    3.20    1.30
   9  -5   1    2.60    1.00
  -9   5  -1    1.40    1.30
   9   5   1    0.30    1.10
   9   5   1    0.60    0.90
   9   5   1    2.50    1.40
  10  -5   1   88.59    5.00
  10  -5   1   91.89    5.60
  10   5   1   94.09    5.10
  10   5   1   81.59    5.30
 -10   5  -1   92.49    5.80
  10   5   1   90.09    5.70
  11  -5   1   14.80    2.00
  11  -5   1    9.10    2.10
  11   5   1   11.30    2.00
 -11   5  -1   10.10    2.20
  11   5   1   12.60    2.20
  11   5   1   11.90    2.30
  12  -5   1   89.59    5.20
  12  -5   1   90.89    5.90
 -12  -5  -1   83.49    5.10
  12   5   1   89.69    5.60
  12   5   1   81.29    5.80
 -12   5  -1   92.49    6.20
  13  -5   1  250.57   12.30
  13  -5   1  239.78   11.20
 -13  -5  -1  246.78   11.30
 -13   5  -1  235.88   12.20
  13   5   1  244.48   12.40
  13   5   1  243.88   11.90
 -14  -5  -1    7.60    1.90
  14  -5   1    9.10    1.90
  14  -5   1    4.80    2.10
 -14   5  -1    0.00    1.80
  14   5   1    3.90    2.20
  14   5   1    9.10    2.20
 -15  -5  -1   29.60    3.40
  15  -5   1   27.50    3.20
  15  -5   1   31.30    4.30
  15   5   1   25.50    3.90
  15   5   1   33.90    4.00
 -15   5  -1   16.40    3.40
 -16  -5  -1    0.80    1.30
  16  -5   1    2.00    1.40
  16  -5   1    3.00    2.20
  16   5   1   -0.40    1.70
  16   5   1    0.10    1.50
 -16   5  -1   -0.80    1.50
  17  -5   1    1.40    1.40
 -17  -5  -1    4.00    1.90
  17  -5   1    4.10    2.20
  17   5   1    5.50    2.20
 -17   5  -1    4.40    2.40
  17   5   1    1.80    1.90
  18  -5   1   26.70    4.40
 -18  -5  -1   30.00    3.80
  18  -5   1   28.00    3.40
  18   5   1   20.00    4.10
  18   5   1   25.90    3.80
 -18   5  -1   26.80    4.40
  19  -5   1    9.50    2.20
 -19  -5  -1    8.40    2.40
  19  -5   1    4.80    2.50
 -19   5  -1    4.70    2.70
  19   5   1   11.00    3.40
  19   5   1   12.40    2.90
 -20  -5  -1   61.99    5.30
  20  -5   1   62.39    7.00
  20  -5   1   46.10    4.30
  20   5   1   60.29    5.30
  20   5   1   75.69    7.80
 -20   5  -1   63.19    6.80
  21  -5   1   17.00    4.30
 -21  -5  -1   25.20    3.90
  21   5   1   17.60    3.60
  21   5   1   24.00    4.70
 -21   5  -1   19.50    4.00
 -22  -5  -1    4.80    2.30
  22  -5   1   -1.20    2.00
 -22   5  -1    0.50    2.10
  22   5   1   -0.60    1.60
  22   5   1    3.80    2.60
 -23  -5  -1   13.60    3.70
  23  -5   1   10.80    3.80
  23   5   1   18.50    3.70
  23   5   1   13.30    4.10
 -23   5  -1   19.60    4.30
  24  -5   1   10.30    3.70
  24   5   1    5.10    2.50
 -24   5  -1    2.90    2.50
  24   5   1    3.50    2.80
  25  -5   1    8.50    3.70
  25   5   1    4.10    2.80
 -25   5  -1    0.00    2.40
  25   5   1    4.10    3.10
  26  -5   1   -1.10    2.50
  26   5   1   -1.50    2.10
 -26   5  -1   -1.00    2.60
  27  -5   1    2.00    3.10
 -27   5  -1   -3.10    2.60
  27   5   1    8.40    4.30
  28  -5   1    5.40    4.10
 -28   5  -1   13.70    5.40
  28   5   1   14.40    4.90
  28  -6  -1    1.10    3.50
  28   6  -1    4.60    3.40
 -28   6   1    6.60    3.80
  27  -6  -1    3.20    3.70
  27   6  -1    5.50    3.40
 -27   6   1    0.20    3.20
  26  -6  -1   19.30    4.90
  26   6  -1   12.60    4.00
 -26   6   1   20.70    5.10
  25  -6  -1    4.00    3.10
  25   6  -1    0.00    2.30
 -25   6   1    3.40    3.00
 -24  -6   1    8.60    3.10
  24  -6  -1    5.20    3.20
  24   6  -1    0.60    3.00
 -24   6   1    8.80    3.70
  24   6  -1    5.30    2.70
 -23  -6   1    0.50    2.00
  23  -6  -1    1.10    2.50
 -23   6   1   -2.80    2.20
  23   6  -1    0.60    1.80
  23   6  -1    2.80    2.50
  22  -6  -1   25.80    5.20
 -22  -6   1   17.30    3.60
 -22   6   1   19.80    4.30
  22   6  -1   25.10    5.10
  22   6  -1   18.20    3.60
  21  -6  -1    2.10    2.40
 -21  -6   1    3.10    2.00
 -21   6   1    6.20    3.10
  21   6  -1    2.60    2.00
  21   6  -1   -1.30    1.90
  20  -6  -1   -1.00    1.90
 -20  -6   1    1.10    1.80
  20   6  -1   -1.30    2.00
 -20   6   1   -0.10    1.90
  20   6  -1    0.80    1.60
 -19  -6   1   10.70    2.60
  19  -6  -1    9.90    3.10
  19   6  -1    6.60    2.20
 -19   6   1    8.30    2.80
  19   6  -1   11.00    3.10
  18  -6  -1  147.09    7.60
  18  -6  -1  144.99    9.80
 -18  -6   1  142.09    8.70
  18   6  -1  160.78   10.00
 -18   6   1  151.38    9.90
  18   6  -1  147.49    8.70
  17  -6  -1   33.00    3.10
 -17  -6   1   38.40    4.30
  17  -6  -1   39.80    5.00
 -17   6   1   35.40    5.00
  17   6  -1   44.90    4.60
  17   6  -1   23.40    4.20
 -16  -6   1  331.17   15.90
  16  -6  -1  341.27   14.90
  16  -6  -1  352.26   17.10
  16   6  -1  341.37   15.90
 -16   6   1  324.77   16.80
  16   6  -1  373.46   17.20
  15  -6  -1    4.60    2.30
  15  -6  -1    3.10    1.40
 -15  -6   1    3.30    1.70
 -15   6   1    0.70    2.10
  15   6  -1    2.80    1.80
  15   6  -1    0.70    1.50
  14  -6  -1    6.70    2.20
  14  -6  -1    9.40    1.60
 -14  -6   1    8.60    2.10
  14   6  -1    4.60    2.00
 -14   6   1    4.00    2.10
  14   6  -1    4.80    1.80
  13  -6  -1    8.70    2.30
  13  -6  -1    6.30    1.50
  13   6  -1    9.60    2.20
  13   6  -1   10.80    2.20
  13   6  -1    8.00    2.20
 -13   6   1    6.00    2.30
  12  -6  -1   11.30    1.70
  12  -6  -1    7.90    2.10
  12   6  -1    8.40    2.00
 -12   6   1   14.60    2.80
  12   6  -1    9.80    2.00
  12   6  -1    8.10    2.10
  11  -6  -1   22.00    3.10
  11  -6  -1   26.90    2.20
  11   6  -1   21.70    3.00
  11   6  -1   21.40    2.80
 -11   6   1   27.00    3.60
  11   6  -1   23.50    2.90
  10  -6  -1  267.47   11.60
  10  -6  -1  269.47   12.70
  10   6  -1  265.07   12.40
 -10   6   1  276.87   13.10
  10   6  -1  270.27   12.40
  10   6  -1  285.07   12.70
   9  -6  -1   14.10    2.30
   9  -6  -1   16.90    1.90
   9   6  -1   16.40    2.40
   9   6  -1   13.30    2.10
   9   6  -1   16.80    2.30
  -9   6   1   12.50    2.40
   8  -6  -1  516.55   20.70
   8  -6  -1  509.65   21.40
   8   6  -1  518.35   21.50
   8   6  -1  513.45   21.40
  -8   6   1  509.75   22.00
   8   6  -1  529.25   21.40
   7  -6  -1   -0.20    0.90
   7  -6  -1   -0.30    0.50
   7   6  -1    0.50    0.90
  -7   6   1    0.00    1.10
   7   6  -1    0.20    0.80
   7   6  -1    0.30    0.80
   6  -6  -1  497.05   20.10
   6  -6  -1  505.05   19.70
   6   6  -1  496.55   20.00
  -6   6   1  471.85   20.60
   6   6  -1  487.55   20.20
   6   6  -1  494.85   20.40
   5  -6  -1   49.80    3.20
   5  -6  -1   53.09    3.00
  -5   6   1   53.09    3.70
   5   6  -1   51.39    3.50
   5   6  -1   48.50    3.10
   5   6  -1   52.59    3.40
  -4  -6   1   32.50    2.30
   4  -6  -1   31.20    2.20
   4  -6  -1   28.20    2.20
   4   6  -1   32.30    2.50
   4   6  -1   35.00    2.60
  -4   6   1   30.70    2.80
   3  -6  -1   19.20    1.70
  -3  -6   1   19.00    1.60
   3  -6  -1   22.90    1.90
   3   6  -1   18.70    2.10
   3   6  -1   17.60    2.00
  -3   6   1   15.30    2.10
   2  -6  -1 1178.18   45.70
   2  -6  -1 1221.18   45.70
  -2  -6   1 1181.08   45.30
   2   6  -1 1184.88   46.10
   2   6  -1 1166.28   46.10
  -2   6   1 1196.28   46.20
  -1  -6   1   13.40    1.10
   1  -6  -1   15.50    1.50
  -1   6   1   12.80    1.70
  -1   6   1   12.90    1.60
   1   6  -1   13.20    1.80
   1   6  -1   13.80    1.80
   0  -6   1    2.30    0.60
   0  -6  -1    1.40    0.80
   0  -6   1    0.40    0.80
   0   6  -1    1.50    0.90
   0   6   1    1.40    0.90
   0   6   1    2.20    0.90
   1  -6   1    3.50    0.60
   1  -6   1    3.80    1.10
  -1  -6  -1    4.90    1.00
  -1   6  -1    3.90    1.20
   1   6   1    4.80    1.20
   1   6   1    5.20    1.20
  -2  -6  -1  844.62   33.20
   2  -6   1  850.41   32.80
   2  -6   1  859.71   33.40
  -2   6  -1  874.71   33.80
   2   6   1  864.61   33.70
   2   6   1  841.22   33.40
   3  -6   1    3.60    0.80
  -3  -6  -1    3.50    1.00
   3  -6   1    3.00    1.00
  -3   6  -1    1.50    1.10
   3   6   1    4.10    1.00
   3   6   1    3.00    1.10
  -4  -6  -1  312.07   12.80
   4  -6   1  300.07   12.70
   4  -6   1  297.87   12.40
   4   6   1  305.07   12.70
  -4   6  -1  304.87   13.20
   4   6   1  298.27   13.00
   5  -6   1   14.10    1.70
  -5  -6  -1   12.40    1.70
   5  -6   1   14.80    1.80
   5   6   1   13.60    1.70
  -5   6  -1   16.10    2.20
   5   6   1   15.80    2.10
  -6  -6  -1   88.89    4.90
   6  -6   1   90.99    4.80
   6  -6   1   85.09    4.70
   6   6   1   87.49    4.70
   6   6   1   97.29    5.30
  -6   6  -1   91.69    5.30
   7  -6   1   20.30    2.30
   7  -6   1   22.30    2.30
  -7  -6  -1   15.30    2.20
  -7   6  -1   16.20    2.50
   7   6   1   14.50    2.30
   7   6   1   15.40    1.90
   8  -6   1   32.40    2.70
   8  -6   1   32.60    2.90
   8   6   1   30.30    2.50
   8   6   1   34.20    3.00
  -8   6  -1   31.90    3.60
   8   6   1   35.20    3.10
   9  -6   1   11.50    2.00
   9  -6   1   12.20    1.80
  -9   6  -1    9.60    2.20
   9   6   1    9.20    1.90
   9   6   1   12.60    2.10
   9   6   1   11.30    1.70
  10  -6   1   61.09    4.40
  10  -6   1   48.70    3.60
 -10   6  -1   53.49    4.40
  10   6   1   65.79    4.00
  10   6   1   54.59    4.20
  10   6   1   59.29    4.30
  11  -6   1   97.49    5.80
  11  -6   1  118.99    6.70
 -11   6  -1  119.09    7.00
  11   6   1  108.79    6.00
  11   6   1  108.89    6.50
  11   6   1  112.69    6.70
  12  -6   1   21.90    3.10
  12  -6   1   22.50    2.70
 -12   6  -1   19.70    3.20
  12   6   1   22.50    3.20
  12   6   1   19.30    2.90
  12   6   1   22.10    2.80
  13  -6   1   47.40    3.70
  13  -6   1   51.99    4.60
 -13  -6  -1   44.10    3.50
  13   6   1   40.90    3.90
 -13   6  -1   45.90    5.00
  13   6   1   59.79    4.80
  14  -6   1  205.08    9.80
  14  -6   1  184.28   10.70
 -14  -6  -1  206.08    9.90
  14   6   1  196.98   10.90
 -14   6  -1  197.98   10.90
  14   6   1  216.88   10.70
 -15  -6  -1    0.60    1.40
  15  -6   1    3.00    2.00
  15  -6   1    2.60    1.50
  15   6   1    5.70    2.40
  15   6   1    1.40    1.60
 -15   6  -1    4.20    2.40
  16  -6   1   70.79    6.10
 -16  -6  -1   84.19    5.50
  16  -6   1   77.79    5.20
  16   6   1   88.19    6.60
 -16   6  -1   72.69    6.40
  16   6   1   80.79    5.90
 -17  -6  -1   30.40    3.70
  17  -6   1   34.80    4.80
  17  -6   1   33.20    3.70
 -17   6  -1   20.10    3.80
  17   6   1   27.50    4.30
  17   6   1   40.80    4.80
 -18  -6  -1   10.20    2.40
  18  -6   1    5.70    1.90
  18  -6   1    9.40    2.90
  18   6   1   11.10    2.80
  18   6   1    5.20    2.70
 -18   6  -1   10.50    3.20
  19  -6   1    3.60    2.20
  19  -6   1    1.00    1.40
 -19  -6  -1   -2.00    1.40
  19   6   1    1.30    1.90
  19   6   1    0.40    1.70
 -19   6  -1   -2.50    1.90
 -20  -6  -1   15.80    3.10
  20  -6   1   19.10    3.00
  20  -6   1   13.80    3.80
  20   6   1   10.30    3.10
 -20   6  -1   18.20    4.10
  20   6   1   15.10    3.20
  21  -6   1   -2.00    1.90
 -21  -6  -1    3.30    2.00
 -21   6  -1   -1.40    2.00
  21   6   1    2.40    2.30
  21   6   1   -1.10    1.60
 -22  -6  -1    5.00    2.20
  22  -6   1   10.20    3.70
 -22   6  -1    7.40    3.20
  22   6   1   12.70    3.20
  22   6   1    8.30    3.30
  23  -6   1    4.80    3.00
  23   6   1    4.30    3.10
 -23   6  -1    1.70    2.80
  23   6   1    1.10    2.00
  24  -6   1    0.40    2.90
  24   6   1   -1.70    1.90
 -24   6  -1   -1.10    1.90
  24   6   1    1.20    2.10
  25  -6   1    2.10    2.50
  25   6   1    0.10    2.20
  25   6   1    1.10    2.20
 -25   6  -1   -1.10    2.50
  26  -6   1    4.80    3.40
  26   6   1    6.50    3.50
 -26   6  -1   14.40    4.50
  27  -6   1    6.40    3.60
  27   6   1    8.30    3.90
 -27   6  -1    5.40    3.50
  28  -6   1   -3.20    3.10
  28   6   1   -0.10    2.30
 -28   6  -1   -2.20    2.50
  28  -7  -1    0.10    3.20
 -28   7   1   -1.80    3.30
  28   7  -1   -3.40    2.20
  27  -7  -1    1.10    3.30
 -27   7   1    1.50    3.30
  27   7  -1    6.40    3.80
  26  -7  -1    3.70    3.10
  26   7  -1   10.70    3.90
 -26   7   1    5.20    3.60
  25  -7  -1   32.10    5.90
  25   7  -1   49.80    7.30
 -25   7   1   53.39    7.40
  24  -7  -1   -1.60    2.20
  24   7  -1    1.60    2.00
  24   7  -1    5.40    2.90
 -24   7   1    4.60    3.20
  23  -7  -1    0.60    2.40
 -23  -7   1    3.20    2.30
 -23   7   1    1.50    2.40
  23   7  -1   -2.20    1.90
  23   7  -1    1.40    2.10
  22  -7  -1    5.10    2.70
 -22  -7   1    0.50    1.80
  22   7  -1    3.20    2.50
 -22   7   1   -0.70    2.50
  22   7  -1    1.30    1.80
 -21  -7   1   28.40    4.40
  21  -7  -1   31.30    5.20
  21   7  -1   39.70    5.10
 -21   7   1   36.90    5.60
  21   7  -1   34.20    5.30
  20  -7  -1   34.00    5.10
 -20  -7   1   28.20    4.10
 -20   7   1   29.20    4.90
  20   7  -1   26.90    4.80
  20   7  -1   31.40    4.30
 -19  -7   1   13.70    3.00
  19  -7  -1   12.20    3.30
 -19   7   1   11.60    3.50
  19   7  -1   14.60    3.10
  19   7  -1   14.90    3.70
  18  -7  -1   10.10    2.00
  18  -7  -1   17.70    3.60
 -18  -7   1   14.80    3.00
  18   7  -1   16.60    3.70
 -18   7   1   16.80    3.90
  18   7  -1   19.50    3.40
 -17  -7   1    7.40    2.30
  17  -7  -1    2.00    2.50
  17  -7  -1    1.60    1.40
  17   7  -1    1.50    2.00
 -17   7   1    1.20    2.30
  17   7  -1    2.70    1.90
  16  -7  -1    0.50    2.00
  16  -7  -1    1.00    1.30
 -16  -7   1   -1.80    1.30
  16   7  -1    2.60    1.80
 -16   7   1    2.70    2.20
  16   7  -1    5.40    2.30
  15  -7  -1   83.39    6.50
  15  -7  -1   76.99    4.80
 -15  -7   1   78.79    5.60
 -15   7   1   85.09    6.90
  15   7  -1   94.99    6.60
  15   7  -1   77.79    5.70
  14  -7  -1    1.20    1.10
  14  -7  -1    0.30    1.60
 -14   7   1    6.80    2.70
  14   7  -1    2.80    1.90
  14   7  -1   -0.40    1.40
  14   7  -1    1.90    1.60
  13  -7  -1    3.90    1.30
  13  -7  -1    4.20    2.00
  13   7  -1    4.60    1.80
  13   7  -1    6.20    1.90
 -13   7   1    1.70    2.00
  13   7  -1    1.20    1.60
  12  -7  -1   19.00    3.00
  12  -7  -1   20.60    2.30
  12   7  -1   15.40    2.50
  12   7  -1   21.90    3.00
  12   7  -1   14.90    2.60
 -12   7   1   22.30    3.70
  11  -7  -1  184.58    9.60
  11  -7  -1  180.98    8.50
  11   7  -1  184.18    9.50
  11   7  -1  177.48    9.20
  11   7  -1  185.48    9.40
 -11   7   1  182.48   10.00
  10  -7  -1   28.20    2.50
  10  -7  -1   30.80    3.40
  10   7  -1   38.00    3.30
  10   7  -1   37.50    3.30
 -10   7   1   30.20    3.80
  10   7  -1   30.50    3.40
   9  -7  -1   47.70    3.10
   9  -7  -1   44.70    3.70
   9   7  -1   44.60    3.60
   9   7  -1   46.70    3.70
  -9   7   1   42.80    4.00
   9   7  -1   48.80    3.60
   8  -7  -1  160.98    7.80
   8  -7  -1  158.98    8.30
   8   7  -1  183.78    8.80
  -8   7   1  176.18    9.20
   8   7  -1  168.98    8.40
   8   7  -1  186.38    8.70
   7  -7  -1   35.80    3.10
   7  -7  -1   40.50    2.70
   7   7  -1   42.10    3.10
   7   7  -1   33.40    3.10
  -7   7   1   41.20    3.60
   7   7  -1   44.30    3.30
   6  -7  -1    4.90    1.10
   6  -7  -1    4.40    1.30
   6   7  -1    2.30    1.20
   6   7  -1    3.40    1.30
   6   7  -1    4.40    1.10
  -6   7   1    4.80    1.60
   5  -7  -1  869.41   32.90
   5  -7  -1  809.52   32.50
  -5  -7   1  819.82   32.60
   5   7  -1  856.21   33.30
  -5   7   1  800.82   33.50
   5   7  -1  840.22   33.10
   4  -7  -1    3.60    1.10
  -4  -7   1    3.20    1.00
   4  -7  -1    3.70    1.10
  -4   7   1    1.50    1.20
   4   7  -1    6.00    1.60
   4   7  -1    2.90    1.10
  -3  -7   1   60.59    3.20
   3  -7  -1   60.89    3.50
   3  -7  -1   56.29    3.40
  -3   7   1   55.99    3.90
   3   7  -1   58.79    3.70
   3   7  -1   60.59    3.90
   2  -7  -1   72.79    3.90
   2  -7  -1   74.79    4.10
  -2  -7   1   73.59    3.60
   2   7  -1   76.59    4.50
  -2   7   1   76.59    4.50
   2   7  -1   82.69    4.50
  -1  -7   1  189.68    7.80
   1  -7  -1  194.28    8.20
  -1   7   1  182.08    8.50
  -1   7   1  195.48    8.80
   1   7  -1  189.28    8.80
   1   7  -1  183.08    8.70
   0  -7   1    1.20    0.90
   0  -7   1    1.70    0.60
   0  -7  -1    1.50    0.80
   0   7  -1    0.10    0.90
   0   7   1    0.90    0.90
   0   7   1    1.20    0.90
  -1  -7  -1    0.60    0.70
   1  -7   1    1.70    0.60
   1  -7   1    0.70    0.90
  -1   7  -1    2.80    1.20
   1   7   1    1.80    1.00
   1   7   1    2.10    0.90
  -2  -7  -1   11.60    1.50
   2  -7   1   10.20    1.60
   2  -7   1   11.70    1.20
   2   7   1    9.70    1.60
   2   7   1   12.60    1.80
  -2   7  -1   11.50    1.90
   3  -7   1   59.29    3.50
   3  -7   1   52.49    2.90
  -3  -7  -1   60.09    3.40
   3   7   1   49.10    3.30
  -3   7  -1   55.19    3.80
   3   7   1   54.09    3.60
   4  -7   1   12.60    1.50
  -4  -7  -1   13.50    1.80
   4  -7   1   11.50    1.80
  -4   7  -1   14.10    2.20
   4   7   1   13.30    2.00
   4   7   1   15.80    1.80
   5  -7   1   78.39    4.40
  -5  -7  -1   91.49    4.80
   5  -7   1   84.79    4.70
   5   7   1   88.99    4.60
   5   7   1   86.59    5.00
  -5   7  -1   82.49    5.20
  -6  -7  -1    0.40    0.90
   6  -7   1    0.30    0.80
   6  -7   1    1.20    1.00
  -6   7  -1    0.80    1.30
   6   7   1   -0.20    1.00
   6   7   1   -0.20    0.70
   7  -7   1  221.18    9.80
   7  -7   1  209.28    9.80
  -7  -7  -1  224.58   10.10
   7   7   1  211.28    9.70
   7   7   1  215.88   10.30
  -7   7  -1  212.38   10.50
   8  -7   1   92.89    5.30
   8  -7   1   96.99    5.50
  -8  -7  -1  110.39    5.90
   8   7   1  101.19    5.40
  -8   7  -1   98.59    6.10
   8   7   1   90.59    5.70
   9  -7   1   95.19    5.50
  -9  -7  -1   90.89    5.60
   9  -7   1   92.29    5.20
  -9   7  -1   90.89    6.00
   9   7   1   95.39    5.20
   9   7   1   84.59    5.60
  10  -7   1    0.10    0.90
  10  -7   1   -1.20    1.00
  10   7   1   -1.20    1.10
  10   7   1   -0.60    1.00
  10   7   1   -1.20    0.70
 -10   7  -1    0.40    1.50
  11  -7   1  173.28    9.10
  11  -7   1  173.18    8.50
  11   7   1  186.88    9.30
 -11   7  -1  171.88    9.50
  11   7   1  178.88    9.30
  11   7   1  163.58    8.50
  12  -7   1  179.28    9.50
  12  -7   1  169.88    8.60
 -12   7  -1  182.78   10.00
  12   7   1  175.48    9.50
  12   7   1  171.08    8.70
  12   7   1  176.98    9.40
  13  -7   1  102.19    6.20
  13  -7   1  109.09    7.10
  13   7   1  112.29    6.50
  13   7   1  129.59    7.50
  13   7   1  111.29    7.00
 -13   7  -1  122.09    7.70
  14  -7   1   -0.70    1.20
  14  -7   1    0.30    1.40
 -14  -7  -1   -0.30    1.00
  14   7   1    2.30    1.70
 -14   7  -1    0.00    2.00
  14   7   1    0.20    1.50
 -15  -7  -1   13.60    2.50
  15  -7   1   18.10    3.40
  15  -7   1   11.10    2.30
  15   7   1   17.80    3.10
  15   7   1   14.30    3.10
 -15   7  -1   11.50    2.90
 -16  -7  -1   46.70    4.00
  16  -7   1   40.90    5.10
  16  -7   1   41.40    3.70
  16   7   1   51.39    5.30
 -16   7  -1   28.10    4.50
  16   7   1   44.40    5.30
  17  -7   1  133.69    8.80
 -17  -7  -1  137.79    7.60
  17  -7   1  114.69    7.00
  17   7   1  122.39    8.60
 -17   7  -1  129.09    8.70
  17   7   1  122.09    8.00
  18  -7   1   16.40    3.60
  18  -7   1   20.60    3.00
 -18  -7  -1   17.60    3.00
  18   7   1   18.50    3.40
  18   7   1   14.60    3.40
 -18   7  -1   23.70    4.40
  19  -7   1    1.90    2.50
 -19  -7  -1    1.30    1.70
  19  -7   1    4.60    1.80
  19   7   1    5.90    2.80
 -19   7  -1    3.80    2.50
  19   7   1    2.70    2.00
 -20  -7  -1    6.90    2.30
  20  -7   1    4.60    2.60
  20  -7   1    6.30    2.30
 -20   7  -1    0.80    2.40
  20   7   1    1.80    1.80
  20   7   1    4.20    2.50
 -21  -7  -1   14.20    3.20
  21  -7   1   16.70    4.10
  21   7   1   22.90    4.00
  21   7   1   10.60    3.40
 -21   7  -1   22.30    4.40
  22  -7   1    1.60    2.30
  22   7   1   -1.10    1.70
 -22   7  -1    2.10    2.50
  22   7   1    1.40    2.00
  23  -7   1    1.30    2.40
  23   7   1    0.90    2.30
  23   7   1   -0.50    1.80
 -23   7  -1   -0.70    2.70
  24  -7   1   -1.00    2.10
 -24   7  -1    2.90    3.20
  24   7   1    2.80    2.80
  24   7   1    1.80    2.10
  25  -7   1   15.10    4.50
 -25   7  -1   10.90    3.90
  25   7   1   15.80    3.60
  25   7   1    7.70    3.60
  26  -7   1    9.20    4.00
  26   7   1    8.30    3.50
 -26   7  -1    7.10    3.60
 -27  -7  -1   29.10    6.60
  27  -7   1   33.70    6.50
 -27   7  -1   32.60    6.20
 -28  -7  -1    0.20    3.30
  28  -7   1   12.90    4.60
 -28   7  -1   -0.60    3.10
  28  -8  -1    6.90    4.20
 -28   8   1   13.60    4.60
  28   8  -1    5.10    3.50
  27  -8  -1    1.00    3.30
 -27   8   1   -1.90    3.30
  27   8  -1    1.90    2.80
  26  -8  -1    3.40    3.20
 -26   8   1    3.20    3.50
  26   8  -1    1.80    2.90
  25  -8  -1   24.30    5.30
 -25   8   1   16.80    4.50
  25   8  -1   17.60    4.70
  24  -8  -1   12.40    4.00
 -24   8   1   15.70    4.40
  24   8  -1   17.60    4.50
  24   8  -1   13.90    3.40
 -23  -8   1   25.80    4.30
  23  -8  -1   21.20    4.90
  23   8  -1   24.30    4.80
 -23   8   1   17.30    4.50
  23   8  -1   21.50    4.30
  22  -8  -1   56.49    7.20
 -22  -8   1   42.60    5.40
  22   8  -1   61.59    7.30
  22   8  -1   64.29    6.70
 -22   8   1   60.79    7.40
 -21  -8   1   16.10    3.30
  21  -8  -1   13.90    3.70
  21   8  -1   12.50    3.50
 -21   8   1   13.30    4.00
  21   8  -1   11.90    3.00
  20  -8  -1   -2.50    1.60
 -20  -8   1    1.00    1.80
 -20   8   1   -1.90    2.10
  20   8  -1    1.10    2.00
  20   8  -1    2.30    2.10
 -19  -8   1   -0.20    1.60
  19  -8  -1   -3.60    1.40
  19   8  -1   -0.70    1.60
 -19   8   1    1.10    2.30
  19   8  -1    0.10    1.90
  18  -8  -1  249.97   11.90
  18  -8  -1  249.28   13.80
 -18  -8   1  234.38   12.50
  18   8  -1  251.07   13.00
  18   8  -1  238.98   13.60
 -18   8   1  246.08   13.90
 -17  -8   1   -0.40    1.60
  17  -8  -1    1.30    2.00
  17  -8  -1   -0.40    1.10
 -17   8   1   -2.90    2.20
  17   8  -1   -1.50    1.40
  17   8  -1    0.80    1.80
  16  -8  -1   67.99    4.60
  16  -8  -1   88.99    6.70
 -16  -8   1   74.99    5.50
 -16   8   1   59.69    6.70
  16   8  -1   63.09    5.90
  16   8  -1   76.09    5.80
  15  -8  -1   32.60    3.00
  15  -8  -1   31.30    4.30
  15   8  -1   29.50    3.90
  15   8  -1   31.90    4.00
 -15   8   1   31.90    4.70
  15   8  -1   34.50    4.40
  14  -8  -1   32.30    3.20
  14  -8  -1   33.40    4.20
  14   8  -1   29.00    3.80
  14   8  -1   34.80    4.10
 -14   8   1   21.20    3.90
  14   8  -1   28.60    4.00
  13  -8  -1   -1.40    1.30
  13  -8  -1   -1.10    0.80
  13   8  -1   -0.50    1.40
  13   8  -1    1.40    1.30
 -13   8   1   -2.00    1.60
  13   8  -1   -1.80    1.00
  12  -8  -1  183.58    8.90
  12  -8  -1  186.98   10.10
  12   8  -1  196.98   10.20
 -12   8   1  202.18   10.90
  12   8  -1  191.58    9.80
  12   8  -1  187.98   10.00
  11  -8  -1   -0.50    0.80
  11  -8  -1    1.70    1.60
  11   8  -1   -1.00    0.80
 -11   8   1    1.00    1.70
  11   8  -1    1.40    1.50
  11   8  -1    1.70    1.20
  10  -8  -1   27.40    3.20
  10  -8  -1   23.10    2.50
  10   8  -1   24.40    3.00
 -10   8   1   30.70    4.00
  10   8  -1   23.40    3.10
  10   8  -1   31.20    3.40
   9  -8  -1    2.20    1.00
   9  -8  -1    1.60    1.30
   9   8  -1   -0.30    1.10
   9   8  -1   -0.70    0.80
  -9   8   1   -0.20    1.60
   9   8  -1    2.10    1.10
   8  -8  -1   67.89    4.10
   8  -8  -1   73.49    4.70
   8   8  -1   73.49    4.70
  -8   8   1   70.99    5.20
   8   8  -1   81.09    5.10
   8   8  -1   70.99    4.50
   7  -8  -1   22.10    2.50
  -7  -8   1   18.80    2.30
   7  -8  -1   20.50    2.30
  -7   8   1   18.80    2.90
   7   8  -1   23.70    2.90
   7   8  -1   22.10    2.70
   6  -8  -1  161.58    7.60
   6  -8  -1  156.98    7.80
  -6  -8   1  159.78    7.60
   6   8  -1  166.18    8.10
   6   8  -1  167.88    8.40
  -6   8   1  164.78    8.60
  -5  -8   1   91.09    4.80
   5  -8  -1   96.79    5.00
   5  -8  -1   94.09    5.00
   5   8  -1   99.59    5.40
   5   8  -1   86.39    5.40
  -5   8   1   93.39    5.70
   4  -8  -1  249.18   10.50
   4  -8  -1  230.78   10.50
  -4  -8   1  243.08   10.20
   4   8  -1  228.28   10.90
  -4   8   1  249.78   11.30
   4   8  -1  238.98   11.10
   3  -8  -1   44.30    2.90
  -3  -8   1   45.70    2.70
   3  -8  -1   44.20    3.10
   3   8  -1   46.20    3.40
  -3   8   1   45.90    3.60
   3   8  -1   41.00    3.30
   2  -8  -1  441.66   17.30
  -2  -8   1  425.66   16.90
   2  -8  -1  408.76   17.60
  -2   8   1  431.56   18.10
   2   8  -1  439.36   18.10
   2   8  -1  418.36   18.00
  -1  -8   1   14.80    1.40
   1  -8  -1   16.00    1.70
  -1   8   1   15.80    2.20
   1   8  -1   15.40    2.10
  -1   8   1   15.90    2.00
   1   8  -1   12.30    1.90
   0  -8  -1  201.38    8.70
   0  -8   1  210.78    9.30
   0  -8   1  189.48    8.20
   0   8   1  196.58    9.30
   0   8  -1  210.38    9.60
   0   8   1  198.48    9.30
   1  -8   1   21.80    2.40
  -1  -8  -1   25.90    2.10
   1  -8   1   24.90    1.70
   1   8   1   30.60    2.50
  -1   8  -1   25.10    2.80
   1   8   1   25.30    2.70
   2  -8   1  606.54   24.50
  -2  -8  -1  604.64   24.10
   2  -8   1  621.94   23.60
  -2   8  -1  597.24   24.90
   2   8   1  608.64   24.60
   2   8   1  595.54   24.60
  -3  -8  -1   20.40    2.00
   3  -8   1   20.20    2.20
   3  -8   1   13.40    1.50
   3   8   1   15.60    2.20
   3   8   1   19.70    2.30
  -3   8  -1   16.00    2.40
   4  -8   1   42.70    2.60
  -4  -8  -1   39.20    2.80
   4  -8   1   37.10    3.00
   4   8   1   41.70    3.30
   4   8   1   36.80    2.90
  -4   8  -1   40.60    3.40
  -5  -8  -1    1.10    0.90
   5  -8   1    0.40    0.90
   5  -8   1   -0.10    0.80
   5   8   1    0.70    1.10
  -5   8  -1    1.00    1.20
   5   8   1    1.10    0.90
   6  -8   1   12.40    1.90
  -6  -8  -1   11.80    1.90
   6  -8   1    9.00    1.50
   6   8   1   11.00    2.10
  -6   8  -1   13.80    2.40
   6   8   1   10.90    1.70
   7  -8   1   17.50    2.20
   7  -8   1   14.00    2.10
  -7  -8  -1   14.50    2.20
  -7   8  -1   18.30    2.90
   7   8   1   17.60    2.20
   7   8   1   15.10    2.50
   8  -8   1   60.29    3.90
   8  -8   1   59.99    3.90
  -8  -8  -1   55.49    4.10
  -8   8  -1   56.29    4.60
   8   8   1   58.59    3.90
   8   8   1   53.79    4.30
  -9  -8  -1  115.99    6.70
   9  -8   1  121.49    6.70
   9  -8   1  116.59    6.40
  -9   8  -1  129.89    7.50
   9   8   1  119.09    6.40
   9   8   1  125.49    7.10
  10  -8   1   10.30    1.90
 -10  -8  -1    6.70    1.90
  10  -8   1   11.10    2.10
  10   8   1   10.50    2.30
 -10   8  -1    8.70    2.40
  10   8   1    8.80    1.80
  11  -8   1   12.10    2.30
 -11  -8  -1   14.10    2.70
  11  -8   1   14.10    2.30
  11   8   1   14.40    2.60
 -11   8  -1   10.80    2.70
  11   8   1   19.30    2.50
  12  -8   1    4.70    1.80
  12  -8   1    4.00    1.50
  12   8   1    3.40    1.70
  12   8   1    7.00    1.80
 -12   8  -1    0.40    1.80
  12   8   1    3.90    1.70
  13  -8   1   22.50    2.90
  13  -8   1   27.30    3.70
  13   8   1   32.20    4.00
  13   8   1   26.50    3.20
  13   8   1   25.60    3.60
 -13   8  -1   22.00    3.70
  14  -8   1   56.09    5.60
  14  -8   1   44.60    3.80
  14   8   1   53.69    4.70
  14   8   1   43.40    5.10
 -14   8  -1   48.10    5.50
  14   8   1   54.69    4.30
 -15  -8  -1   30.30    3.50
  15  -8   1   33.00    3.70
  15  -8   1   38.60    4.70
 -15   8  -1   24.10    4.30
  15   8   1   39.70    4.60
  15   8   1   31.60    4.40
 -16  -8  -1    9.40    2.30
  16  -8   1    7.10    2.00
  16  -8   1    9.20    3.00
  16   8   1   11.00    2.90
 -16   8  -1    9.40    2.90
  16   8   1   13.30    3.10
  17  -8   1   10.60    2.30
  17  -8   1   15.20    3.50
 -17  -8  -1   16.70    2.80
  17   8   1   15.70    3.30
  17   8   1   17.20    3.60
 -17   8  -1   10.80    3.10
  18  -8   1   18.80    2.90
 -18  -8  -1   21.50    3.30
  18  -8   1   13.40    3.40
  18   8   1   15.10    3.50
 -18   8  -1   15.90    3.70
  18   8   1   29.10    4.30
 -19  -8  -1    2.10    1.80
  19  -8   1    4.30    2.40
  19  -8   1    2.20    1.70
  19   8   1    1.20    1.90
  19   8   1    6.20    2.40
 -19   8  -1    8.80    3.30
 -20  -8  -1   -0.70    1.50
  20  -8   1   -1.70    1.90
  20   8   1   -0.20    1.90
  20   8   1   -1.40    1.70
 -20   8  -1   -3.50    2.10
 -21  -8  -1   34.10    4.40
  21  -8   1   30.00    5.40
  21   8   1   29.90    5.20
 -21   8  -1   27.30    5.00
  21   8   1   35.10    4.80
  22  -8   1    2.10    2.60
  22   8   1    5.00    2.90
 -22   8  -1    1.60    2.80
  22   8   1    4.00    2.50
  23  -8   1   26.60    5.10
  23   8   1   12.00    4.10
  23   8   1   11.70    3.40
 -23   8  -1   13.60    4.10
 -24  -8  -1    8.20    3.50
  24  -8   1    9.50    3.80
  24   8   1    3.10    2.70
 -24   8  -1    8.40    3.70
  24   8   1    5.90    2.90
  25  -8   1    0.10    2.50
 -25  -8  -1    4.60    3.30
  25   8   1    1.90    2.10
 -25   8  -1    1.00    3.10
  26  -8   1    7.30    4.00
 -26  -8  -1   20.30    5.20
  26   8   1   21.10    5.50
 -26   8  -1   19.50    5.10
  27  -8   1   14.90    4.60
 -27  -8  -1   10.90    4.60
 -27   8  -1   12.60    4.40
  28  -8   1    9.50    4.50
 -28  -8  -1    8.00    4.00
 -28   8  -1   -0.40    3.20
  27  -9  -1   -0.20    2.80
 -27  -9   1   -0.20    2.80
 -27   9   1   -0.40    3.40
  26  -9  -1   -0.70    2.80
  26   9  -1    3.80    3.00
 -26   9   1    5.30    3.80
  25  -9  -1    8.40    3.50
  25   9  -1    2.60    2.70
  25   9  -1    2.50    2.50
 -25   9   1    3.00    3.40
  24  -9  -1    1.80    2.80
  24   9  -1    2.40    2.30
  24   9  -1   -1.50    2.40
 -24   9   1   -4.20    2.60
  23  -9  -1    1.80    2.70
 -23   9   1    1.20    2.70
  23   9  -1    5.50    3.20
  23   9  -1    2.40    2.40
 -22  -9   1   15.10    3.20
  22  -9  -1   26.20    5.00
 -22   9   1   19.10    4.60
  22   9  -1    9.50    3.00
  22   9  -1   14.50    4.00
 -21  -9   1   24.30    4.10
  21  -9  -1   25.80    4.80
  21   9  -1   23.00    4.30
 -21   9   1   20.20    4.50
  21   9  -1   18.00    4.10
  20  -9  -1    2.00    2.40
 -20  -9   1    1.80    1.80
  20   9  -1    1.10    2.40
  20   9  -1    1.00    2.00
 -20   9   1    2.60    2.80
 -19  -9   1    3.60    2.10
  19  -9  -1    6.70    3.00
  19   9  -1   -0.40    2.00
  19   9  -1    6.00    2.50
 -19   9   1    2.10    2.50
 -18  -9   1   19.40    3.30
  18  -9  -1    9.80    2.90
  18   9  -1   12.80    3.10
 -18   9   1   12.10    3.70
  18   9  -1   13.10    3.10
  17  -9  -1    9.60    2.80
  17  -9  -1   13.90    2.30
 -17  -9   1   12.00    2.70
 -17   9   1   18.90    4.30
  17   9  -1    9.80    2.80
  17   9  -1   10.30    2.80
  16  -9  -1    2.80    1.50
  16  -9  -1    3.60    2.20
  16   9  -1    2.40    1.90
  16   9  -1    3.70    2.10
  16   9  -1   -0.10    1.60
 -16   9   1    3.40    2.70
  15  -9  -1   10.60    2.90
  15  -9  -1   13.70    2.20
  15   9  -1    9.10    2.50
 -15   9   1   10.50    3.40
  15   9  -1   10.10    2.50
  15   9  -1   15.30    3.10
  14  -9  -1    2.90    2.00
  14  -9  -1    0.80    1.10
  14   9  -1    0.00    1.70
 -14   9   1   -0.40    2.00
  14   9  -1   -0.20    1.50
  14   9  -1    0.60    1.40
  13  -9  -1  137.89    8.20
  13  -9  -1  126.99    6.90
  13   9  -1  148.19    8.00
  13   9  -1  134.19    8.00
 -13   9   1  127.79    8.60
  13   9  -1  124.79    7.90
  12  -9  -1   57.29    4.90
  12  -9  -1   61.19    4.10
  12   9  -1   63.49    4.80
 -12   9   1   67.89    5.70
  12   9  -1   64.29    5.00
  12   9  -1   67.19    5.10
  11  -9  -1   93.99    5.30
  11  -9  -1   83.99    5.80
  11   9  -1   92.19    5.90
 -11   9   1   96.59    6.80
  11   9  -1   96.39    6.30
  11   9  -1   91.99    6.00
  10  -9  -1   20.20    2.90
  10  -9  -1   21.20    2.50
  10   9  -1   17.30    2.60
  10   9  -1   15.30    2.50
 -10   9   1   22.20    3.50
  10   9  -1   18.30    2.90
   9  -9  -1   82.09    5.00
  -9  -9   1   77.99    5.00
   9  -9  -1   67.19    4.30
  -9   9   1   68.39    5.50
   9   9  -1   63.19    4.70
   9   9  -1   73.49    5.20
   8  -9  -1   23.00    2.50
  -8  -9   1   21.30    2.60
   8  -9  -1   24.80    2.90
   8   9  -1   18.60    2.90
   8   9  -1   21.60    2.80
  -8   9   1   22.00    3.30
   7  -9  -1    0.00    0.90
   7  -9  -1    2.70    1.20
  -7  -9   1    0.70    1.00
   7   9  -1   -3.20    1.00
   7   9  -1   -0.40    0.90
  -7   9   1    1.20    1.40
  -6  -9   1    2.60    1.10
   6  -9  -1    0.30    1.00
   6  -9  -1    3.00    1.10
   6   9  -1    1.20    1.30
   6   9  -1   -0.10    1.00
  -6   9   1    2.10    1.50
  -5  -9   1  680.73   26.90
   5  -9  -1  668.33   27.00
   5  -9  -1  675.23   27.10
   5   9  -1  690.53   27.60
  -5   9   1  664.23   28.00
   5   9  -1  669.63   27.80
  -4  -9   1   14.40    1.70
   4  -9  -1   17.20    2.10
   4  -9  -1   14.30    1.90
  -4   9   1   17.90    2.70
   4   9  -1   14.60    2.40
   4   9  -1   14.10    2.30
   3  -9  -1    8.60    1.60
  -3  -9   1    6.80    1.10
   3  -9  -1    7.30    1.30
  -3   9   1    4.60    1.70
   3   9  -1    8.00    1.80
   3   9  -1    7.20    1.70
   2  -9  -1    5.00    1.20
   2  -9  -1    5.40    1.40
  -2  -9   1    8.40    1.20
   2   9  -1    6.00    1.60
  -2   9   1    5.80    1.70
   2   9  -1    6.80    1.60
  -1  -9   1   48.90    3.60
   1  -9  -1   46.40    3.00
  -1  -9   1   47.80    2.70
   1   9  -1   52.59    3.70
  -1   9   1   50.49    3.80
  -1   9   1   55.99    3.70
   1   9  -1   45.40    3.60
   0  -9   1  216.28   10.10
   0  -9   1  218.18    9.00
   0  -9  -1  220.18    9.50
   0   9   1  212.88   10.10
   0   9   1  223.18   10.30
   0   9  -1  217.78   10.40
   1  -9   1  349.37   13.90
  -1  -9  -1  342.27   14.40
   1  -9   1  352.46   15.00
  -1   9  -1  349.27   15.40
   1   9   1  347.27   15.10
   1   9   1  343.97   15.10
   2  -9   1    8.50    1.20
  -2  -9  -1    7.80    1.40
   2  -9   1    9.10    1.70
  -2   9  -1   10.40    2.00
   2   9   1   11.00    1.80
   2   9   1   10.70    2.10
   3  -9   1    4.00    1.00
   3  -9   1    3.30    1.20
  -3  -9  -1    3.10    1.10
  -3   9  -1    7.20    1.90
   3   9   1    3.60    1.40
   3   9   1    3.30    1.20
   4  -9   1   85.79    4.20
  -4  -9  -1   76.49    4.40
   4  -9   1   70.29    4.60
   4   9   1   78.49    4.70
   4   9   1   79.79    5.10
  -4   9  -1   80.89    5.30
   5  -9   1 1156.28   44.80
  -5  -9  -1 1143.19   44.60
   5  -9   1 1147.89   44.20
   5   9   1 1137.49   44.80
   5   9   1 1156.28   45.40
  -5   9  -1 1099.79   45.50
  -6  -9  -1   40.80    3.20
   6  -9   1   39.50    2.90
   6  -9   1   34.70    3.00
   6   9   1   35.70    3.00
   6   9   1   39.90    3.50
  -6   9  -1   37.00    4.00
   7  -9   1  251.67   11.10
   7  -9   1  247.58   11.30
  -7  -9  -1  247.48   11.40
   7   9   1  245.88   12.00
  -7   9  -1  242.18   12.10
   7   9   1  251.17   11.30
   8  -9   1   -1.10    1.00
  -8  -9  -1    0.10    1.20
   8  -9   1    0.50    1.00
   8   9   1   -0.50    1.20
   8   9   1   -0.20    0.80
  -8   9  -1   -1.30    1.30
   9  -9   1   72.99    4.90
  -9  -9  -1   74.39    5.20
   9  -9   1   81.59    4.90
  -9   9  -1   89.39    6.00
   9   9   1   81.39    5.50
   9   9   1   71.89    4.80
  10  -9   1   26.00    3.10
 -10  -9  -1   27.10    3.40
  10  -9   1   26.00    3.00
  10   9   1   30.30    3.80
 -10   9  -1   18.80    3.20
  10   9   1   25.20    3.00
  11  -9   1  132.79    7.50
 -11  -9  -1  129.89    7.60
  11  -9   1  124.79    6.90
  11   9   1  126.49    7.10
 -11   9  -1  121.89    8.10
  11   9   1  135.49    7.90
 -12  -9  -1   20.10    3.40
  12  -9   1   13.70    2.70
  12  -9   1   23.10    2.90
  12   9   1   23.00    3.60
 -12   9  -1   20.20    3.60
  12   9   1   21.20    2.90
 -13  -9  -1   13.00    3.00
  13  -9   1   16.90    2.60
  13  -9   1   16.00    3.00
 -13   9  -1    8.40    2.80
  13   9   1   10.90    2.30
  13   9   1   11.70    2.60
 -14  -9  -1   37.30    4.60
  14  -9   1   31.70    3.60
  14  -9   1   32.40    4.10
 -14   9  -1   25.30    4.20
  14   9   1   37.80    3.90
  14   9   1   30.90    4.20
  15  -9   1   54.29    4.20
 -15  -9  -1   48.30    5.40
  15  -9   1   49.30    5.40
 -15   9  -1   54.89    6.30
  15   9   1   58.29    4.50
  15   9   1   49.40    5.50
 -16  -9  -1   -3.10    1.90
 -16  -9  -1    0.20    1.20
  16  -9   1   -0.90    1.60
  16  -9   1   -0.40    1.20
 -16   9  -1    5.60    2.70
  16   9   1   -0.10    1.90
  17  -9   1    5.00    2.40
 -17  -9  -1    2.70    2.30
  17  -9   1    5.10    1.90
 -17  -9  -1    6.60    2.00
  17   9   1    3.30    2.10
  17   9   1    4.40    2.20
 -17   9  -1   11.20    3.40
  18  -9   1   31.10    3.70
 -18  -9  -1   28.60    3.70
  18  -9   1   24.60    4.20
 -18  -9  -1   26.40    4.60
  18   9   1   28.00    4.20
 -18   9  -1   27.20    4.70
  18   9   1   38.20    5.10
  19  -9   1   11.20    3.20
 -19  -9  -1    8.30    3.20
 -19  -9  -1    8.90    2.50
  19  -9   1   12.50    2.50
  19   9   1   13.00    3.30
 -19   9  -1   15.70    3.90
  19   9   1   15.60    3.40
 -20  -9  -1    0.60    2.50
  20  -9   1    6.30    2.80
 -20  -9  -1    6.40    2.30
 -20   9  -1    9.00    3.30
  20   9   1    2.60    2.10
  21  -9   1    1.00    2.50
 -21  -9  -1    1.30    2.40
  21   9   1   -0.90    1.60
 -21   9  -1    3.40    2.80
  22  -9   1    0.00    2.10
 -22  -9  -1    1.70    2.70
  22   9   1    3.70    2.60
 -22   9  -1    4.20    2.70
 -23  -9  -1   17.30    4.60
  23  -9   1   18.40    4.60
  23   9   1   19.00    4.20
 -23   9  -1   15.50    4.30
  24  -9   1    3.00    3.10
 -24  -9  -1    3.20    3.10
  24   9   1   -2.00    2.00
 -24   9  -1    1.80    2.90
  25  -9   1    1.70    3.00
 -25  -9  -1    6.20    4.00
  25   9   1    7.60    3.00
 -25   9  -1    2.90    3.40
 -26  -9  -1    4.10    3.60
  26  -9   1    5.50    3.40
  26   9   1    4.70    3.00
 -26   9  -1    2.70    3.50
  27  -9   1    5.00    4.00
 -27  -9  -1    5.20    3.40
 -27   9  -1   -0.70    3.20
 -27 -10   1   -2.30    3.00
  27 -10  -1   -2.20    3.10
 -27  10   1   -4.20    2.80
 -26 -10   1   -0.80    2.60
  26 -10  -1   -4.90    2.70
 -26  10   1    1.00    2.80
 -25 -10   1    2.60    3.60
  25 -10  -1   13.20    4.50
 -25  10   1   17.00    5.00
  25  10  -1    6.30    2.90
 -24 -10   1   11.90    4.40
  24 -10  -1   21.10    5.00
  24  10  -1   17.50    3.90
 -24  10   1   21.60    5.40
  23 -10  -1   17.80    4.70
  23  10  -1   13.10    3.50
 -23  10   1   17.40    4.50
  23  10  -1   18.90    4.50
  22 -10  -1   30.50    5.50
 -22 -10   1   30.20    4.80
 -22  10   1   35.70    6.00
  22  10  -1   38.50    5.40
  22  10  -1   37.50    6.00
 -21 -10   1   32.20    4.50
  21 -10  -1   23.80    4.70
 -21  10   1   32.10    5.80
  21  10  -1   33.80    5.30
  21  10  -1   24.80    4.20
  20 -10  -1   -2.90    1.50
 -20 -10   1   -0.20    1.70
  20  10  -1    1.70    1.80
 -20  10   1    3.00    3.00
  20  10  -1   -0.60    1.90
 -19 -10   1    1.70    2.00
  19 -10  -1    3.10    2.30
  19  10  -1    2.30    2.20
 -19  10   1   -1.70    2.30
  19  10  -1    0.60    1.80
 -18 -10   1   27.70    4.00
  18 -10  -1   22.10    4.40
 -18  10   1   24.70    4.90
  18  10  -1   27.90    4.30
  18  10  -1   18.50    3.70
  17 -10  -1    3.30    1.60
  17 -10  -1    5.40    2.60
  17  10  -1    3.80    2.10
 -17  10   1    6.30    2.90
  17  10  -1    2.40    2.00
  17  10  -1    5.20    2.30
  16 -10  -1    8.00    2.70
  16 -10  -1    5.60    1.70
 -16  10   1    1.30    2.80
  16  10  -1    3.50    2.10
  16  10  -1    7.30    2.50
  16  10  -1    6.20    2.10
  15 -10  -1   65.69    6.00
  15 -10  -1   70.19    4.70
  15  10  -1   72.09    5.80
 -15  10   1   70.19    6.60
  15  10  -1   69.19    5.50
  15  10  -1   72.29    6.10
  14 -10  -1   38.40    3.30
  14 -10  -1   36.60    4.50
  14  10  -1   36.70    4.60
  14  10  -1   41.80    4.60
 -14  10   1   36.10    5.20
  14  10  -1   32.00    4.20
  13 -10  -1   23.00    2.80
  13 -10  -1   17.50    3.10
 -13  10   1   19.30    3.90
  13  10  -1   19.70    3.50
  13  10  -1   20.40    3.20
  13  10  -1   21.60    3.20
 -12 -10   1   48.30    4.80
  12 -10  -1   50.29    4.50
  12 -10  -1   45.20    3.60
 -12  10   1   47.50    5.50
  12  10  -1   48.20    5.20
  12  10  -1   43.80    4.10
  11 -10  -1   65.69    4.30
  11 -10  -1   59.19    4.90
 -11 -10   1   54.19    4.70
 -11  10   1   70.09    5.80
  11  10  -1   65.09    5.20
  11  10  -1   66.99    4.90
 -10 -10   1   16.50    2.60
  10 -10  -1   15.60    2.30
  10 -10  -1   15.20    2.50
 -10  10   1   12.00    3.00
  10  10  -1   14.70    2.60
  10  10  -1    9.80    2.50
   9 -10  -1   29.10    3.30
   9 -10  -1   25.10    2.80
  -9 -10   1   28.90    3.30
  -9  10   1   33.50    4.30
   9  10  -1   33.60    3.70
   9  10  -1   32.40    3.80
   8 -10  -1   14.50    2.30
  -8 -10   1   14.60    2.20
   8 -10  -1    9.90    1.90
  -8  10   1   15.60    3.00
   8  10  -1    8.10    2.10
   8  10  -1   18.00    2.80
  -7 -10   1  170.38    8.30
   7 -10  -1  176.28    8.30
   7 -10  -1  177.18    8.40
   7  10  -1  158.18    8.90
  -7  10   1  166.48    9.30
   7  10  -1  162.88    8.70
   6 -10  -1   16.70    2.20
  -6 -10   1   15.90    2.10
   6 -10  -1   15.00    2.10
  -6  10   1   18.00    2.90
   6  10  -1   15.50    2.60
   6  10  -1   15.50    2.40
   5 -10  -1   88.89    4.90
   5 -10  -1   79.29    4.90
  -5 -10   1   81.89    4.60
   5  10  -1   92.09    5.70
  -5  10   1   82.19    5.80
   5  10  -1   87.19    5.40
   4 -10  -1  124.69    6.10
   4 -10  -1  122.59    6.30
  -4 -10   1  121.19    5.80
  -4  10   1  113.69    6.90
   4  10  -1  100.29    6.40
   4  10  -1  124.29    6.90
   3 -10  -1    1.20    1.00
  -3 -10   1    1.20    0.80
   3 -10  -1   -0.10    0.80
  -3  10   1    1.60    1.50
   3  10  -1    1.90    1.30
   3  10  -1    2.40    1.40
   2 -10  -1   26.50    2.30
   2 -10  -1   29.20    3.10
  -2 -10   1   26.80    2.00
   2  10  -1   28.10    3.20
   2  10  -1   29.10    3.30
  -2  10   1   28.30    3.30
   1 -10  -1  132.69    6.30
   1 -10  -1  141.19    7.00
  -1 -10   1  126.29    7.00
  -1 -10   1  129.79    5.90
  -1  10   1  127.09    6.90
  -1  10   1  133.99    7.30
   1  10  -1  125.79    7.10
   0 -10   1    0.60    1.10
   0 -10  -1    0.40    0.80
   0 -10   1   -0.20    0.60
   0  10   1    1.60    1.20
   0  10   1   -0.20    1.10
   0  10  -1    0.40    1.10
  -1 -10  -1  115.69    5.90
   1 -10   1  118.49    6.50
   1 -10   1  114.29    5.40
   1  10   1  129.09    6.70
   1  10   1  118.29    6.60
  -1  10  -1  126.39    7.00
   2 -10   1  185.18    8.50
  -2 -10  -1  162.18    7.70
   2 -10   1  168.28    7.30
  -2  10  -1  160.18    8.60
   2  10   1  157.68    8.50
   2  10   1  163.18    8.40
  -3 -10  -1    3.50    1.20
   3 -10   1    3.60    1.40
   3 -10   1    3.00    0.90
   3  10   1    4.70    1.40
   3  10   1    3.50    1.40
  -3  10  -1    4.20    1.60
  -4 -10  -1  153.68    7.60
   4 -10   1  160.88    8.10
   4 -10   1  152.58    7.20
   4  10   1  174.08    8.20
   4  10   1  155.18    8.30
  -4  10  -1  160.68    8.70
  -5 -10  -1    2.60    1.20
   5 -10   1   -0.50    0.80
   5 -10   1    3.00    1.30
   5  10   1    1.80    1.40
   5  10   1   -0.30    0.90
  -5  10  -1    1.30    1.40
   6 -10   1  109.19    5.70
   6 -10   1  111.49    6.20
  -6 -10  -1  121.19    6.20
  -6  10  -1  107.69    6.90
   6  10   1  109.29    6.20
   6  10   1  102.19    6.60
  -7 -10  -1   18.20    2.40
   7 -10   1   20.70    2.70
   7 -10   1   22.20    2.50
   7  10   1   18.30    2.50
   7  10   1   20.50    3.00
  -7  10  -1   21.30    3.20
   8 -10   1  188.98    9.30
   8 -10   1  189.88    9.40
  -8 -10  -1  190.38    9.60
   8  10   1  200.28   10.30
   8  10   1  195.78    9.50
  -8  10  -1  195.38   10.50
   9 -10   1    1.40    1.10
  -9 -10  -1    2.30    1.60
   9 -10   1    5.30    1.60
   9  10   1    3.20    1.40
  -9  10  -1    1.90    1.80
   9  10   1    2.20    1.80
  10 -10   1   35.50    3.80
 -10 -10  -1   35.70    4.00
  10 -10   1   46.00    3.60
 -10  10  -1   37.50    4.60
  10  10   1   37.40    4.40
  10  10   1   37.10    3.40
 -11 -10  -1   85.79    6.00
  11 -10   1   87.39    5.70
  11 -10   1   96.69    6.10
  11  10   1   96.79    6.60
  11  10   1   95.59    5.80
 -11  10  -1   93.09    6.80
  12 -10   1   18.20    3.10
  12 -10   1   18.40    2.80
 -12 -10  -1   16.60    3.10
  12  10   1   15.30    2.60
 -12  10  -1   12.80    3.20
  12  10   1   16.70    3.20
  13 -10   1    2.40    1.40
  13 -10   1    2.00    1.80
 -13 -10  -1    2.00    1.90
 -13  10  -1    4.60    2.40
  13  10   1    3.00    1.60
  13  10   1   -0.20    1.70
 -14 -10  -1  165.28    9.90
  14 -10   1  159.38    8.90
  14 -10   1  170.78    9.80
 -14  10  -1  170.78   10.50
  14  10   1  196.28   10.40
  14  10   1  179.68    9.40
  15 -10   1    4.60    2.20
  15 -10   1    4.30    1.80
 -15 -10  -1    4.20    2.50
  15  10   1    1.40    2.00
 -15  10  -1    6.10    2.70
  15  10   1    2.90    1.60
  16 -10   1   74.09    6.20
 -16 -10  -1   75.59    6.50
  16 -10   1   67.09    5.10
  16  10   1   73.79    5.60
  16  10   1   81.09    6.30
 -16  10  -1   73.79    7.00
  17 -10   1   14.60    3.30
 -17 -10  -1    6.50    2.60
 -17 -10  -1   11.40    2.40
  17 -10   1   12.30    2.50
  17  10   1    9.80    3.00
 -17  10  -1    6.10    2.90
  18 -10   1   14.30    2.70
  18 -10   1   15.70    3.60
 -18 -10  -1   11.40    3.40
 -18 -10  -1   11.80    2.60
 -18  10  -1   14.90    3.80
  18  10   1   10.20    3.10
 -19 -10  -1    3.50    1.80
 -19 -10  -1    1.30    2.50
  19 -10   1    6.20    2.80
  19  10   1    8.30    2.90
 -19  10  -1    1.50    2.70
 -20 -10  -1   51.49    5.70
 -20 -10  -1   33.00    5.60
  20 -10   1   35.10    5.30
  20  10   1   39.70    5.50
 -20  10  -1   35.00    5.80
 -21 -10  -1    1.70    2.40
  21 -10   1    3.10    2.40
  21  10   1    3.50    2.40
 -21  10  -1    0.20    2.60
  22 -10   1   -4.60    1.90
 -22 -10  -1    0.00    2.60
 -22  10  -1   -3.20    1.90
  22  10   1    0.50    1.90
  23 -10   1    0.90    2.40
 -23 -10  -1    3.20    3.10
  23  10   1    1.00    2.30
 -23  10  -1   -3.50    1.80
 -24 -10  -1    9.60    3.60
  24 -10   1    2.20    2.80
 -24  10  -1    3.10    2.80
  24  10   1    3.70    2.70
 -25 -10  -1    8.10    3.70
  25 -10   1    9.90    3.90
 -25  10  -1    6.80    4.00
  25  10   1    7.00    3.20
 -26 -10  -1   -2.80    2.40
  26 -10   1    2.40    3.00
 -26  10  -1    0.20    3.30
  26  10   1    5.00    2.90
  27 -10   1   -0.10    2.70
 -27 -10  -1    1.20    3.40
 -27  10  -1   -1.40    3.10
 -27 -11   1   26.50    5.90
  27 -11  -1   20.90    5.40
 -27  11   1   22.70    5.70
 -26 -11   1    3.00    3.20
  26 -11  -1   -2.00    2.60
 -26  11   1   -2.30    3.00
 -25 -11   1    9.70    4.10
  25 -11  -1    3.50    3.10
 -25  11   1    4.00    3.90
  25  11  -1   14.80    3.70
 -24 -11   1   -1.80    2.70
  24 -11  -1    1.80    2.40
  24  11  -1    1.70    2.50
 -24  11   1    1.80    3.00
 -23 -11   1   -1.90    2.40
  23 -11  -1    0.70    2.40
 -23  11   1   -1.40    2.50
  23  11  -1   -0.10    1.80
  22 -11  -1   30.40    5.40
 -22 -11   1   22.00    4.80
  22  11  -1   26.70    4.50
 -22  11   1   19.40    4.80
  21 -11  -1   18.20    4.30
 -21 -11   1   16.70    4.40
 -21 -11   1   16.30    3.40
  21  11  -1   18.30    4.20
 -21  11   1    7.50    4.00
  20 -11  -1   26.40    4.90
 -20 -11   1   25.50    4.10
 -20 -11   1   26.30    4.80
  20  11  -1   37.00    5.30
 -20  11   1   34.90    5.80
 -19 -11   1   59.49    6.90
 -19 -11   1   46.10    5.30
  19 -11  -1   49.60    6.30
 -19  11   1   57.39    7.30
  19  11  -1   62.39    6.60
 -18 -11   1   32.30    5.00
  18 -11  -1   26.30    4.60
 -18  11   1   15.70    3.90
  18  11  -1   18.30    3.60
  18  11  -1   25.40    3.90
  17 -11  -1   25.20    4.30
  17 -11  -1   32.10    4.20
 -17 -11   1   28.20    4.70
 -17  11   1   25.40    4.70
  17  11  -1   32.10    4.30
  17  11  -1   30.40    4.60
 -16 -11   1   -1.30    1.80
  16 -11  -1    0.00    1.30
  16 -11  -1   -1.10    1.80
  16  11  -1   -0.20    1.80
  16  11  -1   -4.00    1.20
 -16  11   1   -0.30    2.10
 -15 -11   1  132.69    8.50
  15 -11  -1  127.89    8.60
  15 -11  -1  134.89    7.30
 -15  11   1  130.39    9.30
  15  11  -1  131.19    8.20
  15  11  -1  143.29    8.90
  14 -11  -1   24.70    3.90
 -14 -11   1   19.90    3.50
  14 -11  -1   18.00    2.70
  14  11  -1   25.30    3.60
  14  11  -1   29.30    4.10
 -14  11   1   24.00    4.50
 -13 -11   1   18.70    3.30
  13 -11  -1   20.20    3.30
  13 -11  -1   23.90    3.00
  13  11  -1   20.10    3.30
 -13  11   1   21.90    4.20
  13  11  -1   19.40    3.50
  12 -11  -1   21.20    3.40
  12 -11  -1   26.70    3.10
 -12 -11   1   19.00    3.00
  12  11  -1   18.20    3.60
 -12  11   1   17.10    3.70
  12  11  -1   23.10    3.40
  11 -11  -1    3.60    1.90
  11 -11  -1    2.90    1.40
 -11 -11   1    0.60    1.40
  11  11  -1   -1.00    1.40
 -11  11   1   -2.20    1.60
  11  11  -1    0.50    1.40
  10 -11  -1    7.30    1.80
 -10 -11   1   12.90    2.40
  10 -11  -1    7.50    2.10
 -10  11   1    7.60    2.70
  10  11  -1    8.80    2.40
  10  11  -1    4.30    1.90
   9 -11  -1   10.00    2.00
   9 -11  -1   10.50    2.10
  -9 -11   1   13.80    2.40
  -9  11   1   13.80    3.00
   9  11  -1   15.50    3.00
   9  11  -1   17.90    2.80
   8 -11  -1    8.20    1.80
  -8 -11   1    7.00    1.80
   8 -11  -1    5.80    1.70
  -8  11   1    6.90    2.40
   8  11  -1    9.10    2.20
   8  11  -1    5.40    1.70
  -7 -11   1  952.60   37.40
   7 -11  -1  934.31   37.60
   7 -11  -1  970.30   37.60
   7  11  -1  928.31   38.60
  -7  11   1  934.71   38.90
   7  11  -1  928.41   38.20
   6 -11  -1    0.50    1.20
  -6 -11   1    3.60    1.30
   6 -11  -1    2.90    1.30
   6  11  -1    1.90    1.50
  -6  11   1    5.40    2.10
   6  11  -1    5.20    2.00
   5 -11  -1   48.30    3.40
   5 -11  -1   51.09    3.80
  -5 -11   1   47.10    3.30
   5  11  -1   49.40    4.10
   5  11  -1   52.29    4.20
  -5  11   1   42.40    4.60
   4 -11  -1   -0.10    1.10
   4 -11  -1   -0.30    0.90
  -4 -11   1    0.80    0.90
  -4  11   1    0.00    1.30
   4  11  -1   -0.40    1.00
   4  11  -1    1.20    1.40
   3 -11  -1   27.20    3.10
  -3 -11   1   26.30    2.20
   3 -11  -1   28.50    2.40
   3  11  -1   31.50    3.50
   3  11  -1   23.30    3.10
  -3  11   1   23.80    3.40
  -2 -11   1   63.89    3.50
   2 -11  -1   63.09    3.80
   2 -11  -1   58.29    4.20
  -2  11   1   68.69    4.90
   2  11  -1   59.89    4.60
   2  11  -1   68.69    4.80
  -1 -11   1    3.20    1.00
  -1 -11   1    5.50    1.80
   1 -11  -1    5.90    1.30
   1 -11  -1    7.40    1.70
   1  11  -1    4.70    1.70
  -1  11   1    9.50    2.20
   0 -11  -1   55.29    3.40
   0 -11   1   49.50    4.00
   0 -11   1   55.49    3.10
   0  11   1   55.99    4.20
   0  11   1   61.39    4.30
   0  11  -1   50.89    4.30
   1 -11   1    6.20    1.10
  -1 -11  -1    6.70    1.40
   1 -11   1    7.70    1.80
   1  11   1    5.70    1.60
   1  11   1    4.40    1.50
  -1  11  -1    6.70    2.00
   2 -11   1   42.00    3.60
  -2 -11  -1   51.69    3.30
   2 -11   1   40.20    2.70
   2  11   1   43.90    3.70
   2  11   1   43.50    3.70
  -2  11  -1   50.29    4.10
  -3 -11  -1   11.40    1.70
   3 -11   1   11.70    2.20
   3 -11   1   12.70    1.60
   3  11   1   11.50    2.40
  -3  11  -1    7.70    2.30
   3  11   1   16.20    2.50
   4 -11   1   18.10    1.90
   4 -11   1   15.00    2.30
  -4 -11  -1   14.00    2.00
   4  11   1   16.50    2.40
  -4  11  -1   17.50    2.90
   4  11   1   20.70    3.00
   5 -11   1  231.18   10.80
  -5 -11  -1  223.08   10.40
   5 -11   1  231.68   10.00
   5  11   1  219.58   11.20
  -5  11  -1  205.58   11.30
   5  11   1  235.88   10.90
  -6 -11  -1   33.10    3.00
   6 -11   1   31.30    2.60
   6 -11   1   26.90    3.20
   6  11   1   24.70    3.50
   6  11   1   30.90    3.30
  -6  11  -1   34.30    4.10
   7 -11   1   17.10    2.30
  -7 -11  -1   18.50    2.60
   7 -11   1   15.60    2.60
   7  11   1   11.30    2.60
   7  11   1   11.30    2.20
  -7  11  -1   15.60    3.10
   8 -11   1   17.10    2.40
   8 -11   1   18.00    2.70
  -8 -11  -1   15.90    2.50
  -8  11  -1   23.50    3.70
   8  11   1   19.70    2.80
   8  11   1   19.80    3.40
   9 -11   1   10.20    2.20
  -9 -11  -1    9.30    2.20
   9 -11   1   11.50    2.20
   9  11   1   11.20    2.60
   9  11   1   11.00    2.30
  -9  11  -1    9.70    2.80
 -10 -11  -1    3.90    1.90
  10 -11   1    3.40    1.60
  10 -11   1    5.30    1.90
  10  11   1    8.40    2.50
  10  11   1    7.10    1.90
 -10  11  -1    9.50    2.70
  11 -11   1   32.20    3.70
  11 -11   1   40.80    4.20
 -11 -11  -1   44.80    4.60
  11  11   1   32.80    4.50
  11  11   1   38.90    3.60
 -11  11  -1   37.30    5.00
  12 -11   1   63.69    4.60
 -12 -11  -1   46.70    5.10
  12 -11   1   53.59    4.60
  12  11   1   50.09    4.20
  12  11   1   52.69    5.60
 -12  11  -1   52.09    6.10
  13 -11   1  111.69    7.30
 -13 -11  -1  100.29    7.20
  13 -11   1  122.79    7.00
  13  11   1  120.39    7.90
 -13  11  -1  107.09    8.00
  13  11   1  116.09    6.90
 -14 -11  -1  190.68   10.90
  14 -11   1  193.58   10.10
  14 -11   1  197.18   10.80
  14  11   1  213.78   11.60
 -14  11  -1  188.28   11.50
  14  11   1  192.18   10.20
  15 -11   1   14.60    2.70
  15 -11   1   29.20    4.20
 -15 -11  -1   16.60    3.40
 -15  11  -1   11.40    3.50
  15  11   1   16.20    3.00
  15  11   1   20.90    3.90
  16 -11   1   14.10    3.30
 -16 -11  -1    9.80    3.00
  16 -11   1    9.70    2.30
  16  11   1   18.30    3.60
 -16  11  -1   10.90    3.30
  16  11   1    9.80    2.50
 -17 -11  -1   18.50    3.80
  17 -11   1   12.70    3.30
  17 -11   1   14.40    2.70
  17  11   1   13.50    3.30
  17  11   1   12.40    2.70
 -17  11  -1   18.60    4.20
  18 -11   1    2.80    2.40
  18 -11   1    1.40    1.60
 -18 -11  -1   -2.10    2.10
 -18 -11  -1    1.00    1.60
 -18  11  -1   -1.40    2.40
  18  11   1    0.30    1.90
 -19 -11  -1   37.60    4.50
 -19 -11  -1   40.40    5.60
  19 -11   1   40.10    5.70
  19  11   1   43.20    5.70
 -19  11  -1   33.80    5.70
 -20 -11  -1    5.60    2.90
  20 -11   1    3.10    2.70
  20  11   1    8.20    3.20
 -20  11  -1   10.50    3.50
 -21 -11  -1    4.00    2.90
  21 -11   1    7.60    3.10
 -21  11  -1    5.90    3.20
  21  11   1    3.30    2.50
 -22 -11  -1    8.00    3.70
  22 -11   1   11.20    3.50
 -22  11  -1    9.00    3.70
  22  11   1    7.70    2.90
  23 -11   1    7.70    3.60
 -23 -11  -1    2.90    3.30
  23  11   1    0.90    2.40
 -23  11  -1   -1.20    2.80
  24 -11   1   27.00    5.50
 -24 -11  -1   30.10    5.70
 -24  11  -1   27.40    6.00
  24  11   1   40.30    5.80
  25 -11   1   19.30    4.70
 -25 -11  -1   28.90    6.00
  25  11   1   21.50    4.60
 -25  11  -1   19.40    5.20
 -26 -11  -1    3.90    3.20
  26 -11   1   12.10    4.40
 -26  11  -1   -0.60    2.70
  26  11   1    3.20    2.80
 -27 -11  -1    6.80    3.70
  27 -11   1    6.00    3.80
 -27  11  -1   -0.30    3.40
 -26 -12   1    2.30    3.00
  26 -12  -1   -2.00    2.90
 -26  12   1    2.30    3.60
  26  12  -1   -1.10    3.30
  25 -12  -1    0.60    3.10
 -25 -12   1    2.40    2.90
 -25  12   1    9.00    4.10
  25  12  -1    0.10    2.50
 -24 -12   1    7.30    3.50
  24 -12  -1    6.10    3.50
  24  12  -1    5.00    3.10
 -24  12   1   -2.60    2.20
  23 -12  -1    7.30    3.60
 -23 -12   1    6.20    3.30
  23  12  -1    7.10    3.10
 -23  12   1    8.10    3.70
  22 -12  -1   -1.10    2.50
 -22 -12   1    1.60    2.60
  22  12  -1    1.90    2.50
 -22  12   1   -1.30    2.50
 -21 -12   1   14.10    3.90
  21 -12  -1   20.60    4.60
 -21 -12   1   16.30    3.80
  21  12  -1   14.50    4.00
 -21  12   1   19.00    4.90
  20 -12  -1   18.40    4.10
 -20 -12   1   12.30    3.20
 -20 -12   1   13.50    3.50
  20  12  -1    8.30    3.10
 -20  12   1    8.80    3.60
 -19 -12   1    1.20    2.30
  19 -12  -1   -1.60    2.00
 -19 -12   1    1.20    1.90
  19  12  -1    0.80    2.00
 -19  12   1   -0.90    2.70
 -18 -12   1   71.39    6.30
  18 -12  -1   61.19    6.80
  18  12  -1   60.39    5.70
 -18  12   1   75.59    8.30
  18  12  -1   52.09    6.40
  17 -12  -1    2.40    2.30
 -17 -12   1    1.30    2.30
  17  12  -1    2.10    2.00
  17  12  -1   -1.80    1.70
 -17  12   1    2.00    2.80
  16 -12  -1   22.30    3.90
  16 -12  -1   21.20    3.10
 -16 -12   1   25.10    4.00
  16  12  -1   23.70    4.00
 -16  12   1   19.60    4.20
  16  12  -1   32.60    4.40
  15 -12  -1    2.40    1.50
 -15 -12   1    2.70    2.20
  15 -12  -1    2.30    1.80
 -15  12   1    0.00    2.50
  15  12  -1    1.80    1.90
  15  12  -1    4.50    2.10
  14 -12  -1    1.70    1.40
 -14 -12   1    3.60    2.20
  14 -12  -1    0.40    1.80
  14  12  -1    4.30    1.90
  14  12  -1    2.30    1.90
 -14  12   1    1.10    2.50
  13 -12  -1   21.70    3.70
 -13 -12   1   15.70    3.20
  13 -12  -1   12.70    2.40
  13  12  -1   17.20    3.50
  13  12  -1   19.00    3.40
 -13  12   1   16.10    3.80
  12 -12  -1  114.59    6.70
 -12 -12   1  110.79    7.20
  12 -12  -1  108.59    7.10
  12  12  -1  117.89    7.80
  12  12  -1  114.29    7.40
 -12  12   1  114.49    8.30
  11 -12  -1    0.60    1.30
 -11 -12   1    0.80    1.60
  11 -12  -1   -0.20    1.60
  11  12  -1    1.60    1.50
  11  12  -1    0.90    1.60
 -11  12   1   -2.30    2.10
 -10 -12   1   -0.30    1.50
  10 -12  -1    2.00    1.40
  10 -12  -1    2.80    1.70
 -10  12   1   -2.50    2.00
  10  12  -1    1.20    1.30
  10  12  -1    1.00    1.70
   9 -12  -1   92.09    5.80
   9 -12  -1   87.49    5.50
  -9 -12   1   84.59    5.60
  -9  12   1   85.59    6.70
   9  12  -1   98.49    6.60
   9  12  -1   94.39    6.30
  -8 -12   1    1.50    1.30
   8 -12  -1    2.40    1.30
   8 -12  -1    1.40    1.40
   8  12  -1    0.50    1.40
  -8  12   1    0.20    1.70
   8  12  -1    0.80    1.60
  -7 -12   1   30.00    3.10
   7 -12  -1   27.10    3.10
   7 -12  -1   24.00    2.90
  -7  12   1   25.60    3.90
   7  12  -1   25.60    3.70
   7  12  -1   26.20    3.50
  -6 -12   1  147.39    7.60
   6 -12  -1  166.68    8.00
   6 -12  -1  160.78    8.20
  -6  12   1  142.39    8.90
   6  12  -1  160.38    9.00
   6  12  -1  154.18    8.50
   5 -12  -1    1.40    1.10
  -5 -12   1    4.00    1.20
   5 -12  -1    3.70    1.60
  -5  12   1    2.50    1.70
   5  12  -1    4.50    1.90
   5  12  -1    5.50    1.80
   4 -12  -1  224.78   10.80
   4 -12  -1  222.98   10.30
  -4 -12   1  228.28   10.10
   4  12  -1  232.18   11.60
   4  12  -1  231.38   11.30
  -4  12   1  224.78   11.70
   3 -12  -1   14.80    2.40
   3 -12  -1   15.30    2.00
  -3 -12   1   12.50    1.70
  -3  12   1   17.20    3.10
   3  12  -1   12.00    2.40
   3  12  -1   12.80    2.50
  -2 -12   1   10.90    1.50
   2 -12  -1    6.10    1.80
  -2 -12   1    8.30    2.20
   2 -12  -1    9.10    1.60
   2  12  -1   10.10    2.30
  -2  12   1    8.70    2.30
  -1 -12   1   29.20    3.50
   1 -12  -1   34.40    2.70
  -1 -12   1   31.50    2.30
   1 -12  -1   37.30    3.80
   1  12  -1   33.60    3.90
  -1  12   1   29.00    3.60
   0 -12   1  369.46   15.00
   0 -12   1  388.06   16.70
   0 -12  -1  351.76   15.40
   0  12   1  372.06   16.60
   0  12   1  366.06   16.80
   0  12  -1  377.76   17.00
  -1 -12  -1   24.90    2.60
   1 -12   1   21.20    1.80
   1 -12   1   23.70    3.10
   1  12   1   22.60    3.00
   1  12   1   19.60    2.90
  -1  12  -1   17.50    2.90
  -2 -12  -1   79.59    4.60
   2 -12   1   83.89    4.20
   2 -12   1   70.89    5.10
   2  12   1   84.59    5.40
  -2  12  -1   74.09    5.60
   2  12   1   80.39    5.50
   3 -12   1   56.99    4.30
   3 -12   1   51.89    3.20
  -3 -12  -1   56.89    3.80
   3  12   1   60.09    4.60
   3  12   1   51.69    4.30
  -3  12  -1   64.09    4.90
   4 -12   1   12.20    1.70
   4 -12   1   13.30    2.40
  -4 -12  -1   18.00    2.30
  -4  12  -1   16.00    3.00
   4  12   1   13.20    2.70
   4  12   1   15.20    2.60
  -5 -12  -1    6.80    1.60
   5 -12   1    7.90    2.00
   5 -12   1    9.10    1.60
   5  12   1    6.10    2.00
   5  12   1    7.30    1.90
  -5  12  -1    7.60    2.20
   6 -12   1   22.00    3.00
  -6 -12  -1   27.50    3.10
   6 -12   1   27.60    2.80
   6  12   1   27.60    3.70
  -6  12  -1   24.70    3.90
   6  12   1   27.20    3.30
  -7 -12  -1    7.90    1.90
   7 -12   1    9.00    2.10
   7 -12   1   10.40    1.90
   7  12   1    8.70    2.10
   7  12   1    7.40    2.30
  -7  12  -1    7.70    2.50
   8 -12   1   59.19    4.10
   8 -12   1   57.39    4.30
  -8 -12  -1   52.49    4.20
   8  12   1   56.99    4.90
   8  12   1   50.99    4.30
  -8  12  -1   49.90    5.50
  -9 -12  -1   13.50    2.60
   9 -12   1   13.40    2.50
   9 -12   1   10.90    2.10
   9  12   1   15.80    2.70
  -9  12  -1   13.80    3.30
   9  12   1   14.30    3.00
 -10 -12  -1   15.60    2.90
  10 -12   1   20.10    3.00
  10 -12   1   23.80    3.10
 -10  12  -1   23.50    4.00
  10  12   1   19.10    3.70
  10  12   1   23.00    3.20
  11 -12   1   22.40    3.20
  11 -12   1   20.70    3.10
 -11 -12  -1   29.30    3.80
 -11  12  -1   24.60    4.30
  11  12   1   32.50    3.70
  11  12   1   28.00    4.20
  12 -12   1    6.30    2.00
 -12 -12  -1    0.60    1.90
  12 -12   1    7.10    2.00
 -12  12  -1    3.40    2.40
  12  12   1    2.60    1.60
  12  12   1    5.40    2.40
  13 -12   1   92.69    6.20
  13 -12   1   98.09    6.70
 -13 -12  -1   99.09    7.00
  13  12   1   95.19    6.40
 -13  12  -1  104.99    8.00
  13  12   1   93.59    7.30
 -14 -12  -1    3.00    2.20
  14 -12   1    3.70    1.80
  14 -12   1    6.90    2.50
  14  12   1    5.00    2.40
 -14  12  -1    3.80    2.40
  14  12   1    1.80    1.80
  15 -12   1    5.70    2.10
 -15 -12  -1    3.20    2.10
  15 -12   1    4.50    2.40
 -15  12  -1    3.50    2.50
  15  12   1    3.00    1.80
  15  12   1    5.70    2.60
  16 -12   1   43.10    5.20
  16 -12   1   43.40    4.70
 -16 -12  -1   44.80    5.70
  16  12   1   44.60    5.70
  16  12   1   50.29    4.50
 -16  12  -1   43.50    6.20
 -17 -12  -1    9.40    3.10
  17 -12   1    5.60    2.10
  17 -12   1    8.40    2.70
 -17  12  -1    2.50    2.60
  17  12   1    4.80    1.90
  17  12   1    6.00    2.70
  18 -12   1   24.20    3.70
 -18 -12  -1   18.80    4.00
  18 -12   1   19.00    3.90
 -18  12  -1   22.50    4.90
  18  12   1   16.40    3.90
  19 -12   1   17.80    3.80
 -19 -12  -1   23.60    4.50
 -19  12  -1   25.70    5.20
  19  12   1   18.00    4.00
  20 -12   1    0.20    2.00
 -20 -12  -1    2.00    2.40
  20  12   1   -1.80    1.60
 -20  12  -1    0.00    2.30
  21 -12   1   44.20    6.20
 -21 -12  -1   53.19    6.90
  21  12   1   43.90    6.20
 -21  12  -1   39.70    6.30
 -22 -12  -1   81.29    9.10
  22 -12   1   89.69    8.40
 -22  12  -1  107.59    9.40
  22  12   1  100.69    8.30
  23 -12   1   16.00    4.60
 -23 -12  -1    3.50    3.50
 -23  12  -1   20.10    5.20
  23  12   1   14.30    3.80
 -24 -12  -1   -3.20    2.20
  24 -12   1    0.70    2.60
 -24  12  -1   -2.30    2.40
  24  12   1    3.40    2.80
  25 -12   1   -1.50    2.30
 -25 -12  -1    5.80    3.30
  25  12   1    5.30    3.00
 -25  12  -1    8.70    3.90
  26 -12   1   15.20    4.70
 -26 -12  -1   21.90    5.40
  26  12   1   10.30    3.60
 -26  12  -1   18.60    5.20
 -26 -13   1    6.30    3.50
  26 -13  -1    3.80    3.60
 -26  13   1    8.70    4.40
  26  13  -1    0.10    2.60
  25 -13  -1   -1.30    3.20
 -25 -13   1   -0.30    2.60
 -25  13   1    0.50    3.40
  25  13  -1   -2.20    2.20
 -24 -13   1    0.20    2.60
  24 -13  -1    1.80    3.20
 -24  13   1    1.10    3.50
  24  13  -1    2.40    2.80
 -23 -13   1    5.90    3.50
  23 -13  -1   14.80    4.40
 -23  13   1   -0.50    3.00
  23  13  -1    6.00    3.20
  22 -13  -1    3.20    3.10
 -22 -13   1    4.60    3.30
 -22  13   1    1.60    2.90
  22  13  -1    1.10    2.20
 -21 -13   1    3.30    2.70
  21 -13  -1    0.20    2.10
  21  13  -1    0.10    1.90
 -21  13   1   -1.80    2.80
 -20 -13   1   29.00    5.10
 -20 -13   1   25.50    4.10
  20 -13  -1   32.60    5.30
  20  13  -1   18.70    4.10
 -20  13   1   23.70    5.00
 -19 -13   1   27.60    4.80
  19 -13  -1   37.60    5.50
  19  13  -1   27.90    4.90
  19  13  -1   26.60    4.30
 -19  13   1   41.50    6.20
 -18 -13   1   -0.40    2.20
  18 -13  -1    2.00    2.00
  18  13  -1   -0.30    1.60
 -18  13   1   -0.80    2.50
  18  13  -1    2.70    2.40
  17 -13  -1   -4.10    1.60
 -17 -13   1    1.40    2.00
  17  13  -1   -0.60    1.50
 -17  13   1    0.30    2.20
  17  13  -1   -1.90    1.80
  16 -13  -1    8.40    2.80
 -16 -13   1    5.20    2.40
  16 -13  -1    3.70    1.70
  16  13  -1    4.50    2.20
  16  13  -1    7.50    2.80
 -16  13   1    8.20    3.60
 -15 -13   1   30.40    4.40
  15 -13  -1   31.20    3.80
  15 -13  -1   28.50    4.30
  15  13  -1   28.60    4.10
  15  13  -1   19.60    3.90
 -15  13   1   30.30    5.10
 -14 -13   1   14.70    3.10
  14 -13  -1   16.30    2.70
  14 -13  -1   14.20    3.30
  14  13  -1   18.00    3.80
  14  13  -1   15.30    3.20
 -14  13   1   10.80    3.40
  13 -13  -1  175.38   10.20
  13 -13  -1  188.38    9.50
 -13 -13   1  182.48   10.10
  13  13  -1  175.48   10.20
  13  13  -1  184.18   10.90
 -13  13   1  178.58   11.40
 -12 -13   1    8.90    2.60
  12 -13  -1   14.00    2.70
  12 -13  -1    6.90    2.30
  12  13  -1   15.60    3.40
  12  13  -1   12.00    2.80
 -12  13   1   11.30    3.70
  11 -13  -1   70.49    5.00
 -11 -13   1   73.29    5.40
  11 -13  -1   72.09    5.40
 -11  13   1   68.79    6.40
  11  13  -1   60.89    5.80
  11  13  -1   62.59    5.20
 -10 -13   1   28.50    3.70
  10 -13  -1   27.90    3.60
  10 -13  -1   26.40    3.40
 -10  13   1   23.30    4.30
  10  13  -1   25.20    4.00
  10  13  -1   27.60    3.80
  -9 -13   1   43.10    3.80
   9 -13  -1   44.50    3.90
   9 -13  -1   37.40    4.10
  -9  13   1   35.40    4.90
   9  13  -1   51.49    5.50
   9  13  -1   43.30    4.80
   8 -13  -1    1.80    1.40
  -8 -13   1   -0.60    1.20
   8 -13  -1   -1.30    1.20
  -8  13   1   -1.60    1.60
   8  13  -1    0.30    1.40
   8  13  -1    0.90    1.90
  -7 -13   1  128.59    6.70
   7 -13  -1  122.49    6.80
   7 -13  -1  131.59    7.20
   7  13  -1  108.59    7.60
  -7  13   1  114.69    8.00
   7  13  -1  123.99    7.50
   6 -13  -1    1.20    1.40
   6 -13  -1    3.20    1.40
  -6 -13   1    4.50    1.50
   6  13  -1    9.80    2.60
   6  13  -1    2.50    1.50
  -6  13   1    2.50    2.10
  -5 -13   1   18.90    2.30
   5 -13  -1   12.80    2.10
   5 -13  -1   10.20    2.30
   5  13  -1   14.20    3.00
   5  13  -1   16.50    2.90
  -5  13   1   10.40    2.80
   4 -13  -1    0.40    1.10
   4 -13  -1    0.00    1.40
  -4 -13   1   -0.60    0.90
  -4  13   1    1.40    1.70
   4  13  -1   -0.20    1.30
   4  13  -1    6.60    2.10
  -3 -13   1  110.69    5.70
   3 -13  -1  113.79    6.00
   3 -13  -1  114.79    6.70
   3  13  -1  124.49    7.40
   3  13  -1  108.59    7.00
  -3  13   1  107.49    7.20
  -2 -13   1   23.80    2.20
   2 -13  -1   29.70    2.60
   2 -13  -1   26.10    3.30
  -2 -13   1   25.90    3.50
   2  13  -1   31.80    4.00
  -2  13   1   33.20    4.20
  -1 -13   1   11.60    1.60
   1 -13  -1    9.10    1.70
  -1 -13   1    9.10    2.20
   1 -13  -1    7.70    2.10
  -1  13   1   20.30    3.10
   1  13  -1   13.90    2.70
   0 -13  -1   29.70    2.60
   0 -13   1   25.00    3.40
   0 -13  -1   27.60    3.40
   0 -13   1   31.80    2.30
   0  13   1   40.00    4.40
   0  13  -1   26.70    3.80
   1 -13   1    0.20    1.40
  -1 -13  -1    0.60    1.10
   1 -13   1    1.00    0.80
   1  13   1    3.00    1.60
   1  13   1    1.00    1.50
  -1  13  -1    0.30    1.30
  -2 -13  -1    6.50    1.50
   2 -13   1    4.00    1.10
   2 -13   1    5.30    1.90
   2  13   1    4.60    1.90
  -2  13  -1    6.80    2.10
   2  13   1    3.40    1.80
   3 -13   1   25.30    2.20
  -3 -13  -1   27.50    2.80
   3 -13   1   23.30    3.20
  -3  13  -1   28.90    3.90
   3  13   1   20.00    3.10
   3  13   1   28.50    3.90
   4 -13   1   56.59    3.60
  -4 -13  -1   55.59    3.90
   4 -13   1   56.59    4.60
   4  13   1   62.49    5.00
  -4  13  -1   65.89    5.40
   4  13   1   51.79    4.50
   5 -13   1   16.20    2.70
   5 -13   1   17.10    2.10
  -5 -13  -1   12.80    2.20
   5  13   1   12.30    2.40
   5  13   1   19.90    3.30
  -5  13  -1   22.50    3.70
   6 -13   1   55.49    4.60
  -6 -13  -1   62.99    4.40
   6 -13   1   59.39    3.90
   6  13   1   59.59    4.60
   6  13   1   64.59    5.30
  -6  13  -1   55.79    5.30
  -7 -13  -1    8.90    2.00
   7 -13   1   10.10    2.40
   7 -13   1   11.50    2.00
  -7  13  -1   10.50    2.90
   7  13   1    6.00    1.90
   7  13   1    9.20    2.50
   8 -13   1   16.40    2.70
   8 -13   1   18.20    2.60
  -8 -13  -1   17.10    2.70
   8  13   1   12.00    3.00
   8  13   1   23.20    3.20
  -8  13  -1   16.30    3.40
   9 -13   1   86.49    6.00
  -9 -13  -1   84.19    5.90
   9 -13   1   89.89    5.60
  -9  13  -1   88.59    7.20
   9  13   1  103.79    6.30
   9  13   1   79.79    6.70
  10 -13   1   93.49    5.80
 -10 -13  -1   79.49    5.90
  10 -13   1   76.79    5.70
  10  13   1   80.59    5.70
  10  13   1   90.49    6.80
 -10  13  -1   74.79    6.60
  11 -13   1   92.29    6.00
 -11 -13  -1   87.79    6.30
  11 -13   1   88.59    5.90
 -11  13  -1   83.19    7.20
  11  13   1   75.39    6.60
  11  13   1   80.79    5.80
  12 -13   1    4.20    1.90
  12 -13   1    4.90    2.10
 -12 -13  -1    3.80    2.00
 -12  13  -1    5.10    2.90
  12  13   1    1.40    2.30
  12  13   1    5.80    2.00
  13 -13   1   11.30    2.60
  13 -13   1   11.90    2.80
 -13 -13  -1    6.30    2.60
  13  13   1    9.50    2.50
  13  13   1    8.10    2.90
 -13  13  -1    6.90    3.10
  14 -13   1   -0.40    1.40
  14 -13   1   -2.70    1.20
 -14 -13  -1    1.40    1.90
 -14  13  -1   -0.20    2.40
  14  13   1    0.30    1.40
  14  13   1    0.70    1.80
  15 -13   1   14.40    2.70
  15 -13   1   12.90    3.20
 -15 -13  -1   12.60    3.00
  15  13   1   15.10    2.90
  15  13   1   10.70    3.00
 -15  13  -1   15.10    3.80
  16 -13   1   12.60    2.80
 -16 -13  -1   15.30    3.60
  16 -13   1   18.10    3.60
  16  13   1   12.90    3.30
  16  13   1   12.40    2.80
 -16  13  -1   15.10    4.20
  17 -13   1   -0.40    1.80
  17 -13   1   -0.70    1.30
 -17 -13  -1    2.10    2.10
 -17  13  -1   -0.90    2.00
  17  13   1    1.70    1.60
  17  13   1    3.50    2.10
 -18 -13  -1    0.10    2.00
  18 -13   1    3.00    2.20
 -18  13  -1   -1.80    2.20
  18  13   1    6.40    2.90
  18  13   1    0.50    1.70
  19 -13   1   10.00    3.20
 -19 -13  -1    9.50    3.60
 -19  13  -1    5.50    3.30
  19  13   1   12.30    3.60
 -20 -13  -1    3.40    2.70
  20 -13   1    3.90    2.50
  20  13   1    8.50    3.10
 -20  13  -1    6.00    3.50
 -21 -13  -1    2.30    2.60
  21 -13   1    2.50    2.60
 -21  13  -1    2.50    2.90
  21  13   1   -0.50    2.00
 -22 -13  -1   -1.70    2.70
  22 -13   1    0.60    2.70
 -22  13  -1    1.80    2.90
  22  13   1    4.00    2.50
 -23 -13  -1   -3.80    2.00
  23 -13   1   -1.40    2.50
  23  13   1    1.70    2.50
 -23  13  -1   -1.00    2.40
 -24 -13  -1    5.60    3.90
  24 -13   1   11.30    3.90
 -24  13  -1    3.70    3.50
  24  13   1    7.10    3.20
  25 -13   1    6.40    3.20
 -25 -13  -1    0.70    2.90
 -25  13  -1    7.00    4.20
  25  13   1    6.90    3.20
 -26 -13  -1    3.60    3.90
  26 -13   1    0.60    2.90
 -26  13  -1   -0.30    3.50
  26  13   1    1.30    2.50
  25 -14  -1    4.80    3.70
 -25 -14   1    1.00    3.10
 -25  14   1   -0.20    3.30
  25  14  -1    1.20    2.80
 -24 -14   1   -0.60    2.60
  24 -14  -1    2.30    3.20
 -24  14   1   -0.50    3.10
  24  14  -1   -1.20    2.60
 -23 -14   1    5.80    3.50
  23 -14  -1   -1.40    2.30
 -23  14   1   -0.40    3.00
  23  14  -1    6.10    3.20
  22 -14  -1   22.30    4.90
 -22 -14   1   16.20    4.30
  22  14  -1   12.10    3.60
 -22  14   1   14.10    4.70
 -21 -14   1    9.90    3.60
  21 -14  -1    6.30    3.10
 -21  14   1   10.10    4.30
  21  14  -1   13.20    3.80
  20 -14  -1   38.50    5.60
 -20 -14   1   43.60    6.20
  20  14  -1   45.40    6.30
 -20  14   1   32.10    6.00
  19 -14  -1   20.30    4.30
 -19 -14   1   20.00    4.20
  19  14  -1   15.70    3.60
  19  14  -1   12.80    3.80
 -19  14   1    7.10    3.50
  18 -14  -1    7.60    2.80
 -18 -14   1   11.40    3.20
  18  14  -1    6.70    2.60
 -18  14   1    9.40    3.50
  18  14  -1    8.50    3.40
 -17 -14   1    8.20    2.90
  17 -14  -1   16.50    3.70
  17  14  -1   10.40    2.80
  17  14  -1    6.90    3.00
 -17  14   1    8.60    3.50
 -16 -14   1   -0.20    1.90
  16 -14  -1    0.20    1.60
  16 -14  -1   -0.90    1.70
 -16  14   1   -2.40    1.90
  16  14  -1    2.70    2.20
  16  14  -1    0.50    1.80
  15 -14  -1    2.30    1.60
  15 -14  -1    2.80    2.20
 -15 -14   1    1.60    1.90
 -15  14   1   -2.20    2.20
  15  14  -1    2.70    1.80
  15  14  -1    2.40    2.30
  14 -14  -1   19.00    3.70
  14 -14  -1   20.10    3.20
 -14 -14   1   16.80    3.50
  14  14  -1   20.00    3.50
 -14  14   1   15.00    4.30
  14  14  -1   15.90    3.60
 -13 -14   1   19.30    3.50
  13 -14  -1   24.70    3.80
  13 -14  -1   25.00    3.40
  13  14  -1   16.80    3.70
 -13  14   1   17.60    4.20
  13  14  -1   18.30    3.50
 -12 -14   1   24.60    3.70
  12 -14  -1   23.10    3.60
  12 -14  -1   25.40    3.60
 -12  14   1   20.80    4.30
  12  14  -1   37.90    5.10
  12  14  -1   29.00    4.10
  11 -14  -1    7.30    2.30
 -11 -14   1    5.00    2.00
  11 -14  -1    5.10    1.90
  11  14  -1    8.30    2.80
  11  14  -1    4.70    2.10
 -11  14   1    6.60    2.90
 -10 -14   1    4.70    2.10
  10 -14  -1    7.50    2.20
  10 -14  -1    8.90    2.30
  10  14  -1    6.60    2.30
  10  14  -1    5.70    2.60
 -10  14   1   10.50    3.20
   9 -14  -1  110.79    6.80
   9 -14  -1  110.89    6.90
  -9 -14   1  122.49    6.90
   9  14  -1  107.79    7.90
  -9  14   1  115.19    8.30
   9  14  -1  102.09    7.20
   8 -14  -1    2.10    1.60
   8 -14  -1   -0.20    1.50
  -8 -14   1   -0.20    1.50
   8  14  -1   -2.00    1.70
  -8  14   1    1.90    2.50
   8  14  -1    1.10    1.50
   7 -14  -1   -0.60    1.30
   7 -14  -1   -1.00    1.30
  -7 -14   1   -0.60    1.10
   7  14  -1    1.50    1.80
   7  14  -1   -1.30    1.70
  -7  14   1   -1.90    1.50
   6 -14  -1    5.80    1.70
  -6 -14   1    5.30    1.60
   6 -14  -1    6.80    1.90
  -6  14   1    4.20    2.40
   6  14  -1    4.00    2.00
   6  14  -1    4.60    2.20
   5 -14  -1   33.50    3.10
  -5 -14   1   30.10    3.00
   5 -14  -1   32.50    3.70
   5  14  -1   33.00    4.40
  -5  14   1   37.70    4.70
   5  14  -1   24.40    3.80
   4 -14  -1  104.59    6.00
  -4 -14   1  107.19    5.70
   4 -14  -1  109.39    6.70
  -4  14   1  113.89    7.60
   4  14  -1  115.19    7.50
   4  14  -1  108.99    7.10
   3 -14  -1    5.90    1.60
   3 -14  -1    9.60    2.30
  -3 -14   1   11.30    1.70
  -3 -14   1    8.70    2.40
   3  14  -1    7.90    2.30
  -3  14   1   13.50    3.10
   2 -14  -1  391.96   16.80
  -2 -14   1  367.36   17.00
   2 -14  -1  369.06   15.50
  -2 -14   1  338.27   14.90
   2  14  -1  376.66   17.20
  -2  14   1  335.37   16.90
   1 -14  -1    0.00    1.00
   1 -14  -1    0.40    1.50
  -1 -14   1    2.60    1.00
  -1 -14   1    0.40    1.50
  -1  14   1    0.60    1.60
   1  14  -1    0.50    1.50
   0 -14   1   11.90    1.60
   0 -14  -1   11.90    2.70
   0 -14   1   11.10    2.70
   0 -14  -1   10.10    1.80
   0  14   1   12.90    2.70
   0  14  -1   10.80    2.70
   1 -14   1    6.40    2.10
  -1 -14  -1   11.30    1.90
   1 -14   1   11.20    1.50
   1  14   1    4.30    2.10
  -1  14  -1   10.10    2.60
   1  14   1    8.40    2.30
  -2 -14  -1   64.89    4.30
   2 -14   1   66.39    3.80
   2 -14   1   67.89    5.20
   2  14   1   72.99    5.50
   2  14   1   66.69    5.20
  -2  14  -1   64.39    5.50
   3 -14   1   42.10    4.60
   3 -14   1   49.20    3.30
  -3 -14  -1   51.09    3.70
   3  14   1   55.19    4.60
  -3  14  -1   59.79    5.20
   3  14   1   58.19    5.00
   4 -14   1   23.30    3.50
   4 -14   1   21.80    2.30
  -4 -14  -1   21.50    2.70
   4  14   1   21.20    3.60
   4  14   1   20.10    3.20
  -4  14  -1   18.40    3.50
   5 -14   1   11.60    1.90
   5 -14   1   14.40    2.80
  -5 -14  -1   13.70    2.30
   5  14   1    9.50    2.70
   5  14   1   15.10    2.70
  -5  14  -1   14.90    3.20
   6 -14   1    2.10    1.70
   6 -14   1    1.30    1.10
  -6 -14  -1   -0.70    1.20
  -6  14  -1   -0.90    1.90
   6  14   1    0.20    1.80
   6  14   1    1.60    1.40
   7 -14   1   29.20    3.60
   7 -14   1   23.00    2.80
  -7 -14  -1   24.60    3.20
   7  14   1   31.90    4.00
  -7  14  -1   24.40    4.20
   7  14   1   31.40    4.40
   8 -14   1   58.29    4.80
  -8 -14  -1   62.89    4.70
   8 -14   1   56.19    4.30
   8  14   1   63.49    5.60
  -8  14  -1   55.29    6.30
   8  14   1   57.89    4.80
  -9 -14  -1   59.09    4.90
   9 -14   1   61.79    5.00
   9 -14   1   49.20    4.20
   9  14   1   52.19    5.90
   9  14   1   66.99    5.20
  -9  14  -1   66.99    6.90
 -10 -14  -1  106.69    7.00
  10 -14   1  100.09    6.80
  10 -14   1  111.89    6.60
 -10  14  -1   96.79    7.80
  10  14   1  102.49    7.50
  10  14   1  105.29    6.90
 -11 -14  -1   44.00    5.00
  11 -14   1   64.39    5.10
  11 -14   1   61.29    4.80
  11  14   1   56.09    4.90
  11  14   1   58.59    6.40
 -11  14  -1   50.29    6.30
  12 -14   1  186.78   10.20
  12 -14   1  193.48   10.30
 -12 -14  -1  183.48   10.50
  12  14   1  195.48   11.50
 -12  14  -1  180.08   11.50
  12  14   1  192.88   10.40
  13 -14   1  100.79    6.80
  13 -14   1   93.49    6.60
 -13 -14  -1  101.59    7.20
  13  14   1   90.29    6.50
 -13  14  -1  103.19    8.20
  13  14   1   96.09    7.60
  14 -14   1    5.90    2.10
  14 -14   1    2.50    2.00
 -14 -14  -1    4.00    2.40
  14  14   1    5.90    2.60
  14  14   1    3.70    1.90
 -14  14  -1    1.60    2.60
  15 -14   1   -0.20    1.70
  15 -14   1    0.20    1.60
 -15 -14  -1    0.70    1.80
  15  14   1    1.30    2.10
  15  14   1    1.80    1.60
 -15  14  -1   -2.30    2.40
  16 -14   1   17.10    3.20
 -16 -14  -1   28.50    4.50
  16 -14   1   16.60    3.50
  16  14   1   21.90    4.40
 -16  14  -1   18.20    4.50
  16  14   1   24.80    3.80
  17 -14   1   -0.50    1.50
 -17 -14  -1   -4.40    1.80
  17 -14   1    1.00    1.70
 -17  14  -1    1.10    2.40
  17  14   1   -0.90    1.80
  17  14   1   -0.20    1.50
 -18 -14  -1   31.40    5.20
  18 -14   1   28.00    4.60
 -18  14  -1   28.50    5.80
  18  14   1   23.10    4.60
  18  14   1   32.70    5.20
 -19 -14  -1    5.00    3.10
  19 -14   1    7.50    2.90
 -19  14  -1    1.90    3.30
  19  14   1   10.50    3.60
 -20 -14  -1    3.60    2.60
  20 -14   1   -0.20    2.00
  20  14   1    0.60    2.40
 -20  14  -1    0.20    3.00
 -21 -14  -1    8.30    3.60
  21 -14   1    9.10    3.50
 -21  14  -1    1.50    3.40
  21  14   1    0.80    2.50
 -22 -14  -1   17.80    4.70
  22 -14   1   18.20    4.60
  22  14   1   22.60    4.90
 -22  14  -1   12.80    4.60
  23 -14   1    5.00    3.40
 -23 -14  -1   -0.80    2.70
 -23  14  -1   -0.20    3.20
  23  14   1   -0.90    2.50
  24 -14   1    1.60    3.00
 -24 -14  -1   -3.00    2.70
 -24  14  -1    2.40    3.00
  24  14   1    2.10    2.70
  25 -14   1   15.50    4.50
 -25 -14  -1   18.10    5.00
  25  14   1   23.10    5.30
 -25  14  -1   20.60    5.10
  25 -15  -1    1.20    2.90
 -25 -15   1   -2.80    2.40
  25  15  -1    0.30    2.80
 -25  15   1   -2.10    2.80
  24 -15  -1    2.80    2.90
 -24 -15   1    3.20    3.30
  24  15  -1    4.30    2.90
 -24  15   1    5.30    3.80
 -23 -15   1    8.10    3.70
  23 -15  -1   11.40    3.80
 -23  15   1   16.70    4.80
  23  15  -1   13.70    3.90
  22 -15  -1    2.00    2.90
 -22 -15   1    4.90    3.20
  22  15  -1    0.30    2.20
 -22  15   1    4.70    3.70
  21 -15  -1    3.50    3.10
 -21 -15   1    1.70    2.70
 -21  15   1    2.10    2.80
  21  15  -1    2.40    2.70
 -20 -15   1    5.10    3.00
  20 -15  -1    2.50    2.60
 -20  15   1    6.40    3.50
  20  15  -1    3.30    3.00
  19 -15  -1   10.00    3.30
 -19 -15   1    9.90    3.40
  19  15  -1    8.40    2.90
 -19  15   1   17.90    4.70
  19  15  -1   14.80    3.90
 -18 -15   1   -2.50    1.70
  18 -15  -1   -0.90    1.80
  18  15  -1   -0.70    1.70
 -18  15   1   -1.70    2.30
  18  15  -1   -2.60    2.10
 -17 -15   1    3.00    2.30
  17 -15  -1   -0.20    2.20
 -17  15   1    1.00    2.80
  17  15  -1   -1.10    1.60
  17  15  -1   -1.60    2.20
  16 -15  -1   21.10    3.90
 -16 -15   1   19.50    3.70
 -16  15   1   18.00    4.30
  16  15  -1   17.90    3.50
  16  15  -1   15.00    4.30
  15 -15  -1    0.00    1.50
 -15 -15   1    2.50    2.10
  15 -15  -1    0.20    1.60
  15  15  -1    2.00    1.80
  15  15  -1    2.70    2.50
 -15  15   1   -2.10    2.00
 -14 -15   1   -0.80    1.60
  14 -15  -1    0.60    1.50
  14 -15  -1   -2.90    1.50
 -14  15   1   -0.70    2.50
  14  15  -1   -3.30    2.00
  14  15  -1   -0.70    1.60
  13 -15  -1    0.60    1.80
  13 -15  -1    0.70    1.50
 -13 -15   1   -2.00    1.40
 -13  15   1   -4.70    1.80
  13  15  -1    0.10    1.90
  13  15  -1    1.50    1.70
 -12 -15   1    0.90    1.60
  12 -15  -1    0.60    1.50
  12 -15  -1    0.50    1.90
 -12  15   1   -0.10    2.50
  12  15  -1    0.60    1.90
  12  15  -1   -2.10    1.30
  11 -15  -1   19.80    3.30
  11 -15  -1   20.10    3.30
 -11 -15   1   22.20    3.40
  11  15  -1   18.10    3.50
  11  15  -1   20.20    4.00
 -11  15   1   23.20    4.50
 -10 -15   1   13.60    2.60
  10 -15  -1    8.20    2.40
  10 -15  -1   13.50    2.90
 -10  15   1   19.10    4.20
  10  15  -1   14.10    3.40
  10  15  -1   16.60    3.20
   9 -15  -1    4.60    2.10
   9 -15  -1   -0.70    1.50
  -9 -15   1    0.30    1.40
   9  15  -1    0.70    1.90
   9  15  -1    0.50    1.80
  -9  15   1   -1.30    2.00
   8 -15  -1   81.09    5.60
  -8 -15   1   69.09    5.00
   8 -15  -1   79.69    5.30
   8  15  -1   71.09    5.80
  -8  15   1   77.19    6.70
   8  15  -1   66.99    6.10
   7 -15  -1   -1.10    1.10
  -7 -15   1    0.00    1.40
   7 -15  -1    1.50    1.70
   7  15  -1   -0.80    2.20
  -7  15   1    0.60    2.20
   7  15  -1   -0.20    1.50
   6 -15  -1   21.70    2.90
   6 -15  -1   22.50    3.30
  -6 -15   1   28.50    3.10
   6  15  -1   23.50    4.10
  -6  15   1   28.10    4.50
   6  15  -1   22.20    3.60
   5 -15  -1  345.37   14.80
  -5 -15   1  339.67   14.60
   5 -15  -1  341.97   15.80
   5  15  -1  336.37   16.30
   5  15  -1  342.67   16.60
  -5  15   1  306.37   16.50
  -4 -15   1    2.00    1.20
   4 -15  -1    4.20    1.80
  -4 -15   1    5.60    2.30
   4 -15  -1    3.00    1.50
  -4  15   1    4.60    2.30
   4  15  -1    3.00    1.90
   4  15  -1    6.60    2.40
   3 -15  -1   28.90    3.90
  -3 -15   1   27.70    2.70
   3 -15  -1   26.20    2.90
  -3 -15   1   38.70    4.70
   3  15  -1   29.40    4.20
  -3  15   1   30.90    4.30
  -2 -15   1    9.10    1.60
  -2  15   1   14.00    3.20
   1 -15  -1    1.60    1.90
  -1 -15   1    0.10    1.50
  -1 -15   1   -1.20    0.80
   1 -15  -1    1.50    1.10
   1  15  -1    2.00    1.80
  -1  15   1   -0.80    1.50
   0 -15   1    3.60    1.10
   0 -15   1    5.20    2.10
   0 -15  -1    0.60    1.10
   0 -15  -1    2.50    1.80
   0  15  -1    3.60    2.00
   0  15   1    2.60    2.00
  -1 -15  -1   -0.30    1.00
   1 -15   1    0.10    0.80
  -1 -15  -1    1.00    1.70
   1 -15   1   -0.70    1.50
   1  15   1   -0.10    1.60
  -1  15  -1    0.20    1.70
  -2 -15  -1   38.70    3.30
   2 -15   1   43.40    4.70
   2 -15   1   48.50    3.10
  -2  15  -1   45.60    5.40
   2  15   1   45.00    5.00
   2  15   1   40.10    4.90
   3 -15   1   10.00    1.50
   3 -15   1    9.30    2.70
  -3 -15  -1    7.30    1.80
  -3  15  -1    8.10    2.60
   3  15   1    8.10    2.50
   3  15   1   11.00    3.00
   4 -15   1    2.10    1.80
   4 -15   1    0.50    1.00
  -4 -15  -1    2.50    1.50
   4  15   1   -1.40    1.40
  -4  15  -1   -1.20    1.70
   4  15   1    0.00    1.70
  -5 -15  -1   67.79    4.80
   5 -15   1   70.09    5.50
   5 -15   1   68.39    4.30
   5  15   1   65.69    5.80
   5  15   1   68.39    5.50
  -5  15  -1   71.09    6.10
   6 -15   1    3.50    1.40
  -6 -15  -1    0.00    1.30
   6 -15   1    4.40    2.10
   6  15   1   -0.40    1.40
   6  15   1    2.80    2.20
  -6  15  -1    4.10    2.60
   7 -15   1    3.70    1.90
   7 -15   1    6.20    1.80
  -7 -15  -1    2.20    1.80
   7  15   1    4.90    2.50
   7  15   1    3.50    1.90
  -7  15  -1    4.60    2.60
  -8 -15  -1   29.60    3.70
   8 -15   1   35.30    4.40
   8 -15   1   29.60    3.30
   8  15   1   30.80    4.70
  -8  15  -1   36.00    5.30
   8  15   1   25.90    3.80
   9 -15   1  223.68   11.80
   9 -15   1  247.78   11.30
  -9 -15  -1  230.08   11.50
   9  15   1  226.48   12.70
  -9  15  -1  216.58   13.10
   9  15   1  223.78   11.90
  10 -15   1  202.58   11.30
  10 -15   1  226.28   11.00
 -10 -15  -1  213.58   11.20
 -10  15  -1  219.68   12.90
  10  15   1  222.08   12.50
  10  15   1  217.88   11.60
  11 -15   1   11.70    2.60
 -11 -15  -1   10.50    2.70
  11 -15   1   12.80    2.90
 -11  15  -1    7.50    3.20
  11  15   1   14.40    3.50
  11  15   1   12.80    2.90
  12 -15   1   53.39    4.90
  12 -15   1   53.09    4.90
 -12 -15  -1   64.99    5.50
  12  15   1   55.39    4.90
  12  15   1   62.89    6.80
 -12  15  -1   54.29    6.70
  13 -15   1   -0.30    1.50
 -13 -15  -1    2.60    2.00
  13 -15   1    1.30    1.80
  13  15   1   -1.00    1.70
  13  15   1   -0.10    1.40
 -13  15  -1   -1.30    1.90
  14 -15   1   -2.80    1.40
 -14 -15  -1    3.30    2.10
  14 -15   1   -0.90    1.40
  14  15   1   -0.60    1.40
 -14  15  -1   -1.60    2.60
  14  15   1    4.60    2.30
 -15 -15  -1   24.10    4.10
  15 -15   1   19.30    3.70
  15 -15   1   23.80    3.80
  15  15   1   30.60    5.10
  15  15   1   20.80    3.50
 -15  15  -1   28.70    5.30
  16 -15   1   -1.20    1.70
  16 -15   1   -0.50    1.50
 -16 -15  -1    0.30    1.80
  16  15   1    1.60    2.20
  16  15   1    1.10    1.60
 -16  15  -1    0.10    2.70
  17 -15   1   -0.40    1.90
 -17 -15  -1    3.70    2.60
  17 -15   1   -1.00    2.20
  17  15   1    1.20    1.70
  17  15   1    0.80    2.40
 -17  15  -1    1.60    2.70
  18 -15   1    6.70    2.70
 -18 -15  -1    0.30    2.40
 -18  15  -1    6.80    3.40
  18  15   1    0.80    2.20
  19 -15   1    8.20    3.30
 -19 -15  -1    2.70    2.90
 -19  15  -1   13.70    4.30
  19  15   1    6.80    3.10
 -20 -15  -1    8.00    3.40
  20 -15   1    6.30    3.10
 -20  15  -1   10.20    3.70
  20  15   1    3.20    2.90
  21 -15   1    5.80    3.00
 -21 -15  -1   13.90    4.20
 -21  15  -1    9.70    4.10
  21  15   1   17.10    4.40
 -22 -15  -1   -0.50    2.70
  22 -15   1    0.40    2.40
  22  15   1   -0.40    2.40
 -22  15  -1    1.00    3.10
  23 -15   1    2.10    2.80
 -23 -15  -1    2.60    3.10
  23  15   1    4.90    3.00
 -23  15  -1   -0.50    2.90
 -24 -15  -1    3.80    3.60
  24 -15   1    3.50    3.40
  24  15   1    7.60    3.50
 -24  15  -1    8.00    4.50
  25 -15   1   -0.70    2.90
  24 -16  -1    4.60    3.70
 -24 -16   1    4.30    3.50
 -24  16   1    0.80    3.60
  24  16  -1    5.00    3.20
 -23 -16   1    8.30    3.70
  23 -16  -1   12.80    4.10
 -23  16   1    7.40    4.20
  23  16  -1    7.20    3.30
 -22 -16   1    1.20    3.10
  22 -16  -1    1.60    2.90
 -22  16   1    1.10    3.50
  22  16  -1    2.90    2.70
 -21 -16   1    1.20    3.10
  21 -16  -1    0.10    2.10
  21  16  -1   10.00    3.60
 -21  16   1    0.40    3.20
  20 -16  -1   61.69    7.20
 -20 -16   1   51.29    6.80
  20  16  -1   66.49    7.80
 -20  16   1   39.50    6.90
 -19 -16   1   28.30    5.00
  19 -16  -1   34.10    5.30
  19  16  -1   19.40    4.70
 -19  16   1   26.30    5.60
  18 -16  -1   13.40    3.50
 -18 -16   1   10.70    3.50
  18  16  -1    5.80    2.90
  18  16  -1   12.70    3.30
 -18  16   1    5.00    3.40
  17 -16  -1    5.00    2.70
 -17 -16   1    9.80    3.10
  17  16  -1   10.00    3.30
  17  16  -1    5.00    2.50
 -17  16   1    6.60    3.70
 -16 -16   1   78.59    6.60
  16 -16  -1   69.99    6.50
  16  16  -1   83.39    6.70
  16  16  -1   94.29    7.60
 -16  16   1   73.59    8.50
  15 -16  -1    1.50    1.60
 -15 -16   1    0.90    1.70
  15 -16  -1    2.90    2.20
 -15  16   1   -1.70    2.30
  15  16  -1    0.50    1.90
  15  16  -1   -1.50    1.50
  14 -16  -1    4.00    2.30
 -14 -16   1    7.80    2.70
  14 -16  -1    2.60    1.90
 -14  16   1    1.10    2.40
  14  16  -1    1.30    1.80
  14  16  -1    3.30    2.50
 -13 -16   1    7.40    2.60
  13 -16  -1   10.30    2.70
  13 -16  -1   14.40    3.00
 -13  16   1    4.30    2.90
  13  16  -1   13.60    3.60
  13  16  -1    9.00    2.80
 -12 -16   1   33.50    4.20
  12 -16  -1   30.60    4.10
  12 -16  -1   32.40    4.30
  12  16  -1   37.60    5.50
 -12  16   1   35.50    5.60
  12  16  -1   32.00    4.70
  11 -16  -1   39.10    4.40
  11 -16  -1   38.80    4.50
 -11 -16   1   29.20    3.90
 -11  16   1   35.40    5.60
  11  16  -1   36.70    4.90
  11  16  -1   33.60    5.20
  10 -16  -1   41.00    4.40
  10 -16  -1   30.10    4.00
 -10 -16   1   34.80    4.00
  10  16  -1   41.70    5.60
  10  16  -1   35.40    4.90
 -10  16   1   35.60    5.40
   9 -16  -1    3.00    1.90
  -9 -16   1    6.60    2.10
   9 -16  -1   11.20    2.40
   9  16  -1    7.00    2.50
   9  16  -1    7.30    2.80
  -9  16   1    7.70    3.00
  -8 -16   1   67.39    4.60
   8 -16  -1   58.39    4.60
   8 -16  -1   62.49    5.10
  -8  16   1   51.29    6.30
   8  16  -1   50.39    5.70
   8  16  -1   48.90    6.10
  -7 -16   1   16.30    2.50
   7 -16  -1   17.70    2.70
   7 -16  -1   14.00    3.00
   7  16  -1   14.80    3.10
   7  16  -1   15.00    3.60
  -7  16   1   13.70    3.70
   6 -16  -1    8.40    2.00
  -6 -16   1    7.10    1.80
   6 -16  -1    7.90    2.40
  -6  16   1    3.00    2.30
   6  16  -1    5.70    2.50
   6  16  -1    3.60    2.50
   5 -16  -1    2.30    1.50
  -5 -16   1    1.90    1.20
   5 -16  -1    0.50    1.50
   5  16  -1   -0.80    1.40
   5  16  -1    2.70    2.10
  -5  16   1    0.30    2.30
   4 -16  -1   15.00    3.10
   4 -16  -1    6.70    1.70
  -4 -16   1   12.60    3.10
  -4 -16   1    6.90    1.70
  -4  16   1    6.40    2.60
   4  16  -1    3.60    2.40
  -3 -16   1   84.69    5.10
  -3 -16   1  104.49    7.10
   3 -16  -1   95.39    6.60
   3 -16  -1   91.09    5.50
  -3  16   1   93.39    7.30
   3  16  -1  104.19    7.30
   2 -16  -1  625.04   24.60
   2 -16  -1  604.34   26.10
  -2 -16   1  587.64   26.30
  -2 -16   1  576.14   24.00
   2  16  -1  589.14   26.60
  -2  16   1  616.74   26.90
  -1 -16   1  146.29    8.90
  -1 -16   1  138.79    6.60
   1 -16  -1  129.49    7.10
   1 -16  -1  138.89    8.40
   1  16  -1  150.58    9.10
  -1  16   1  133.09    8.70
   0 -16   1    3.10    1.10
   0 -16  -1    4.10    2.10
   0 -16  -1    2.80    1.50
   0 -16   1    4.60    2.10
   0  16   1    0.40    1.60
   0  16  -1    3.40    2.10
  -1 -16  -1   11.90    2.80
   1 -16   1    9.50    1.70
  -1 -16  -1    8.80    1.90
   1 -16   1    8.90    2.60
  -1  16  -1   14.50    3.30
   1  16   1   12.90    3.10
  -2 -16  -1    1.80    1.90
   2 -16   1    2.50    1.10
  -2 -16  -1    3.40    1.50
   2 -16   1   -1.20    1.80
   2  16   1    1.00    1.90
   2  16   1    2.80    2.00
  -2  16  -1    1.10    1.90
   3 -16   1   12.40    2.80
  -3 -16  -1   14.90    2.40
   3 -16   1   13.80    1.90
   3  16   1   12.90    3.10
   3  16   1    7.00    2.50
  -3  16  -1   14.20    3.40
   4 -16   1   25.70    2.60
  -4 -16  -1   29.20    3.30
   4 -16   1   23.80    3.80
  -4  16  -1   24.50    4.20
   4  16   1   23.50    3.70
   4  16   1   29.20    4.30
   5 -16   1  154.28    8.90
   5 -16   1  141.19    7.20
  -5 -16  -1  138.49    7.70
   5  16   1  134.99    9.10
   5  16   1  152.68    8.90
  -5  16  -1  137.19    9.40
   6 -16   1   54.19    3.80
   6 -16   1   61.49    5.20
  -6 -16  -1   53.89    4.40
   6  16   1   45.00    5.20
  -6  16  -1   45.90    5.80
   6  16   1   46.60    5.60
   7 -16   1    2.20    1.90
  -7 -16  -1    1.40    1.60
   7 -16   1    2.50    1.40
   7  16   1    3.00    2.10
   7  16   1    1.20    1.70
  -7  16  -1    1.60    2.30
   8 -16   1   32.10    4.30
  -8 -16  -1   32.30    4.00
   8 -16   1   32.90    3.50
   8  16   1   30.90    4.80
   8  16   1   33.10    4.40
  -8  16  -1   32.50    5.20
  -9 -16  -1   10.00    2.50
   9 -16   1    8.70    2.20
   9 -16   1    9.60    2.70
   9  16   1    9.80    3.30
  -9  16  -1    3.90    2.70
   9  16   1    9.60    2.60
  10 -16   1   21.70    3.20
 -10 -16  -1   28.00    3.70
  10 -16   1   25.40    4.00
  10  16   1   22.90    4.30
  10  16   1   22.20    3.80
 -10  16  -1   21.00    4.50
  11 -16   1    0.80    1.70
 -11 -16  -1    1.70    1.80
  11 -16   1   -0.40    1.60
  11  16   1    0.10    1.60
  11  16   1    2.00    2.50
 -11  16  -1    3.90    3.10
  12 -16   1    2.80    2.00
 -12 -16  -1    6.10    2.40
  12 -16   1    5.40    2.30
  12  16   1    5.70    2.90
 -12  16  -1    7.50    3.50
  12  16   1    2.90    2.00
  13 -16   1   -0.10    1.50
  13 -16   1   -1.90    1.50
 -13 -16  -1   -2.50    1.40
 -13  16  -1    2.40    2.70
  13  16   1    0.80    1.60
  13  16   1   -0.30    2.30
  14 -16   1    1.10    1.70
  14 -16   1    0.30    1.80
 -14 -16  -1    5.20    2.60
  14  16   1    2.80    2.40
  14  16   1   -0.80    1.40
 -14  16  -1    6.00    3.30
  15 -16   1   13.80    3.00
 -15 -16  -1   14.50    3.60
  15 -16   1    6.40    2.40
  15  16   1   11.80    2.90
  15  16   1   14.50    4.00
 -15  16  -1    7.70    3.20
  16 -16   1    1.20    2.00
 -16 -16  -1   -0.70    1.60
  16 -16   1    3.10    2.00
  16  16   1    2.10    2.00
 -16  16  -1    0.50    2.50
  16  16   1    1.30    2.30
 -17 -16  -1    3.80    2.40
  17 -16   1   11.30    3.10
  17  16   1    7.20    3.00
 -17  16  -1    0.50    2.90
  18 -16   1   24.50    4.40
 -18 -16  -1   22.10    4.50
  18  16   1   32.70    5.80
 -18  16  -1   15.40    4.30
 -19 -16  -1    9.10    3.50
  19 -16   1    5.60    2.90
 -19  16  -1    2.20    2.90
  19  16   1    3.50    2.90
 -20 -16  -1   74.79    8.20
  20 -16   1   62.09    7.30
  20  16   1   62.99    8.00
 -20  16  -1   63.09    8.70
 -21 -16  -1    8.50    3.70
  21 -16   1    3.40    2.90
  21  16   1    2.50    2.90
 -21  16  -1    4.80    3.60
  22 -16   1    7.70    3.80
 -22 -16  -1    2.50    3.30
 -22  16  -1    5.80    3.70
  22  16   1    2.80    2.70
  23 -16   1    3.70    3.20
 -23 -16  -1    1.20    2.60
 -23  16  -1   -1.90    3.10
  23  16   1    4.60    3.00
 -24 -16  -1   11.90    4.40
  24 -16   1   13.40    4.40
  24  16   1    9.10    3.90
 -24  16  -1    9.20    4.40
  23 -17  -1   18.40    4.70
 -23 -17   1   20.70    5.20
 -23  17   1   16.20    5.20
  23  17  -1   26.60    5.60
 -22 -17   1    2.30    2.90
  22 -17  -1   -0.20    2.50
  22  17  -1   -0.80    2.40
 -22  17   1   -4.10    2.40
 -21 -17   1   17.00    4.40
  21 -17  -1   11.70    3.90
 -21  17   1    5.90    3.90
  21  17  -1    7.50    3.50
 -20 -17   1    3.70    2.60
  20 -17  -1   -1.10    2.30
 -20  17   1   -0.70    3.10
  20  17  -1    0.50    2.80
  19 -17  -1    1.60    2.30
 -19 -17   1    0.10    2.00
 -19  17   1    1.30    2.80
  19  17  -1   -0.90    2.40
  18 -17  -1   -2.20    2.10
 -18 -17   1   -1.50    1.90
  18  17  -1   -2.10    1.80
  18  17  -1   -1.70    2.20
 -18  17   1    0.70    2.70
 -17 -17   1    5.30    2.70
  17 -17  -1    5.70    2.80
  17  17  -1    6.20    2.60
 -17  17   1   10.60    4.00
  17  17  -1    2.40    2.80
 -16 -17   1    5.00    2.70
  16 -17  -1    4.30    2.30
  16  17  -1    3.90    2.20
  16  17  -1    1.80    2.60
 -16  17   1    4.10    3.10
 -15 -17   1    0.70    2.00
  15 -17  -1   -0.30    1.90
  15  17  -1    3.00    2.20
  15  17  -1    0.30    2.30
 -15  17   1   -2.10    2.40
 -14 -17   1    3.50    2.30
  14 -17  -1    2.40    1.80
  14 -17  -1    1.50    2.00
  14  17  -1    1.80    2.00
  14  17  -1    0.20    2.20
 -14  17   1    4.70    3.00
  13 -17  -1   12.60    3.00
 -13 -17   1   12.30    2.90
  13 -17  -1   18.40    3.40
  13  17  -1    7.00    3.00
  13  17  -1    9.80    3.00
 -13  17   1   16.60    4.30
  12 -17  -1   -0.70    1.60
  12 -17  -1   -0.90    1.70
 -12 -17   1   -1.20    1.60
  12  17  -1    1.60    2.50
  12  17  -1   -1.10    1.80
 -12  17   1    1.30    2.70
  11 -17  -1   17.50    3.20
  11 -17  -1   15.10    3.00
 -11 -17   1   14.10    2.90
 -11  17   1   11.30    3.60
  11  17  -1   15.70    3.30
  11  17  -1    9.60    3.40
  10 -17  -1    6.40    2.30
  10 -17  -1    5.60    2.20
 -10 -17   1    7.90    2.10
 -10  17   1    6.60    3.20
  10  17  -1    9.50    3.10
  10  17  -1    6.30    2.50
  -9 -17   1    0.20    1.50
   9 -17  -1   -1.90    1.20
   9 -17  -1    1.00    1.70
   9  17  -1   -1.50    1.50
  -9  17   1   -0.10    2.30
   9  17  -1    0.50    2.10
   8 -17  -1   19.60    3.00
   8 -17  -1   21.80    3.50
  -8 -17   1   21.50    3.00
  -8  17   1   23.30    4.50
   8  17  -1   14.00    3.20
   8  17  -1   14.90    3.70
   7 -17  -1   94.89    6.60
  -7 -17   1   90.69    5.60
   7 -17  -1   91.09    5.80
   7  17  -1   92.69    7.00
   7  17  -1   86.79    7.20
  -7  17   1   79.19    7.20
   6 -17  -1   23.10    3.70
  -6 -17   1   21.10    2.80
   6 -17  -1   19.20    2.80
  -6  17   1   32.30    5.10
   6  17  -1   20.50    3.80
   6  17  -1   18.90    4.00
   5 -17  -1   25.60    3.90
   5 -17  -1   25.30    3.10
  -5 -17   1   30.30    3.10
  -5 -17   1   26.50    4.20
  -5  17   1   26.50    4.60
   5  17  -1   30.10    4.40
   4 -17  -1   19.50    3.50
   4 -17  -1   33.10    3.30
  -4 -17   1   24.30    4.10
  -4 -17   1   26.90    2.80
  -4  17   1   20.90    4.20
   4  17  -1   26.80    4.20
   3 -17  -1   87.79    5.30
  -3 -17   1   78.49    4.80
  -3 -17   1   98.09    7.00
   3 -17  -1   92.49    6.60
   3  17  -1   84.09    6.90
  -3  17   1   81.89    6.90
  -2 -17   1   33.40    4.60
   2 -17  -1   28.90    3.10
   2 -17  -1   28.70    4.10
  -2 -17   1   27.30    2.50
   2  17  -1   29.70    4.40
  -2  17   1   26.70    4.40
   1 -17  -1   44.40    5.00
  -1 -17   1   49.50    3.20
   1 -17  -1   48.60    3.60
  -1 -17   1   42.50    5.20
  -1  17   1   36.70    5.10
   1  17  -1   39.60    5.30
   0 -17  -1    4.90    2.30
   0 -17  -1    5.10    1.60
   0 -17   1    2.20    2.10
   0  17   1    8.60    2.70
   0  17  -1    4.90    2.20
  -1 -17  -1    3.00    2.10
   1 -17   1    1.10    1.10
   1 -17   1    0.00    1.80
  -1 -17  -1    1.00    1.30
  -1  17  -1    0.70    1.90
   1  17   1   -0.60    1.70
   2 -17   1   13.10    3.00
   2 -17   1   17.50    2.10
  -2 -17  -1   14.60    3.30
  -2 -17  -1   13.40    2.30
  -2  17  -1   15.40    3.70
   2  17   1   13.60    3.20
   3 -17   1  109.29    7.30
   3 -17   1  105.09    5.50
  -3 -17  -1  103.99    6.10
  -3  17  -1  103.19    7.80
   3  17   1   99.59    7.60
   3  17   1  109.19    7.50
   4 -17   1   25.30    2.70
  -4 -17  -1   23.80    3.00
   4 -17   1   21.30    3.70
   4  17   1   19.90    3.60
   4  17   1   30.20    4.80
  -4  17  -1   20.60    4.10
   5 -17   1  121.39    6.60
  -5 -17  -1  144.29    7.60
   5 -17   1  139.29    8.50
   5  17   1  125.59    8.40
   5  17   1  125.39    9.00
  -5  17  -1  133.09    9.30
   6 -17   1    4.40    1.60
  -6 -17  -1    5.50    1.90
   6 -17   1    8.10    2.70
   6  17   1    3.90    2.50
  -6  17  -1    2.60    2.30
   6  17   1    2.90    2.20
   7 -17   1   61.09    4.30
  -7 -17  -1   60.89    4.80
   7 -17   1   71.99    5.70
  -7  17  -1   49.30    6.30
   7  17   1   57.29    5.30
   7  17   1   53.99    6.40
   8 -17   1    0.60    2.00
  -8 -17  -1    5.20    2.10
   8 -17   1   10.30    2.20
  -8  17  -1    6.70    3.10
   8  17   1    2.70    2.00
   8  17   1    5.80    2.70
  -9 -17  -1   65.29    5.30
   9 -17   1   73.39    5.10
   9 -17   1   73.49    6.00
   9  17   1   62.79    6.90
   9  17   1   68.19    5.80
  -9  17  -1   67.69    7.50
  10 -17   1    1.90    1.70
  10 -17   1    4.40    2.10
 -10 -17  -1    9.90    2.60
  10  17   1    8.30    3.20
 -10  17  -1    6.20    3.10
  10  17   1    4.90    2.10
  11 -17   1   68.59    5.60
 -11 -17  -1   49.70    5.40
  11 -17   1   49.10    4.60
 -11  17  -1   55.49    7.10
  11  17   1   45.30    6.10
  11  17   1   57.69    5.20
 -12 -17  -1   55.99    5.20
  12 -17   1   61.79    5.60
  12 -17   1   58.99    5.10
  12  17   1   65.99    5.70
  12  17   1   51.09    6.60
 -12  17  -1   65.19    7.60
  13 -17   1    7.10    2.70
 -13 -17  -1    9.30    2.70
  13 -17   1   12.10    2.70
  13  17   1   18.00    3.50
  13  17   1    7.20    3.30
 -13  17  -1   12.80    4.00
  14 -17   1    3.20    2.20
  14 -17   1    0.70    1.80
 -14 -17  -1   -1.80    1.50
  14  17   1   -1.60    2.40
 -14  17  -1   -0.30    2.60
  14  17   1   -0.80    1.50
 -15 -17  -1    3.20    2.50
  15 -17   1    0.60    1.90
  15 -17   1    5.90    2.50
  15  17   1    3.60    2.70
  15  17   1    0.30    1.80
 -15  17  -1    6.50    3.20
  16 -17   1    0.90    1.90
 -16 -17  -1    1.20    2.20
  16 -17   1    3.30    2.30
  16  17   1    3.50    2.70
 -16  17  -1    5.60    3.10
  16  17   1    4.20    2.10
  17 -17   1   14.70    3.50
 -17 -17  -1   17.00    4.00
 -17  17  -1   21.60    5.00
  17  17   1   18.40    4.40
 -18 -17  -1   -2.30    2.00
  18 -17   1   -2.70    1.90
 -18  17  -1   -0.40    2.70
  18  17   1   -1.70    2.00
 -19 -17  -1   -0.50    2.60
  19 -17   1   -0.80    2.20
 -19  17  -1    0.70    3.10
  19  17   1    3.30    2.90
 -20 -17  -1    1.40    2.70
  20 -17   1    0.10    2.30
 -20  17  -1    2.00    3.10
  20  17   1   -1.30    2.30
 -21 -17  -1   38.30    6.30
  21 -17   1   31.90    5.50
  21  17   1   26.90    5.70
 -21  17  -1   28.80    6.20
  22 -17   1    1.60    2.80
 -22 -17  -1    4.30    3.40
  22  17   1    4.60    3.20
 -22  17  -1    2.00    3.90
 -23 -17  -1   22.00    5.30
  23 -17   1   16.60    4.30
 -23  17  -1    8.80    4.20
  23  17   1    7.20    3.70
  22 -18  -1    2.50    2.80
 -22  18   1   -3.00    3.00
  22  18  -1    1.30    2.70
  21 -18  -1    4.40    3.10
 -21 -18   1    4.90    4.10
  21  18  -1    1.50    3.00
 -21  18   1   10.10    4.60
 -20 -18   1   27.50    5.50
  20 -18  -1   23.40    5.00
 -20  18   1   27.40    6.20
  20  18  -1   33.00    6.30
  19 -18  -1    0.30    2.30
 -19 -18   1    1.50    2.50
  19  18  -1    3.10    3.10
 -19  18   1   -0.20    3.10
  18 -18  -1   -1.20    2.00
 -18 -18   1   -2.20    2.20
 -18  18   1   -1.90    2.50
  18  18  -1   -4.00    1.80
 -17 -18   1    2.90    2.40
  17 -18  -1    8.00    3.20
 -17  18   1    4.40    3.20
  17  18  -1    4.70    2.80
  17  18  -1    3.10    2.30
  16 -18  -1    0.20    2.00
 -16 -18   1    1.20    2.30
 -16  18   1   -0.80    2.50
  16  18  -1    1.50    2.60
  16  18  -1   -2.10    2.00
  15 -18  -1   15.70    3.50
 -15 -18   1   10.50    3.10
 -15  18   1    9.20    3.80
  15  18  -1    8.00    3.30
  15  18  -1   11.60    3.10
  14 -18  -1    2.20    2.00
  14 -18  -1    1.50    2.10
 -14 -18   1    1.80    2.00
  14  18  -1   -0.10    2.10
 -14  18   1   -1.30    2.30
  14  18  -1    4.30    2.60
  13 -18  -1    1.40    1.80
 -13 -18   1    0.90    1.70
  13 -18  -1   -0.80    1.70
 -13  18   1   -0.20    2.50
  13  18  -1   -1.80    2.20
  13  18  -1    4.60    2.30
  12 -18  -1   59.89    6.10
 -12 -18   1   42.40    4.80
  12 -18  -1   43.50    5.00
  12  18  -1   35.80    5.70
 -12  18   1   43.40    6.40
  12  18  -1   43.60    5.70
  11 -18  -1    2.20    1.80
 -11 -18   1    0.90    1.70
  11 -18  -1   -2.10    1.50
 -11  18   1   -0.30    2.60
  11  18  -1   -2.40    1.60
  11  18  -1   -1.70    1.80
 -10 -18   1   25.20    3.50
  10 -18  -1   22.20    3.40
  10 -18  -1   26.30    4.00
  10  18  -1   20.90    3.90
 -10  18   1   28.00    5.20
  10  18  -1   20.00    4.40
   9 -18  -1    7.90    2.30
   9 -18  -1    5.70    2.30
  -9 -18   1    8.40    2.30
  -9  18   1    9.00    3.20
   9  18  -1    9.20    3.50
   9  18  -1    9.60    3.00
   8 -18  -1   17.10    2.90
   8 -18  -1   20.50    3.50
  -8 -18   1   17.20    2.80
   8  18  -1   18.90    3.80
  -8  18   1   12.80    3.80
   8  18  -1   17.70    4.10
   7 -18  -1    1.60    1.50
  -7 -18   1    2.30    1.50
   7 -18  -1    1.30    1.70
  -7 -18   1   -0.10    2.00
  -7  18   1    0.00    2.20
   7  18  -1   -1.00    1.90
   7  18  -1    1.80    2.10
  -6 -18   1   14.10    2.70
   6 -18  -1   12.30    3.10
   6 -18  -1   14.70    2.50
  -6 -18   1   16.60    3.80
  -6  18   1    6.70    3.10
   6  18  -1    7.70    2.80
  -5 -18   1    7.80    2.90
   5 -18  -1    2.20    1.80
  -5 -18   1    3.30    2.30
   5 -18  -1    6.70    1.80
  -5  18   1    4.40    2.60
   5  18  -1    6.50    2.80
   4 -18  -1   58.49    4.30
   4 -18  -1   58.39    5.30
  -4 -18   1   51.79    6.00
  -4  18   1   67.39    7.10
   4  18  -1   51.79    6.00
   3 -18  -1   15.20    3.40
  -3 -18   1   12.20    3.20
   3 -18  -1   19.10    2.60
   3  18  -1   12.30    3.30
  -3  18   1    8.90    3.20
   2 -18  -1    6.20    2.40
  -2 -18   1    6.90    2.70
   2 -18  -1    8.00    1.90
   2  18  -1    5.20    2.50
  -2  18   1    4.90    2.40
   1 -18  -1    2.00    1.30
  -1 -18   1    1.10    2.10
   1 -18  -1   -0.80    1.90
   1  18  -1    3.40    2.30
  -1  18   1    4.80    2.50
   0 -18   1  283.57   14.80
   0 -18  -1  293.07   12.90
   0 -18  -1  290.87   14.80
   0  18  -1  280.17   15.20
   0  18   1  278.77   15.10
   1 -18   1    5.50    2.70
  -1 -18  -1    8.80    3.00
  -1 -18  -1    4.60    1.70
   1  18   1   11.70    3.00
  -1  18  -1    9.80    3.10
  -2 -18  -1   71.29    6.30
  -2 -18  -1   69.49    4.60
   2 -18   1   68.19    6.10
  -2  18  -1   74.49    6.60
   2  18   1   61.29    5.90
   3 -18   1    3.20    2.20
  -3 -18  -1    4.10    2.40
  -3 -18  -1    1.60    1.30
   3  18   1    2.10    2.10
  -3  18  -1    4.80    2.60
  -4 -18  -1    9.70    2.20
   4 -18   1    1.20    2.00
   4 -18   1   13.70    3.10
   4  18   1    7.90    2.90
  -4  18  -1    5.30    2.70
   4  18   1    5.70    2.50
   5 -18   1   14.10    3.40
   5 -18   1    4.80    1.60
  -5 -18  -1    5.30    1.80
  -5  18  -1    5.30    2.60
   5  18   1    9.40    2.80
   5  18   1    9.70    3.30
   6 -18   1    9.30    2.00
   6 -18   1    9.70    3.00
  -6 -18  -1   14.80    2.60
   6  18   1   11.70    3.40
   6  18   1   18.20    3.60
  -6  18  -1   14.10    3.80
   7 -18   1    5.10    2.30
   7 -18   1    4.20    1.70
  -7 -18  -1    3.50    1.90
   7  18   1    9.70    3.40
   7  18   1   11.30    2.90
  -7  18  -1   10.60    3.20
   8 -18   1   -0.80    1.20
   8 -18   1    3.40    2.40
  -8 -18  -1   -3.10    1.20
  -8  18  -1    0.20    2.20
   8  18   1    1.10    1.60
   8  18   1   -0.60    2.10
  -9 -18  -1   46.80    4.40
   9 -18   1   47.20    5.40
   9 -18   1   49.80    4.20
   9  18   1   50.99    5.70
  -9  18  -1   44.20    6.40
   9  18   1   50.49    6.40
  10 -18   1   80.39    5.90
  10 -18   1   93.79    7.00
 -10 -18  -1   88.09    6.50
  10  18   1   96.39    7.10
  10  18   1  103.29    8.20
 -10  18  -1  102.09    8.40
  11 -18   1    4.10    2.20
  11 -18   1   -0.90    1.40
 -11 -18  -1    1.20    1.80
  11  18   1    1.60    1.80
  11  18   1    0.50    2.30
 -11  18  -1    2.70    2.60
  12 -18   1   15.10    3.00
  12 -18   1   22.80    4.00
 -12 -18  -1   12.90    3.10
  12  18   1   21.00    3.90
 -12  18  -1   17.40    4.40
  12  18   1   21.90    4.60
 -13 -18  -1   28.10    4.20
  13 -18   1   18.50    3.40
  13 -18   1   19.50    3.80
  13  18   1   21.20    3.70
  13  18   1   26.20    4.90
 -13  18  -1   19.50    4.60
 -14 -18  -1    9.70    3.00
  14 -18   1   16.00    3.30
  14 -18   1   19.70    3.80
 -14  18  -1   15.80    4.50
  14  18   1   16.30    3.50
  14  18   1   12.50    3.80
  15 -18   1   15.90    3.40
  15 -18   1   15.90    3.40
 -15 -18  -1   13.60    3.40
  15  18   1   12.20    4.00
  15  18   1    9.50    2.90
 -15  18  -1   18.00    4.70
  16 -18   1    4.70    2.40
 -16 -18  -1    4.40    2.50
 -16  18  -1    0.80    2.70
  16  18   1    1.90    2.60
 -17 -18  -1   -0.20    2.20
  17 -18   1    5.10    2.50
 -17  18  -1   -2.10    2.30
  17  18   1    0.30    2.30
 -18 -18  -1   22.50    4.60
  18 -18   1   27.00    4.60
  18  18   1   12.90    4.30
 -18  18  -1   18.30    5.00
 -19 -18  -1    3.90    2.80
  19 -18   1    0.50    2.50
  19  18   1    3.40    3.40
 -19  18  -1    1.20    3.00
 -20 -18  -1    0.70    2.90
  20 -18   1    0.40    2.50
  20  18   1    0.90    2.50
 -20  18  -1   -2.90    2.70
 -21 -18  -1    0.70    3.00
  21 -18   1   -1.10    2.30
 -21  18  -1   -1.60    3.40
  21  18   1    5.50    3.50
 -22 -18  -1    6.10    3.70
  22 -18   1    0.80    3.00
  22  18   1   -3.80    2.30
 -22  18  -1   -3.00    2.70
  22 -19  -1   -1.30    4.10
 -22  19   1   -1.10    3.10
  22  19  -1   -0.50    2.50
  21 -19  -1    4.30    3.30
  21  19  -1    1.70    3.10
 -21  19   1   -0.60    3.30
  20 -19  -1    1.30    2.70
  20  19  -1    5.40    3.60
 -20  19   1    2.20    3.60
  19 -19  -1   -1.00    2.20
 -19  19   1   -3.70    2.30
  19  19  -1   -0.40    2.70
  18 -19  -1    1.70    2.50
 -18  19   1   -2.70    2.80
  18  19  -1    1.40    2.70
  17 -19  -1   20.90    4.30
  17  19  -1   32.60    5.90
 -17  19   1   21.10    5.40
  17  19  -1   29.70    6.00
  16 -19  -1   -1.80    1.80
  16  19  -1    2.80    3.10
 -16  19   1   -0.50    2.80
  16  19  -1    4.60    2.50
  15 -19  -1    8.50    2.90
  15  19  -1    6.70    2.70
 -15  19   1    9.70    3.80
  15  19  -1    0.80    2.40
  14 -19  -1    1.10    2.10
  14 -19  -1   -0.70    1.70
  14  19  -1   -2.50    2.30
  14  19  -1   -0.60    2.10
 -14  19   1   -5.50    1.70
  13 -19  -1   10.40    2.80
  13 -19  -1    8.80    2.70
 -13  19   1    6.70    3.30
  13  19  -1    6.30    2.70
  13  19  -1    4.90    3.00
  12 -19  -1    3.60    2.00
  12 -19  -1    1.00    1.80
  12  19  -1    2.50    2.50
 -12  19   1    2.90    3.10
  12  19  -1    4.50    2.30
  11 -19  -1   93.69    6.60
  11 -19  -1  101.89    7.20
  11  19  -1   80.49    7.20
 -11  19   1   89.49    8.40
  11  19  -1   88.79    8.30
  10 -19  -1    2.40    2.10
  10 -19  -1   -0.70    1.50
 -10  19   1    2.50    2.80
  10  19  -1    8.90    3.00
  10  19  -1    0.90    1.70
   9 -19  -1   33.70    4.80
   9 -19  -1   33.50    4.00
   9  19  -1   32.90    5.00
  -9  19   1   24.20    5.10
   9  19  -1   35.40    5.60
   8 -19  -1   30.00    3.70
   8 -19  -1   24.90    4.10
  -8 -19   1   27.60    4.70
  -8  19   1   27.00    5.10
   8  19  -1   32.30    5.00
  -7 -19   1  110.19    8.80
   7 -19  -1  135.99    8.50
   7 -19  -1  129.99    7.30
   7  19  -1  118.39    8.70
  -7  19   1  118.19    9.20
   6 -19  -1   30.30    4.40
  -6 -19   1   25.60    4.40
   6 -19  -1   38.30    3.70
   6  19  -1   32.40    4.90
  -6  19   1   18.50    4.10
  -5 -19   1   30.30    5.00
   5 -19  -1   32.90    4.80
   5 -19  -1   34.10    3.60
   5  19  -1   32.10    5.00
  -5  19   1   41.50    6.00
  -4 -19   1    3.40    2.50
   4 -19  -1    3.80    1.60
   4 -19  -1    2.00    2.00
   4  19  -1    0.20    1.80
  -4  19   1    2.30    2.20
  -3 -19   1   21.10    4.00
   3 -19  -1   25.20    3.00
   3 -19  -1   24.80    4.20
  -3  19   1   17.80    4.10
   3  19  -1   18.60    3.80
   2 -19  -1   36.20    5.00
   2 -19  -1   34.10    3.60
  -2 -19   1   41.10    5.30
   2  19  -1   38.80    5.40
  -2  19   1   36.50    5.40
   1 -19  -1   14.80    2.40
  -1 -19   1   10.60    3.00
   1 -19  -1    7.30    2.70
  -1  19   1   12.20    3.30
   1  19  -1   13.40    3.50
   0 -19  -1   28.20    4.40
   0 -19   1   26.50    4.40
   0 -19  -1   43.60    3.70
   0  19   1   28.40    4.60
   0  19  -1   39.20    5.50
  -1 -19  -1   13.10    2.30
   1 -19   1    9.10    2.90
  -1 -19  -1   12.50    3.20
   1  19   1   17.50    3.90
  -1  19  -1   11.10    3.30
   2 -19   1   10.10    3.00
  -2 -19  -1   13.90    2.50
  -2 -19  -1   17.90    3.80
  -2  19  -1   19.40    4.20
   2  19   1   17.20    3.80
  -3 -19  -1   38.00    5.10
   3 -19   1   29.30    4.70
  -3 -19  -1   37.90    3.50
   3  19   1   36.00    5.20
  -3  19  -1   42.50    5.90
  -4 -19  -1   36.20    3.90
   4 -19   1   38.20    5.00
  -4 -19  -1   40.90    5.40
  -4  19  -1   24.50    4.70
   4  19   1   40.10    5.20
   5 -19   1   20.60    4.00
  -5 -19  -1   13.90    2.60
  -5  19  -1   22.90    4.60
   5  19   1   23.20    4.10
   5  19   1   14.90    3.60
   6 -19   1    1.30    1.80
  -6 -19  -1    0.80    1.50
   6  19   1    3.00    2.60
  -6  19  -1    2.10    2.40
   6  19   1    1.10    1.90
  -7 -19  -1   47.30    4.80
   7 -19   1   47.00    5.60
   7  19   1   54.99    6.20
  -7  19  -1   49.60    6.70
   7  19   1   52.69    6.60
  -8 -19  -1   -1.40    1.50
   8 -19   1    0.30    2.10
   8  19   1   -0.20    1.80
   8  19   1   -2.30    2.00
  -8  19  -1    0.30    2.20
   9 -19   1    1.20    2.30
  -9 -19  -1    1.60    1.80
   9  19   1    6.40    2.90
   9  19   1   12.30    3.10
  -9  19  -1   10.40    3.50
  10 -19   1    0.00    1.80
 -10 -19  -1   -0.70    1.50
  10  19   1    0.70    2.50
 -10  19  -1   -2.30    2.30
  10  19   1   -0.40    1.80
  11 -19   1   35.30    5.00
 -11 -19  -1   36.70    4.70
  11  19   1   43.90    6.30
 -11  19  -1   32.30    5.80
  11  19   1   38.30    5.10
 -12 -19  -1    0.60    1.80
  12 -19   1    7.50    2.60
  12  19   1    7.50    2.60
  12  19   1    2.80    2.70
 -12  19  -1    1.80    3.10
  13 -19   1    5.00    2.40
 -13 -19  -1   -1.70    1.70
  13  19   1    1.70    2.50
  13  19   1    2.50    2.00
 -13  19  -1    0.30    2.50
 -14 -19  -1    3.70    2.30
  14 -19   1    1.10    2.30
  14  19   1    7.20    3.30
 -14  19  -1    0.20    2.70
  14  19   1    2.30    2.20
  15 -19   1   15.10    3.70
 -15 -19  -1    9.40    3.10
 -15  19  -1   16.80    4.70
  15  19   1   11.80    3.90
  15  19   1   18.00    4.50
 -16 -19  -1   -1.00    2.10
  16  19   1    0.50    2.70
 -16  19  -1   -2.20    2.40
 -17 -19  -1    1.80    2.50
  17  19   1    6.60    3.70
 -17  19  -1    5.60    4.00
 -18 -19  -1   -1.20    2.30
 -18  19  -1    2.00    3.50
  18  19   1    0.30    2.50
 -19 -19  -1    3.40    3.00
 -19  19  -1    1.20    3.70
  19  19   1    2.30    2.70
 -20 -19  -1   -4.50    3.70
  20  19   1    1.20    2.80
 -20  19  -1   -4.20    2.50
  21  19   1    1.50    2.60
 -21  19  -1   -4.30    2.60
 -22  19  -1    0.10    3.10
 -21  20   1   -4.30    3.10
  21  20  -1   -2.10    2.40
 -20  20   1   11.10    5.00
  20  20  -1    1.00    3.50
  19  20  -1    0.50    3.30
 -19  20   1    1.50    3.50
  18  20  -1    4.50    3.40
 -18  20   1    0.30    3.00
  17  20  -1   -3.00    2.50
 -17  20   1    1.80    3.10
  16  20  -1   -1.70    2.10
 -16  20   1   -1.80    2.90
  16  20  -1   -0.40    2.80
  15  20  -1   -1.80    1.90
 -15  20   1   -1.20    2.80
  15  20  -1   -1.30    2.50
 -14  20   1    5.70    3.30
  14  20  -1    8.00    3.90
  14  20  -1    8.80    3.20
  13 -20  -1   25.10    4.30
  13  20  -1   25.70    5.20
  13  20  -1   26.70    4.80
 -13  20   1   23.00    5.30
  12 -20  -1    3.00    2.10
 -12  20   1    2.50    2.90
  12  20  -1    1.50    2.90
  12  20  -1    6.50    2.80
  11 -20  -1   -0.20    1.90
 -11  20   1   -1.30    2.90
  11  20  -1    1.00    2.10
  11  20  -1    0.70    2.60
  10 -20  -1    0.00    1.80
 -10 -20   1   -0.10    2.10
  10  20  -1   -0.30    1.80
  10  20  -1   -1.40    2.10
 -10  20   1   -0.50    2.50
   9 -20  -1   33.00    4.80
  -9 -20   1   41.70    6.10
   9  20  -1   35.70    5.20
  -9  20   1   32.70    5.70
   8 -20  -1   13.20    3.30
  -8 -20   1   13.60    3.70
   8  20  -1   14.80    3.70
  -8  20   1   12.80    4.00
  -7 -20   1    3.70    2.80
   7 -20  -1    0.30    1.80
  -7  20   1    8.00    3.20
   7  20  -1    0.50    2.00
   6 -20  -1   64.49    6.80
  -6 -20   1   57.99    6.90
   6  20  -1   72.49    6.70
  -6  20   1   69.19    8.00
  -5 -20   1   -0.60    2.10
   5 -20  -1    1.90    2.00
   5  20  -1    1.90    2.20
  -5  20   1    2.50    2.40
   4 -20  -1   39.80    5.30
  -4 -20   1   33.40    5.10
  -4  20   1   31.30    5.30
   4  20  -1   25.20    4.50
  -3 -20   1   10.50    3.20
   3 -20  -1    8.00    2.90
   3  20  -1    7.60    2.90
  -3  20   1   16.60    4.00
  -2 -20   1    1.00    2.10
   2 -20  -1    2.00    2.50
   2  20  -1    0.70    2.00
  -2  20   1   -0.20    1.90
   1 -20  -1    2.90    2.30
  -1 -20   1    3.50    2.30
  -1  20   1    5.50    2.90
   1  20  -1    1.90    2.50
   0 -20   1  161.78   10.30
   0 -20  -1  141.49    9.80
   0  20  -1  168.78   11.00
   0  20   1  160.58   10.60
   1 -20   1    0.50    2.00
  -1 -20  -1    1.20    2.20
   1  20   1    1.40    2.30
  -1  20  -1    6.80    2.80
   2 -20   1   91.39    7.50
  -2 -20  -1   88.19    7.30
  -2  20  -1   99.09    8.00
   2  20   1   91.19    7.50
  -3 -20  -1   25.00    4.40
   3 -20   1   31.40    4.70
   3  20   1   23.90    4.40
  -3  20  -1   29.30    5.10
  -4 -20  -1    3.10    2.30
   4 -20   1    5.80    2.60
  -4  20  -1    8.10    3.30
   4  20   1    0.60    1.90
   5 -20   1    6.10    2.80
  -5 -20  -1    2.80    2.40
   5  20   1    7.60    2.90
  -5  20  -1    3.90    2.70
   6 -20   1    1.00    2.00
  -6 -20  -1   -0.60    1.90
   6  20   1    0.60    2.10
  -6  20  -1   -0.20    1.90
   6  20   1   -0.70    1.80
   7 -20   1   10.30    3.10
  -7  20  -1    7.60    3.20
   7  20   1    8.00    3.30
   7  20   1   11.30    3.00
   8 -20   1   15.50    3.70
   8  20   1   17.40    4.40
  -8  20  -1   24.00    5.10
   8  20   1   15.80    3.50
   9 -20   1    2.70    2.30
  -9  20  -1    1.60    2.70
   9  20   1   -2.00    2.00
   9  20   1    0.60    1.90
  10 -20   1   38.80    5.20
  10  20   1   25.80    5.20
 -10  20  -1   30.30    5.60
  10  20   1   39.60    5.60
  11 -20   1   -0.20    1.90
 -11  20  -1    1.80    2.60
  11  20   1    1.60    2.60
  11  20   1   -0.50    1.80
  12 -20   1    6.60    2.60
  12  20   1   12.30    4.20
 -12  20  -1   10.20    3.90
  12  20   1   10.50    3.10
  13 -20   1    0.10    1.90
 -13  20  -1   -2.20    2.50
  13  20   1   -1.00    1.60
  13  20   1    2.20    2.70
  14 -20   1    5.70    2.60
  14  20   1    2.60    2.30
 -14  20  -1   -0.40    3.10
  14  20   1    1.80    2.90
  15  20   1    9.40    4.00
 -15  20  -1    1.10    2.80
 -16  20  -1    5.90    3.70
  16  20   1    3.00    3.00
  17  20   1    3.30    2.90
 -17  20  -1   -0.10    3.00
  18  20   1    4.90    3.50
 -18  20  -1    7.80    4.00
 -19  20  -1   -2.70    2.70
  19  20   1   -0.40    2.50
 -20  20  -1   -0.30    3.70
  20  20   1    0.70    3.50
 -21  20  -1    2.00    3.70
 -20  21   1    3.10    3.80
  20  21  -1   10.90    4.60
  19  21  -1    2.80    3.90
 -19  21   1    1.70    3.80
  18  21  -1   -0.10    2.80
 -18  21   1   -2.30    2.70
 -17  21   1    1.20    3.50
  17  21  -1    4.50    3.80
 -16  21   1   -0.60    2.70
  16  21  -1    1.00    3.00
  15  21  -1   18.70    4.20
 -15  21   1    6.10    3.80
  15  21  -1    3.60    2.90
  14  21  -1   12.20    4.20
  14  21  -1   10.10    3.40
 -14  21   1   13.00    4.70
  13 -21  -1    8.10    3.00
  13  21  -1    8.30    3.80
  13  21  -1   11.40    3.40
 -13  21   1    6.90    3.70
  12 -21  -1   21.80    4.10
 -12 -21   1   15.60    4.20
 -12  21   1   23.40    5.50
  12  21  -1   17.30    4.30
  12  21  -1    9.70    3.20
 -11 -21   1   51.09    6.90
  11 -21  -1   50.19    6.00
  11  21  -1   49.00    6.50
 -11  21   1   40.80    6.60
 -10 -21   1    4.90    2.80
  10 -21  -1   -0.90    1.90
 -10  21   1   -1.20    2.40
  10  21  -1    0.30    2.00
  -9 -21   1   24.90    5.00
   9 -21  -1   30.00    4.70
  -9  21   1   31.30    5.80
   9  21  -1   25.40    4.50
   8 -21  -1    2.20    2.40
  -8 -21   1    2.80    2.40
   8  21  -1    5.10    2.70
  -8  21   1    1.10    2.60
  -7 -21   1    3.80    2.80
   7 -21  -1   12.00    3.30
   7  21  -1    8.10    3.00
  -7  21   1    5.70    3.00
   6 -21  -1    4.40    2.40
  -6 -21   1   -2.70    2.10
   6  21  -1    0.90    2.00
  -6  21   1    4.70    2.60
   5 -21  -1   39.20    5.30
  -5 -21   1   33.00    5.30
   5  21  -1   42.50    5.90
  -5  21   1   40.20    6.10
  -4 -21   1   10.30    3.20
   4 -21  -1    4.70    2.50
   4  21  -1    4.80    2.70
  -4  21   1    4.10    2.80
   3 -21  -1    0.70    2.10
  -3 -21   1    4.40    2.60
   3  21  -1    1.00    2.10
  -3  21   1    6.40    3.30
  -2 -21   1    3.20    2.50
   2 -21  -1   -1.50    1.70
  -2  21   1   -0.90    1.80
   2  21  -1    1.40    2.50
  -1 -21   1    1.20    2.30
   1 -21  -1    6.20    2.90
   1  21  -1    0.30    2.30
  -1  21   1    0.10    1.90
   0 -21  -1   24.70    4.40
   0 -21   1   28.60    4.80
   0  21   1   30.00    5.10
   0  21  -1   26.20    5.10
   1 -21   1   -0.40    1.80
  -1 -21  -1    4.60    2.70
   1  21   1   -1.50    1.70
  -1  21  -1   -2.40    1.60
   2 -21   1    2.20    2.50
  -2 -21  -1    1.70    2.30
   2  21   1   -1.90    1.70
  -2  21  -1    2.70    2.60
  -3 -21  -1   43.70    5.70
   3 -21   1   38.90    5.60
   3  21   1   39.70    5.70
  -3  21  -1   43.60    6.40
   4 -21   1   24.10    4.50
  -4 -21  -1   29.80    4.80
  -4  21  -1   22.90    4.60
   4  21   1   16.90    3.90
   5 -21   1   -1.20    1.90
  -5 -21  -1    0.70    2.20
   5  21   1    0.30    1.70
  -5  21  -1   -1.70    1.80
  -6 -21  -1    6.80    3.00
   6 -21   1    8.80    3.10
   6  21   1    9.80    3.10
  -6  21  -1    2.90    2.50
  -7 -21  -1    1.20    2.50
   7 -21   1    2.40    2.30
   7  21   1   -1.10    1.70
  -7  21  -1    0.30    2.60
   8 -21   1   -1.30    1.60
  -8  21  -1    1.90    2.60
   8  21   1   -1.50    2.20
   8  21   1   -0.70    1.90
   9 -21   1    1.70    2.30
   9  21   1    4.20    2.70
  -9  21  -1   -0.40    2.40
   9  21   1    4.50    2.50
  10 -21   1    4.10    2.40
  10  21   1    2.10    2.80
 -10  21  -1    0.70    3.10
  10  21   1    1.70    2.30
  11 -21   1    2.80    2.40
 -11  21  -1    4.80    3.20
  11  21   1    0.80    2.10
  11  21   1   -2.00    2.10
  12 -21   1   -1.50    1.80
  12  21   1   -0.10    1.90
 -12  21  -1   -1.90    2.70
  12  21   1   -0.90    2.70
  13 -21   1    3.20    2.70
  13  21   1    7.40    3.00
  13  21   1    6.70    3.30
 -13  21  -1    3.10    3.10
  14 -21   1   12.40    3.30
  14  21   1   13.70    4.20
 -14  21  -1   18.20    5.30
 -15  21  -1   -3.40    2.40
  15  21   1   -2.90    2.10
  16  21   1    2.80    3.20
 -16  21  -1    0.60    3.00
  17  21   1   -1.00    2.40
 -17  21  -1   -6.80    2.60
  18  21   1    4.90    3.40
 -18  21  -1    2.20    3.30
  19  21   1    1.10    3.20
 -19  21  -1    0.70    3.40
 -20  21  -1    6.20    3.90
 -18 -22   1   13.00    4.10
 -18  22   1    4.70    4.30
  18  22  -1   13.90    4.50
 -17 -22   1    0.60    3.00
 -17  22   1    2.80    3.60
 -16 -22   1   -2.90    2.40
 -16  22   1   -0.80    3.00
 -15 -22   1    3.70    2.90
 -15  22   1    3.80    3.50
  15  22  -1    3.60    3.30
 -14 -22   1   12.80    4.30
  14  22  -1   10.80    3.80
 -14  22   1    6.70    3.80
 -13 -22   1   17.30    4.50
  13  22  -1   29.40    5.10
 -13  22   1   26.50    5.80
 -12 -22   1    2.40    2.60
  12 -22  -1    4.20    2.40
  12  22  -1    2.20    2.50
 -12  22   1    0.40    2.90
  11 -22  -1    2.10    2.50
 -11 -22   1    2.00    2.60
 -11  22   1    2.60    3.00
  11  22  -1   -2.20    1.90
 -10 -22   1   14.30    3.90
  10 -22  -1   11.60    3.30
  10  22  -1   21.20    4.20
 -10  22   1    7.20    3.50
   9 -22  -1   10.00    3.20
  -9 -22   1    2.60    3.00
  -9  22   1    2.60    3.00
   9  22  -1    5.30    2.70
   8 -22  -1   10.10    3.20
  -8 -22   1    9.20    3.40
  -8  22   1    1.30    3.20
   8  22  -1    6.10    2.70
  -7 -22   1    6.40    3.00
   7 -22  -1   20.00    4.10
   7  22  -1    9.70    3.10
  -7  22   1    9.30    3.70
  -6 -22   1    1.80    2.20
   6 -22  -1    1.50    2.30
   6  22  -1   -2.90    1.40
  -6  22   1    3.60    2.70
  -5 -22   1   -0.30    1.80
   5 -22  -1    1.60    2.00
   5  22  -1    0.90    2.20
  -5  22   1   -1.40    2.30
   4 -22  -1    3.70    2.40
  -4 -22   1    5.30    3.00
   4  22  -1    4.00    2.80
  -4  22   1    6.80    3.00
  -3 -22   1    6.50    2.90
   3 -22  -1    5.70    2.70
  -3  22   1    2.50    2.60
   3  22  -1   12.20    3.50
  -2 -22   1   -0.60    1.90
   2 -22  -1    2.40    2.20
   2  22  -1   -1.50    2.20
  -2  22   1   -3.00    2.00
   1 -22  -1   11.10    3.20
  -1 -22   1    6.10    2.90
  -1  22   1   14.00    3.70
   1  22  -1   12.60    3.90
   0 -22  -1   13.70    3.40
   0 -22   1    4.70    2.90
   0  22   1    5.90    3.30
   0  22  -1   12.00    3.50
   1 -22   1    6.80    2.90
  -1 -22  -1   15.50    3.70
  -1  22  -1   10.90    3.80
   1  22   1   17.20    4.10
  -2 -22  -1    8.10    3.00
   2 -22   1   12.90    3.50
  -2  22  -1   10.50    3.60
   2  22   1    3.50    2.70
  -3 -22  -1    8.40    3.20
   3 -22   1    5.10    2.80
   3  22   1    4.60    2.60
  -3  22  -1    7.20    3.50
  -4 -22  -1   33.10    5.40
   4 -22   1   41.20    5.70
   4  22   1   38.80    5.80
  -4  22  -1   38.90    6.30
  -5 -22  -1   -1.40    1.90
   5 -22   1    1.80    2.10
   5  22   1    1.60    2.30
  -5  22  -1   -1.70    2.00
   6 -22   1    7.30    2.70
  -6 -22  -1    8.80    3.30
  -6  22  -1    4.20    3.00
   6  22   1    7.50    3.10
   7 -22   1    2.70    2.30
  -7 -22  -1    4.30    2.70
  -7  22  -1    3.40    2.80
   7  22   1   11.70    3.50
  -8 -22  -1    5.90    3.20
   8 -22   1    4.70    2.80
  -8  22  -1    0.00    2.90
   8  22   1    1.30    2.40
   9 -22   1    4.70    2.60
  -9 -22  -1    1.20    2.30
  -9  22  -1   -2.00    2.30
   9  22   1    2.80    2.40
   9  22   1    0.40    2.60
  10 -22   1   16.20    3.90
  10  22   1   13.20    3.80
  10  22   1   13.60    4.30
 -10  22  -1   18.80    4.90
  11 -22   1    0.40    2.00
  11  22   1    4.50    3.00
  11  22   1    7.40    3.00
 -11  22  -1   -0.70    2.70
  12 -22   1    4.60    2.40
  12  22   1    1.10    2.80
  12  22   1    3.00    2.30
 -12  22  -1   -1.60    2.60
  13 -22   1    1.30    2.30
  13  22   1   -0.80    2.50
 -13  22  -1    0.40    2.70
  13  22   1    0.00    2.30
  14 -22   1   42.50    8.40
 -14  22  -1   29.00    6.20
  14  22   1   31.80    6.30
  15  22   1    2.10    3.10
 -15  22  -1    0.70    3.30
  16  22   1    4.00    3.50
 -16  22  -1   15.80    5.20
 -17  22  -1   -2.00    2.70
  17  22   1   -0.50    3.00
 -18  22  -1    0.20    2.70
  18  22   1   12.30    4.60
 -17 -23   1   12.70    4.10
 -17  23   1   11.90    5.20
 -16 -23   1    1.90    2.80
 -16  23   1   -0.60    3.50
 -15 -23   1    1.50    2.50
 -15  23   1    3.20    3.90
 -14 -23   1    4.30    3.40
 -14  23   1    3.00    3.60
  14  23  -1    7.30    3.60
 -13 -23   1   40.70    6.50
  13  23  -1   48.40    6.70
 -13  23   1   39.80    7.10
 -12 -23   1   21.70    4.70
  12 -23  -1   13.50    3.80
 -12  23   1   16.50    5.10
  12  23  -1   15.70    3.90
  11 -23  -1    5.70    2.90
 -11 -23   1    9.30    3.80
 -11  23   1    5.80    3.70
  11  23  -1    2.50    2.80
  10 -23  -1    2.90    2.70
 -10 -23   1    0.40    2.30
 -10  23   1    1.40    2.80
  10  23  -1    4.00    2.70
   9 -23  -1    3.20    2.80
  -9 -23   1    1.00    2.50
  -9  23   1    7.90    3.90
   9  23  -1    8.30    3.10
  -8 -23   1    5.30    2.90
   8 -23  -1    3.00    2.80
   8  23  -1    4.20    2.50
  -8  23   1   -2.50    2.20
   7 -23  -1    0.10    2.00
  -7 -23   1    2.40    2.60
   7  23  -1   -0.40    1.80
  -7  23   1    0.30    2.90
  -6 -23   1    4.70    2.90
   6 -23  -1    0.80    2.30
   6  23  -1    1.10    2.50
  -6  23   1    1.90    2.80
  -5 -23   1   24.30    4.90
   5 -23  -1   25.20    4.70
  -5  23   1   29.70    5.70
   5  23  -1   24.40    4.90
   4 -23  -1    4.60    2.40
  -4 -23   1    2.90    2.70
  -4  23   1    2.10    2.60
   4  23  -1   -1.50    2.30
  -3 -23   1   17.00    4.10
   3 -23  -1   15.50    4.10
  -3  23   1   17.80    4.70
   3  23  -1   19.40    4.50
  -2 -23   1    3.60    2.70
   2 -23  -1    7.80    2.80
   2  23  -1    0.80    2.60
  -2  23   1    6.40    3.40
   1 -23  -1   53.89    6.60
  -1 -23   1   41.50    6.00
  -1  23   1   52.49    7.00
   1  23  -1   51.19    7.10
   0 -23  -1   24.80    4.90
   0 -23   1   22.20    4.80
   0  23   1   24.20    4.80
   0  23  -1   20.50    4.60
  -1 -23  -1    1.00    2.20
   1 -23   1    0.30    2.10
  -1  23  -1    3.20    2.90
   1  23   1    3.60    2.70
   2 -23   1    2.70    2.50
  -2 -23  -1    7.70    3.00
   2  23   1    4.60    2.80
  -2  23  -1    8.40    3.50
   3 -23   1    2.10    2.40
  -3 -23  -1    4.60    2.80
   3  23   1    5.50    2.60
  -3  23  -1    4.20    2.90
  -4 -23  -1    6.10    2.80
   4 -23   1   10.30    3.40
  -4  23  -1    5.30    3.40
   4  23   1    7.60    3.10
   5 -23   1   24.00    4.50
  -5 -23  -1   16.10    4.20
  -5  23  -1   19.20    4.70
   5  23   1   15.40    4.10
   6 -23   1   -1.70    2.00
  -6 -23  -1    2.80    2.80
   6  23   1    3.80    2.70
  -6  23  -1    5.10    3.00
   7 -23   1    2.60    2.30
  -7 -23  -1    2.50    2.50
  -7  23  -1   -3.70    1.70
   7  23   1   -3.00    1.70
   8 -23   1   -1.00    2.20
  -8 -23  -1   -0.40    2.30
  -8  23  -1    1.10    2.90
   8  23   1   -0.60    1.90
  -9 -23  -1    0.20    2.70
   9 -23   1   -0.70    2.40
  -9  23  -1    2.00    3.10
   9  23   1    1.90    2.30
  10 -23   1    0.80    2.50
 -10 -23  -1    1.00    2.40
  10  23   1    2.70    2.70
 -10  23  -1    0.60    2.90
  11 -23   1   -0.70    2.30
 -11 -23  -1   -0.30    2.50
 -11  23  -1    2.90    3.30
  11  23   1   -2.70    1.90
  12 -23   1   10.80    3.90
 -12  23  -1   12.60    4.60
  12  23   1    8.30    3.80
  12  23   1   12.20    3.70
  13 -23   1    9.20    3.60
  13  23   1    6.50    3.70
 -13  23  -1    4.80    4.30
 -14  23  -1    1.00    3.30
  14  23   1    0.10    2.60
  15  23   1    3.00    3.50
 -15  23  -1    9.40    4.50
  16  23   1    2.80    3.40
 -16  23  -1    2.40    3.20
 -17  23  -1   -0.20    3.20
  17  23   1    2.90    3.10
 -16 -24   1   -2.90    2.60
 -16  24   1    4.70    4.20
 -15 -24   1    3.80    3.10
 -15  24   1    7.00    4.00
 -14 -24   1   -1.80    2.30
 -14  24   1    1.00    3.10
 -13 -24   1   11.50    4.00
 -13  24   1    8.10    4.40
  13  24  -1   13.80    4.10
 -12 -24   1   28.30    5.70
 -12  24   1   31.80    6.70
  12  24  -1   33.40    5.80
 -11 -24   1   -1.30    2.70
  11 -24  -1   -0.70    2.40
 -11  24   1    6.20    4.00
  11  24  -1   -1.10    2.40
 -10 -24   1   10.40    3.40
  10 -24  -1    3.60    2.90
 -10  24   1    2.30    3.10
  10  24  -1    4.30    2.90
  -9 -24   1    4.50    3.10
   9 -24  -1   -0.20    2.30
   9  24  -1    6.20    3.00
  -9  24   1    5.20    3.60
  -8 -24   1    3.00    3.00
   8 -24  -1    2.30    2.40
   8  24  -1    1.90    2.60
  -8  24   1   -1.10    2.70
  -7 -24   1    1.30    2.30
   7 -24  -1    5.60    3.00
  -7  24   1    3.90    3.10
   7  24  -1   -1.40    1.70
  -6 -24   1    5.40    3.10
   6 -24  -1    8.30    3.10
   6  24  -1    1.60    2.60
  -6  24   1    8.80    3.80
   5 -24  -1   -1.50    2.20
  -5 -24   1    0.80    2.40
   5  24  -1   -1.20    1.90
  -5  24   1   -0.50    2.20
   4 -24  -1   15.10    3.90
  -4 -24   1    9.20    3.60
   4  24  -1   10.40    3.80
  -4  24   1   12.40    4.20
   3 -24  -1    1.40    2.40
  -3 -24   1    3.00    2.50
   3  24  -1    5.30    2.90
  -3  24   1    5.50    3.30
   2 -24  -1    3.80    2.80
  -2 -24   1    5.00    3.00
   2  24  -1    6.80    3.20
  -2  24   1    9.00    3.90
  -1 -24   1    3.50    2.60
   1 -24  -1    6.70    3.20
   1  24  -1    0.70    2.20
  -1  24   1    2.10    2.70
   0 -24  -1    1.40    2.40
   0 -24   1   -1.30    2.30
   0  24   1    1.20    2.50
   0  24  -1   -0.90    2.40
   1 -24   1   23.40    4.70
  -1 -24  -1   11.80    3.90
   1  24   1   19.70    4.60
  -1  24  -1   23.90    5.20
  -2 -24  -1    4.90    3.00
   2 -24   1    1.30    2.40
  -2  24  -1   -5.00    2.20
   2  24   1   -0.80    1.80
   3 -24   1   10.90    3.70
  -3 -24  -1   15.50    4.20
  -3  24  -1   23.80    5.10
   3  24   1   15.00    4.10
  -4 -24  -1   37.40    6.10
   4 -24   1   32.20    5.30
  -4  24  -1   31.00    5.80
   4  24   1   34.50    5.70
  -5 -24  -1    0.70    2.50
   5 -24   1   -0.70    2.30
   5  24   1    0.20    2.10
  -5  24  -1    1.30    3.00
  -6 -24  -1   65.19    7.80
   6 -24   1   71.19    8.00
  -6  24  -1   65.99    8.60
   6  24   1   63.09    7.50
  -7 -24  -1    3.00    3.00
   7 -24   1    0.10    2.50
  -7  24  -1    1.30    2.90
   7  24   1    1.30    2.20
  -8 -24  -1   12.80    4.00
   8 -24   1   15.30    4.10
  -8  24  -1    8.30    4.00
   8  24   1   13.80    3.80
  -9 -24  -1    5.40    3.30
   9 -24   1    6.70    3.20
  -9  24  -1    3.90    3.20
   9  24   1    6.40    3.00
  10 -24   1    1.70    2.60
 -10 -24  -1    0.40    2.40
 -10  24  -1    2.80    3.30
  10  24   1   10.20    3.70
  11 -24   1   18.60    4.50
 -11 -24  -1   20.80    4.70
 -11  24  -1   18.70    5.30
  11  24   1   22.00    4.50
 -12 -24  -1   24.40    5.30
  12 -24   1   26.70    5.20
 -12  24  -1   19.20    5.70
 -13 -24  -1   -0.60    2.30
 -13  24  -1   -3.30    2.60
 -14 -24  -1    2.40    2.90
 -14  24  -1   -2.30    3.10
 -15 -24  -1    1.50    3.10
 -15  24  -1   -0.50    3.50
 -16 -24  -1   13.30    4.10
 -16  24  -1   13.70    5.20
  16  24   1    7.30    3.80
 -14 -25   1   13.80    4.40
 -14  25   1   28.70    6.50
 -13 -25   1    3.20    3.20
 -13  25   1    1.10    3.30
 -12 -25   1   -0.70    2.50
  12  25  -1   -1.90    2.00
 -12  25   1   -0.30    3.30
  11 -25  -1   19.40    4.60
 -11 -25   1   14.20    4.40
  11  25  -1   17.00    4.50
 -11  25   1   30.90    6.60
  10 -25  -1    3.60    2.70
 -10 -25   1    3.00    3.10
  10  25  -1    2.80    2.60
 -10  25   1    0.50    3.10
   9 -25  -1   -1.20    2.60
  -9 -25   1    4.00    2.90
  -9  25   1    0.30    3.20
   9  25  -1   -2.00    2.40
  -8 -25   1   26.10    5.60
   8 -25  -1   28.00    5.10
  -8  25   1   34.70    6.60
   8  25  -1   40.30    6.30
   7 -25  -1   35.90    5.70
  -7 -25   1   29.00    6.00
  -7  25   1   31.10    6.20
   7  25  -1   31.00    5.90
   6 -25  -1    8.50    3.10
  -6 -25   1    9.20    3.80
  -6  25   1    9.00    3.70
   6  25  -1    4.70    3.10
  -5 -25   1    1.30    2.40
   5 -25  -1    5.50    3.10
  -5  25   1    1.60    2.90
   5  25  -1    2.20    2.90
   4 -25  -1    0.90    2.20
  -4 -25   1    1.40    2.80
  -4  25   1   -0.10    2.40
   4  25  -1   -2.70    2.10
  -3 -25   1   35.60    6.10
   3 -25  -1   46.30    6.50
  -3  25   1   32.80    6.50
   3  25  -1   30.40    5.90
  -2 -25   1    4.10    3.00
   2 -25  -1    4.00    2.50
  -2  25   1    2.00    2.70
   2  25  -1    2.40    2.90
  -1 -25   1    4.20    2.90
   1 -25  -1    6.30    3.20
   1  25  -1   -0.70    2.20
  -1  25   1    0.60    2.50
   0 -25  -1   10.30    3.80
   0 -25   1   12.80    3.90
   0  25  -1   15.10    4.20
   0  25   1   12.40    4.00
   1 -25   1   13.70    4.20
  -1 -25  -1    7.20    3.20
   1  25   1   10.60    3.90
  -1  25  -1   14.60    4.50
  -2 -25  -1    1.10    2.20
   2 -25   1    0.30    2.30
  -2  25  -1   -0.90    2.40
   2  25   1    0.70    2.30
  -3 -25  -1    2.80    2.60
   3 -25   1    0.00    2.20
   3  25   1    0.60    2.20
  -3  25  -1   -4.40    2.60
  -4 -25  -1    4.80    3.00
   4 -25   1    2.60    2.60
  -4  25  -1    4.80    3.30
   4  25   1    2.10    2.30
  -5 -25  -1    4.20    3.00
   5 -25   1    6.80    3.10
  -5  25  -1    6.20    3.60
   5  25   1    2.50    2.50
   6 -25   1    2.40    2.80
  -6 -25  -1   -2.90    2.00
  -6  25  -1   -0.70    3.00
   6  25   1   -2.10    2.20
  -7 -25  -1    3.20    3.00
   7 -25   1    2.90    2.90
  -7  25  -1    6.50    3.40
   7  25   1    3.40    2.80
  -8 -25  -1   42.00    6.50
   8 -25   1   54.99    7.30
   8  25   1   42.90    6.30
  -8  25  -1   48.30    7.60
  -9 -25  -1   -1.20    2.40
   9 -25   1   -2.80    2.20
   9  25   1    2.10    2.40
  -9  25  -1    2.80    3.60
  10 -25   1    1.90    2.60
 -10 -25  -1    0.40    2.60
 -10  25  -1    4.80    4.10
  10  25   1    2.20    2.80
 -11 -25  -1    1.70    2.60
  11 -25   1    0.40    2.60
  11  25   1    2.70    3.20
 -11  25  -1    1.20    3.40
  12 -25   1    5.60    3.20
 -12 -25  -1    2.30    2.90
 -12  25  -1    6.10    3.90
 -13 -25  -1   -0.20    2.10
 -13  25  -1    0.20    2.80
 -14 -25  -1   -0.30    2.50
 -14  25  -1   -3.60    2.50
 -12 -26   1    3.50    2.90
 -12  26   1   -2.00    2.90
  12  26  -1    4.70    3.90
 -11 -26   1    2.90    2.80
  11  26  -1    8.20    3.80
 -11  26   1    1.50    3.40
  10 -26  -1    3.40    3.20
 -10 -26   1   -1.50    3.00
 -10  26   1    0.50    3.00
  10  26  -1    0.60    2.50
  -9 -26   1    2.30    2.70
   9 -26  -1    1.50    2.90
  -9  26   1    2.70    3.50
   9  26  -1   -2.70    2.40
   8 -26  -1    1.60    2.80
  -8 -26   1    0.10    3.00
   8  26  -1    2.20    2.80
  -8  26   1    0.60    3.10
  -7 -26   1    3.30    2.80
   7 -26  -1    2.90    2.90
   7  26  -1    0.10    2.70
  -7  26   1   -3.70    2.80
  -6 -26   1    0.90    2.40
   6 -26  -1   11.20    3.60
   6  26  -1    9.20    3.80
  -6  26   1    8.30    3.80
   5 -26  -1    7.90    3.70
  -5 -26   1   19.20    4.90
   5  26  -1   14.80    4.40
  -5  26   1    7.50    3.90
   4 -26  -1   -0.90    2.00
  -4 -26   1    0.80    2.70
   4  26  -1    1.10    2.80
  -4  26   1   -0.50    2.40
   3 -26  -1    7.30    3.30
  -3 -26   1   10.50    4.10
   3  26  -1    7.90    3.40
  -3  26   1    6.30    3.80
  -2 -26   1    7.50    3.60
   2 -26  -1    1.40    2.60
  -2  26   1    3.90    3.30
   2  26  -1   12.80    4.20
   1 -26  -1   16.30    4.50
  -1 -26   1   17.30    4.50
   1  26  -1   19.00    4.80
  -1  26   1   12.70    4.30
   0 -26   1   -4.30    2.00
   0 -26  -1    2.20    2.50
   0  26  -1   -0.60    2.30
   0  26   1    3.30    2.90
   1 -26   1    5.20    3.40
  -1 -26  -1    6.50    3.40
  -1  26  -1    5.20    3.30
   1  26   1    5.90    3.10
   2 -26   1    0.40    2.40
  -2 -26  -1   -1.40    2.20
   2  26   1    1.30    2.60
  -2  26  -1    2.80    3.40
   3 -26   1    0.00    2.30
  -3 -26  -1    1.90    2.60
  -3  26  -1    1.90    3.00
   3  26   1   -0.20    2.30
  -4 -26  -1    6.20    3.30
   4 -26   1   -0.40    2.90
   4  26   1   -0.90    2.10
  -4  26  -1    2.80    3.00
  -5 -26  -1    9.30    3.70
   5 -26   1   17.90    4.70
  -5  26  -1    8.00    4.00
   5  26   1   10.80    3.90
   6 -26   1    3.30    3.00
  -6 -26  -1    4.20    3.20
   6  26   1   -1.00    2.30
  -6  26  -1    2.00    3.40
   7 -26   1    1.70    2.80
  -7 -26  -1    3.00    2.80
  -7  26  -1    3.50    3.70
   7  26   1   -1.40    2.60
   8 -26   1   11.40    4.20
  -8 -26  -1   10.60    4.00
   8  26   1    8.60    3.70
  -8  26  -1   12.50    4.60
   9 -26   1    2.60    3.10
  -9 -26  -1    0.30    2.40
  -9  26  -1    0.00    3.30
   9  26   1    2.90    2.90
  10 -26   1   -2.60    2.60
 -10 -26  -1    0.50    2.60
 -10  26  -1   -0.30    3.00
  10  26   1   -0.80    2.40
  11 -26   1   -1.10    2.60
 -11 -26  -1   -0.30    2.50
 -11  26  -1    0.90    3.30
 -12 -26  -1    0.90    2.70
 -12  26  -1    1.30    3.10
 -10 -27   1   -1.10    2.70
 -10  27   1   -2.40    2.60
   9 -27  -1   -3.50    2.40
  -9 -27   1    4.00    3.30
  -9  27   1    1.90    3.30
   9  27  -1    2.50    3.20
  -8 -27   1    5.20    3.50
   8 -27  -1    1.90    2.70
  -8  27   1    3.60    3.50
   8  27  -1    1.90    2.60
   7 -27  -1    7.80    3.60
  -7 -27   1    2.70    3.10
  -7  27   1    2.60    3.60
   7  27  -1    7.90    3.30
  -6 -27   1   -0.70    2.50
   6 -27  -1   -0.60    2.70
  -6  27   1    3.10    3.60
   6  27  -1   -0.70    2.20
   5 -27  -1   -3.30    2.30
  -5 -27   1   -0.80    2.50
  -5  27   1    5.00    3.30
   5  27  -1   -1.60    2.00
  -4 -27   1    7.50    3.90
   4 -27  -1    2.50    2.80
  -4  27   1   -1.00    2.60
   4  27  -1    4.10    3.30
  -3 -27   1    0.70    2.40
   3 -27  -1   -2.40    2.10
   3  27  -1    1.00    2.60
  -3  27   1    3.10    3.60
  -2 -27   1   -0.20    2.70
   2 -27  -1   -0.70    2.60
   2  27  -1    4.00    3.20
  -2  27   1    1.20    2.90
  -1 -27   1    1.80    3.00
   1 -27  -1   -0.30    2.60
  -1  27   1    2.30    3.10
   1  27  -1    1.10    3.00
   0 -27   1   -0.80    2.90
   0 -27  -1   -1.40    2.60
   0  27   1    3.40    3.20
   0  27  -1    0.70    2.90
   1 -27   1    1.00    3.10
  -1 -27  -1    1.00    2.90
  -1  27  -1   -0.80    2.70
   1  27   1    7.40    3.60
  -2 -27  -1   -0.40    2.80
   2 -27   1   -0.40    2.60
   2  27   1   -1.20    2.20
  -2  27  -1    0.10    2.80
   3 -27   1    0.20    2.50
  -3 -27  -1    6.70    3.50
   3  27   1    4.40    3.60
  -3  27  -1    6.50    3.50
  -4 -27  -1    9.10    4.00
   4 -27   1    4.00    3.50
  -4  27  -1    4.20    3.40
   4  27   1   -2.30    2.40
  -5 -27  -1    9.60    3.90
   5 -27   1    1.60    3.10
   5  27   1    8.70    3.40
  -5  27  -1   11.70    4.50
  -6 -27  -1    0.20    2.60
   6 -27   1    0.20    2.40
  -6  27  -1   -0.60    2.80
   6  27   1    3.10    2.90
   7 -27   1   12.40    4.30
  -7 -27  -1    0.50    2.70
  -7  27  -1    7.00    4.40
   7  27   1    1.50    3.20
   8 -27   1    7.00    3.50
  -8 -27  -1    1.60    3.00
   8  27   1    7.20    3.40
  -8  27  -1    5.10    3.90
   9 -27   1    9.40    3.80
  -9 -27  -1    3.90    3.20
   9  27   1   14.00    4.50
  -9  27  -1   21.00    5.90
  -6 -28   1    0.30    2.80
   6 -28  -1    2.20    3.30
   6  28  -1    6.80    3.80
  -6  28   1    1.70    3.30
  -5 -28   1   -0.20    2.40
   5 -28  -1    0.30    3.00
  -5  28   1    2.70    3.50
   5  28  -1    3.80    2.90
   4 -28  -1    8.50    3.90
  -4 -28   1   13.10    4.00
   4  28  -1    6.80    3.70
  -4  28   1    1.60    3.50
   3 -28  -1    2.70    3.30
  -3 -28   1    2.10    3.00
   3  28  -1   -0.10    2.60
  -3  28   1   -1.40    3.30
  -2 -28   1    3.80    3.40
   2 -28  -1   11.80    3.80
   2  28  -1   11.70    4.40
  -2  28   1   11.80    4.50
   1 -28  -1    6.40    3.80
  -1 -28   1    1.80    3.00
   1  28  -1    1.70    2.80
  -1  28   1    1.80    3.10
   0 -28  -1    1.70    2.90
   0 -28   1    4.00    3.10
   0  28  -1    2.30    3.10
   0  28   1    2.90    3.10
   1 -28   1    2.80    3.00
  -1 -28  -1   -1.50    2.00
   1  28   1   -0.50    2.50
  -1  28  -1   -4.10    2.70
  -2 -28  -1    1.90    2.90
   2 -28   1   -1.90    2.60
   2  28   1    6.40    3.70
  -2  28  -1    0.20    2.80
   3 -28   1    0.50    2.40
  -3 -28  -1    0.80    2.60
  -3  28  -1    0.40    3.00
   3  28   1    4.40    3.50
  -4 -28  -1   22.40    5.40
   4 -28   1   23.00    5.30
   4  28   1   15.80    4.80
  -4  28  -1   23.80    6.00
   5 -28   1    8.80    4.10
  -5 -28  -1    2.70    3.20
  -5  28  -1    5.50    4.20
   5  28   1    4.20    3.30
   6 -28   1    9.10    3.90
  -6 -28  -1   14.80    4.40
   6  28   1    5.40    3.30
  -6  28  -1    5.40    4.00
  29   0  -2    0.00    3.00
 -28   0   2    2.70    2.90
  28   0  -2    1.30    3.60
  27   0  -2    4.10    3.20
 -27   0   2   10.20    3.80
  26   0  -2   31.20    6.20
 -26   0   2   29.20    5.30
 -25   0   2    4.20    2.80
  25   0  -2    7.00    3.50
  24   0  -2    2.70    2.90
 -24   0   2    7.80    3.20
 -23   0   2   41.90    5.80
  23   0  -2   25.00    5.10
 -22   0   2   27.00    4.60
  22   0  -2   33.20    5.80
  21   0  -2    1.00    2.40
 -21   0   2   -4.90    1.30
  21   0  -2   -0.90    2.00
  20   0  -2   15.20    2.50
  20   0  -2   13.10    3.60
 -20   0   2    7.60    2.90
 -19   0   2   25.80    4.10
  19   0  -2   21.30    4.20
  19   0  -2   28.50    3.20
  18   0  -2   34.90    3.20
 -18   0   2   35.20    4.60
  18   0  -2   34.00    4.90
  17   0  -2    8.10    1.80
  17   0  -2   13.80    3.10
 -17   0   2   14.70    3.00
 -16   0   2  204.08   10.90
  16   0  -2  210.78   11.50
  16   0  -2  194.88    9.50
 -15   0   2   22.90    3.50
  15   0  -2   23.30    2.50
  15   0  -2   22.40    3.60
 -14   0   2  110.99    6.80
  14   0  -2   99.19    6.80
  14   0  -2  105.69    5.60
 -13   0   2   11.10    2.40
  13   0  -2    8.60    2.30
  13   0  -2    9.00    1.60
  12   0  -2    1.10    1.30
  12   0  -2    1.60    0.90
 -12   0   2    0.00    1.10
  11   0  -2    1.50    0.80
  11   0  -2    2.70    1.40
 -11   0   2    0.50    1.20
  10   0  -2   18.40    1.70
  10   0  -2   18.90    2.60
 -10   0   2   17.00    2.30
   9   0  -2  147.39    6.90
  -9   0   2  163.18    7.80
   9   0  -2  164.08    8.00
   8   0  -2  353.96   14.90
   8   0  -2  336.67   13.80
  -8   0   2  340.17   14.60
   7   0  -2  367.16   14.30
   7   0  -2  370.76   15.20
  -7   0   2  344.97   15.10
  -6   0   2  346.37   14.50
   6   0  -2  354.16   14.50
   6   0  -2  348.47   13.70
   5   0  -2   30.60    2.20
   5   0  -2   27.80    1.60
  -5   0   2   29.80    2.20
  -4   0   2   16.80    1.50
   4   0  -2   15.20    0.90
   4   0  -2   13.00    1.40
   3   0  -2    1.10    0.50
  -3   0   2    1.70    0.30
   3   0  -2    2.20    0.30
  -3   0   2    2.60    0.70
   2   0  -2    9.90    0.90
  -2   0   2    7.90    0.50
   2   0  -2   10.30    0.60
   2   0  -2    7.40    0.90
   1   0  -2   15.70    1.00
   1   0  -2   18.00    0.90
   0   0  -2  307.77   12.70
   0   0   2  345.57   12.60
  -1   0  -2   -0.10    0.20
   1   0   2    0.30    0.20
  -1   0  -2    0.40    0.30
   1   0   2    0.30    0.30
   2   0   2  633.64   23.80
  -2   0  -2  628.74   23.80
  -2   0  -2  631.14   24.20
   2   0   2  617.84   24.20
  -3   0  -2   39.90    1.90
   3   0   2   45.20    2.40
   3   0   2   35.90    2.20
  -4   0  -2 7161.68  288.57
   4   0   2 8105.49  288.57
   4   0   2 7720.03  288.87
   5   0   2   21.60    1.90
   5   0   2   23.30    2.00
  -5   0  -2   24.00    1.70
   6   0   2  511.15   20.20
   6   0   2  487.45   19.90
  -6   0  -2  490.55   19.60
  -7   0  -2   11.00    1.40
   7   0   2   13.70    1.90
   7   0   2   10.20    1.50
   8   0   2  138.09    6.90
  -8   0  -2  143.59    6.70
   8   0   2  150.68    7.40
   9   0   2   43.60    3.10
   9   0   2   46.30    3.60
  -9   0  -2   49.40    3.20
 -10   0  -2  228.68   10.00
  10   0   2  223.08   10.20
  10   0   2  213.18   10.70
  11   0   2  133.19    7.60
 -11   0  -2  143.59    7.00
  11   0   2  133.89    7.00
  12   0   2  203.78    9.60
  12   0   2  193.58   10.30
 -12   0  -2  197.28    9.50
  13   0   2   79.49    5.70
 -13   0  -2   73.59    4.90
  13   0   2   75.89    4.90
  14   0   2   25.60    3.60
 -14   0  -2   20.50    2.90
  14   0   2   24.70    3.10
 -15   0  -2    5.10    1.90
  15   0   2    6.70    1.80
  15   0   2    4.60    2.20
 -16   0  -2   56.59    4.50
  16   0   2   40.80    5.10
  16   0   2   45.10    4.00
  17   0   2    3.50    1.80
  17   0   2    0.30    1.70
 -17   0  -2    2.10    1.70
  18   0   2   68.39    6.30
 -18   0  -2   68.49    5.50
  18   0   2   71.99    5.30
 -19   0  -2   16.20    3.20
  19   0   2   16.90    3.00
  19   0   2   16.90    3.60
  20   0   2   76.09    6.00
 -20   0  -2  101.89    6.90
  20   0   2   83.59    7.40
 -21   0  -2   15.30    3.30
  21   0   2    8.30    2.40
  21   0   2   13.60    3.70
 -22   0  -2  196.88   11.30
  22   0   2  195.58   11.00
  22   0   2  203.08   13.00
  23   0   2    0.70    2.40
 -23   0  -2    2.10    2.40
  23   0   2    2.20    2.00
  24   0   2   34.80    6.00
 -24   0  -2   36.50    5.20
  25   0   2    2.50    2.90
  26   0   2   22.20    5.00
  27   0   2    1.00    3.10
  28   0   2    1.40    3.10
  29   0   2    0.90    3.10
  29  -1  -2   -0.30    2.90
  29   1  -2   -0.40    3.00
  28  -1  -2   11.10    4.60
 -28   1   2   11.20    4.20
  28   1  -2    7.30    4.10
  27  -1  -2   28.70    5.70
 -27  -1   2   25.80    5.30
 -27   1   2   29.90    5.50
  27   1  -2   27.10    6.00
  26  -1  -2   43.20    7.10
 -26  -1   2   27.90    5.20
  26   1  -2   35.50    6.40
 -26   1   2   24.50    4.70
 -25  -1   2   16.90    4.10
  25  -1  -2   10.20    3.70
 -25   1   2   20.10    4.40
  25   1  -2   19.40    5.00
  24  -1  -2   37.90    6.40
 -24  -1   2   59.79    6.80
  24   1  -2   57.59    7.60
 -24   1   2   54.79    6.70
 -23  -1   2    9.20    3.20
  23  -1  -2   13.10    3.90
  23   1  -2    9.90    3.60
 -23   1   2    6.50    3.10
 -22  -1   2    3.10    2.20
  22  -1  -2    3.20    2.60
  22   1  -2    3.60    2.70
 -22   1   2    3.10    2.70
 -21  -1   2   22.10    4.00
  21  -1  -2   21.60    4.50
  21   1  -2   25.20    3.30
 -21   1   2   17.00    3.90
  21   1  -2   25.40    4.80
  20  -1  -2   37.80    3.40
 -20  -1   2   46.30    5.50
  20  -1  -2   39.60    5.60
  20   1  -2   31.90    3.70
 -20   1   2   37.60    5.20
  20   1  -2   43.70    5.90
  19  -1  -2  122.39    6.70
  19  -1  -2   99.39    8.20
 -19  -1   2  120.19    8.20
  19   1  -2  133.89    9.10
 -19   1   2  121.99    8.20
  19   1  -2  131.89    7.10
  18  -1  -2   78.09    6.60
  18  -1  -2   69.99    4.60
 -18  -1   2   64.79    5.70
  18   1  -2   65.39    6.20
 -18   1   2   79.99    6.30
  18   1  -2   71.19    4.80
  17  -1  -2   -0.50    1.40
 -17  -1   2   -2.40    1.10
  17  -1  -2    2.00    1.20
  17   1  -2    0.20    1.20
 -17   1   2    4.60    2.40
  17   1  -2   -0.50    1.60
 -16  -1   2    0.50    1.70
  16  -1  -2   -0.70    1.50
  16  -1  -2   -0.50    0.90
  16   1  -2   -0.60    1.00
  16   1  -2   -1.50    1.30
 -16   1   2   -0.70    1.40
 -15  -1   2   20.30    3.00
  15  -1  -2   12.00    1.90
  15  -1  -2   13.30    2.80
  15   1  -2   16.60    2.30
  15   1  -2   14.50    3.00
 -15   1   2   10.20    2.50
  14  -1  -2   40.50    3.00
  14  -1  -2   46.70    4.90
 -14  -1   2   36.10    4.10
  14   1  -2   38.70    3.10
  14   1  -2   47.60    4.40
 -14   1   2   49.70    4.40
  13  -1  -2  143.29    6.60
  13  -1  -2  130.09    7.90
 -13  -1   2  128.99    7.50
  13   1  -2  136.09    6.70
  13   1  -2  138.79    8.00
 -13   1   2  120.89    7.50
  12  -1  -2    3.40    1.00
 -12  -1   2    0.40    1.10
  12  -1  -2    3.40    1.60
  12   1  -2    2.10    1.40
  12   1  -2    3.60    1.10
 -12   1   2    1.60    1.50
  11  -1  -2   -1.10    0.90
 -11  -1   2   -0.60    0.90
  11  -1  -2    0.50    0.70
  11   1  -2    0.30    0.80
 -11   1   2   -0.90    1.00
  11   1  -2    0.60    1.10
  10  -1  -2    2.50    0.80
 -10  -1   2    0.90    1.10
  10  -1  -2    2.00    1.20
  10   1  -2    1.30    1.20
 -10   1   2    3.20    1.50
  10   1  -2    3.40    0.90
   9  -1  -2  463.45   19.60
  -9  -1   2  461.25   19.30
   9  -1  -2  465.45   18.40
   9   1  -2  465.95   19.60
  -9   1   2  468.95   19.50
   9   1  -2  459.25   18.60
   8  -1  -2    7.00    1.00
   8  -1  -2    9.80    1.70
  -8  -1   2    7.30    1.50
   8   1  -2    8.80    1.70
   8   1  -2    7.40    1.10
  -8   1   2    8.70    1.60
  -7  -1   2  945.01   37.10
   7  -1  -2  956.90   37.20
   7  -1  -2  926.81   36.20
   7   1  -2  956.60   36.50
   7   1  -2  954.20   37.20
  -7   1   2  941.81   37.20
   6  -1  -2   31.90    1.70
  -6  -1   2   32.30    2.40
   6  -1  -2   31.40    2.40
  -6   1   2   31.10    2.40
   6   1  -2   29.20    1.90
   6   1  -2   26.30    2.30
   5  -1  -2    1.00    0.40
   5  -1  -2    1.10    0.80
   5   1  -2    1.30    0.60
   5   1  -2    0.50    0.70
   5   1  -2    2.00    0.90
  -5   1   2    2.50    0.90
  -5   1   2    0.70    0.50
   4  -1  -2    5.90    0.50
   4  -1  -2    8.70    1.20
  -4   1   2    5.50    0.50
  -4   1   2    6.50    1.10
   4   1  -2    7.60    1.20
   4   1  -2    5.70    0.70
   4   1  -2    6.00    1.00
   3  -1  -2    9.20    1.10
   3   1  -2    7.50    0.80
   3   1  -2    7.60    0.90
  -3   1   2    6.50    1.00
   3   1  -2    5.10    1.00
   2  -1  -2    0.50    0.50
  -2  -1   2    0.80    0.30
   2   1  -2   -0.70    0.30
  -2   1   2    0.70    0.50
   2   1  -2   -0.20    0.40
   1  -1  -2   41.80    1.80
   1  -1  -2   38.30    2.00
  -1  -1   2   47.90    2.10
  -1  -1   2   37.70    1.90
  -1   1   2   44.00    2.00
   1   1  -2   37.60    2.00
   1   1  -2   41.70    1.90
  -1   1   2   36.80    1.70
   0  -1   2    0.40    0.30
   0  -1   2    0.60    0.20
   0  -1  -2    0.40    0.30
   0  -1  -2    0.50    0.20
   0   1  -2    0.30    0.20
   0   1   2    0.00    0.20
   0   1   2    0.70    0.20
   0   1  -2    0.10    0.20
  -1  -1  -2  132.39    5.90
   1  -1   2  152.28    6.00
  -1   1  -2  149.09    5.80
   1   1   2  140.19    5.90
  -2  -1  -2   34.10    1.90
   2  -1   2   31.30    1.70
   2  -1   2   29.60    1.80
   2   1   2   29.90    1.80
  -2   1  -2   30.70    1.70
   3  -1   2 2013.70   77.59
  -3  -1  -2 2090.49   77.09
  -3  -1  -2 2045.70   77.09
   3  -1   2 2053.79   77.69
   3   1   2 2026.00   77.69
   3   1   2 2102.69   77.79
  -3   1  -2 1998.40   77.39
   4  -1   2  135.59    5.90
   4  -1   2  127.39    5.80
  -4  -1  -2  124.79    5.30
   4   1   2  141.89    6.00
  -4   1  -2  130.99    5.70
   4   1   2  122.29    5.90
   5  -1   2  163.48    7.10
  -5  -1  -2  163.68    6.60
   5  -1   2  154.78    7.10
  -5   1  -2  155.58    6.80
   5   1   2  157.58    7.10
   5   1   2  154.28    7.20
   6  -1   2   93.09    4.90
  -6  -1  -2   96.39    4.50
   6  -1   2  105.09    5.20
  -6   1  -2   97.79    4.80
   6   1   2  105.09    5.10
   6   1   2  100.69    5.20
   7  -1   2   53.69    3.30
  -7  -1  -2   53.19    3.00
   7  -1   2   48.70    3.40
   7   1   2   52.89    3.30
   7   1   2   54.59    3.60
  -7   1  -2   54.89    3.30
   8  -1   2   10.00    1.60
   8  -1   2    8.00    1.70
  -8  -1  -2   10.30    1.50
   8   1   2    5.20    1.40
  -8   1  -2    9.90    1.60
   8   1   2   12.00    1.70
   9  -1   2    8.90    1.80
   9  -1   2    9.90    1.70
  -9  -1  -2    5.40    1.30
   9   1   2    5.70    1.70
  -9   1  -2    6.80    1.50
   9   1   2    4.20    1.30
 -10  -1  -2    2.30    1.10
  10  -1   2    3.30    1.10
  10  -1   2    1.80    1.30
  10   1   2    5.70    1.70
  10   1   2    5.00    1.40
 -10   1  -2    1.40    1.10
  11  -1   2  324.47   14.90
 -11  -1  -2  329.47   14.00
  11  -1   2  301.77   14.10
  11   1   2  342.37   14.40
 -11   1  -2  321.37   14.20
  11   1   2  331.27   15.00
  12  -1   2    7.70    1.70
 -12  -1  -2    7.80    1.70
  12  -1   2    7.20    2.00
  12   1   2    5.70    1.60
 -12   1  -2    6.20    1.60
  12   1   2    9.20    2.30
 -13  -1  -2  108.39    6.20
  13  -1   2  105.79    6.90
  13  -1   2  115.79    6.30
  13   1   2  106.39    6.30
 -13   1  -2  106.89    6.40
  13   1   2  116.69    7.10
 -14  -1  -2    4.80    1.70
  14  -1   2    5.10    2.00
  14  -1   2    4.50    1.50
  14   1   2    1.90    1.30
 -14   1  -2    5.70    1.90
  14   1   2    7.30    2.10
  15  -1   2   51.39    4.00
 -15  -1  -2   50.69    4.10
  15  -1   2   53.59    5.60
  15   1   2   41.50    3.90
  15   1   2   55.39    5.00
 -15   1  -2   51.99    4.40
  16  -1   2   95.69    6.90
 -16  -1  -2   82.99    5.70
  16  -1   2   78.59    5.50
 -16   1  -2   92.69    6.10
  16   1   2   88.29    5.80
  16   1   2   75.89    6.40
  17  -1   2   18.50    3.10
 -17  -1  -2   32.80    3.90
  17  -1   2   35.10    4.90
 -17   1  -2   27.80    3.80
  17   1   2   32.00    3.70
  17   1   2   29.20    4.30
  18  -1   2   33.50    4.90
  18  -1   2   40.10    4.30
 -18  -1  -2   28.90    3.90
 -18   1  -2   34.50    4.40
  18   1   2   25.40    4.30
  18   1   2   28.50    3.80
 -19  -1  -2   17.90    3.30
  19  -1   2   28.70    4.70
  19  -1   2   20.60    3.30
  19   1   2   23.40    3.60
 -19   1  -2   22.00    3.80
  19   1   2   26.80    4.50
  20  -1   2   50.99    5.20
 -20  -1  -2   59.09    5.20
  20  -1   2   50.79    6.50
  20   1   2   56.79    5.10
 -20   1  -2   60.39    5.40
  20   1   2   51.89    6.40
  21  -1   2   15.50    3.60
  21  -1   2    9.70    2.40
 -21  -1  -2   13.30    3.00
  21   1   2   11.50    2.80
  21   1   2   15.80    4.10
 -21   1  -2    5.90    2.50
  22  -1   2  116.39    9.00
 -22  -1  -2   96.49    7.30
  22  -1   2   89.09    6.70
 -22   1  -2   94.19    7.50
  22   1   2  113.99    7.50
  22   1   2  105.49    8.80
 -23  -1  -2   39.10    5.20
  23  -1   2   34.80    4.70
  23  -1   2   33.50    5.80
 -23   1  -2   44.40    5.60
  23   1   2   40.70    4.90
  23   1   2   36.60    6.00
  24  -1   2   16.60    4.50
 -24  -1  -2   12.00    3.30
  24   1   2   16.70    3.40
  24   1   2    9.50    4.10
 -24   1  -2   11.60    3.30
  25  -1   2   17.20    4.60
 -25   1  -2   16.30    3.80
  25   1   2   16.90    4.40
  26  -1   2    2.20    2.90
  26   1   2    0.30    2.40
  27  -1   2   15.40    4.90
  27   1   2   18.40    4.80
  28  -1   2    1.00    3.20
  28   1   2    6.70    3.30
  29  -1   2   -0.20    3.00
  29   1   2   -1.20    2.80
  29  -2  -2   25.10    5.90
  29   2  -2   18.20    5.10
 -29   2   2   13.60    4.60
  28  -2  -2   -1.60    2.50
 -28   2   2   -2.20    2.60
  28   2  -2   -3.60    2.30
  27  -2  -2   -3.40    2.40
 -27  -2   2    1.80    2.70
 -27   2   2    0.80    2.80
  27   2  -2   -0.60    3.10
 -26  -2   2    4.70    3.00
  26  -2  -2   13.60    4.40
 -26   2   2   12.80    3.90
  26   2  -2    7.30    3.60
  25  -2  -2   20.30    4.90
 -25  -2   2   37.60    5.60
  25   2  -2   17.00    4.50
 -25   2   2   33.30    5.40
  24  -2  -2   21.60    4.90
 -24  -2   2   18.00    4.30
  24   2  -2   19.40    4.60
 -24   2   2   17.80    4.50
  23  -2  -2   25.20    5.20
 -23  -2   2   37.90    5.20
 -23   2   2   25.90    4.80
  23   2  -2   26.90    5.20
 -22  -2   2    1.10    2.00
  22  -2  -2   -0.40    2.00
  22   2  -2    0.10    2.10
 -22   2   2    3.30    2.40
  21  -2  -2    0.90    2.30
 -21  -2   2    4.10    2.30
  21   2  -2    2.00    2.40
  21   2  -2    1.90    1.60
 -21   2   2    4.70    2.70
 -20  -2   2   37.00    4.80
  20  -2  -2   27.10    4.70
  20   2  -2   45.00    6.10
  20   2  -2   40.80    4.20
 -20   2   2   34.70    5.00
 -19  -2   2   36.10    4.70
  19  -2  -2   25.10    4.50
  19  -2  -2   31.20    3.20
  19   2  -2   27.30    3.40
 -19   2   2   34.10    4.90
  19   2  -2   37.90    5.30
  18  -2  -2    2.50    2.20
 -18  -2   2    1.90    1.90
  18  -2  -2    0.70    1.10
 -18   2   2    3.50    2.30
  18   2  -2    3.00    2.40
  18   2  -2    3.30    1.50
 -17  -2   2   -0.70    1.70
  17  -2  -2    1.30    1.10
  17  -2  -2    4.10    2.20
  17   2  -2    1.40    1.30
  17   2  -2    1.60    2.00
 -17   2   2    2.50    1.90
  16  -2  -2   64.49    5.80
 -16  -2   2   80.79    5.90
  16  -2  -2   74.09    4.40
 -16   2   2   80.49    6.00
  16   2  -2   72.69    6.10
  16   2  -2   68.49    4.70
 -15  -2   2    0.70    1.40
  15  -2  -2    1.00    1.50
  15  -2  -2    1.10    0.90
 -15   2   2    2.20    1.90
  15   2  -2    3.20    1.80
  15   2  -2    1.40    1.20
  14  -2  -2   57.09    3.50
  14  -2  -2   61.59    5.00
 -14  -2   2   54.59    4.50
  14   2  -2   50.69    4.60
 -14   2   2   58.19    4.90
  14   2  -2   48.50    3.70
 -13  -2   2   -0.30    1.00
  13  -2  -2    1.90    0.90
  13  -2  -2    0.30    1.40
 -13   2   2   -0.30    1.50
  13   2  -2    0.80    0.90
  13   2  -2    0.60    1.40
 -12  -2   2   -0.80    1.00
  12  -2  -2   -0.20    0.70
  12  -2  -2   -1.00    1.00
 -12   2   2    0.40    1.30
  12   2  -2   -0.30    0.70
  12   2  -2    0.80    1.20
  11  -2  -2   17.60    1.60
  11  -2  -2    8.90    2.00
 -11  -2   2   14.00    2.20
  11   2  -2   12.30    2.30
  11   2  -2   15.10    1.90
 -11   2   2   12.80    2.30
 -10  -2   2    3.60    1.30
  10  -2  -2    2.70    1.40
  10  -2  -2    2.80    0.80
  10   2  -2    4.60    1.10
 -10   2   2    2.10    1.50
  10   2  -2    3.90    1.40
   9  -2  -2   11.30    1.90
  -9  -2   2   14.20    2.10
   9  -2  -2   13.10    1.30
  -9   2   2   13.80    2.10
   9   2  -2    9.80    1.80
   9   2  -2   13.50    1.60
   8  -2  -2    1.00    0.90
   8  -2  -2    1.30    0.50
  -8   2   2    0.90    1.10
   8   2  -2    1.40    0.90
   8   2  -2    2.70    0.80
   8   2  -2    1.90    1.10
   7  -2  -2    2.80    0.60
   7  -2  -2    2.80    1.10
   7   2  -2    4.10    1.20
  -7   2   2    3.70    1.30
   7   2  -2    3.60    0.90
   7   2  -2    3.30    1.10
   6  -2  -2 1296.87   48.50
   6  -2  -2 1268.07   49.50
   6   2  -2 1281.47   49.40
   6   2  -2 1271.57   49.00
   6   2  -2 1263.57   49.50
  -6   2   2 1295.17   49.60
   5  -2  -2   80.39    4.30
   5  -2  -2   78.39    3.40
  -5   2   2   82.79    4.40
   5   2  -2   85.29    4.00
   5   2  -2   85.19    4.20
   5   2  -2   92.59    4.40
  -5   2   2   78.39    3.40
   4  -2  -2   18.20    1.60
   4  -2  -2   15.30    0.80
   4   2  -2   15.30    1.30
  -4   2   2   14.60    1.60
  -4   2   2   14.90    0.80
   4   2  -2   13.30    1.40
   4   2  -2   11.70    1.50
   3  -2  -2   14.80    0.80
   3  -2  -2   16.10    1.40
   3  -2  -2   14.10    0.80
   3   2  -2   17.30    1.20
  -3   2   2   15.50    1.50
   3   2  -2   14.40    1.20
   3   2  -2   14.60    1.40
  -2  -2   2  683.83   26.90
   2  -2  -2  699.93   26.60
   2  -2  -2  708.73   27.10
   2   2  -2  692.93   26.70
   2   2  -2  698.43   27.10
  -2   2   2  702.83   26.60
  -2   2   2  716.73   27.10
  -1  -2   2    8.30    0.60
  -1  -2   2    8.50    0.90
   1  -2  -2    9.30    1.00
  -1   2   2    8.90    0.80
   1   2  -2    9.10    1.00
  -1   2   2    6.60    0.80
   1   2  -2    8.70    0.60
   0  -2   2    6.50    0.80
   0  -2  -2    7.30    0.90
   0  -2   2    7.50    0.50
   0   2  -2    8.80    1.00
   0   2   2    8.40    0.80
   0   2   2    7.10    0.80
   0   2  -2    8.10    0.50
  -1  -2  -2    2.90    0.70
   1  -2   2    3.00    0.40
  -1  -2  -2    2.60    0.40
   1  -2   2    2.30    0.60
   1   2   2    2.50    0.60
  -1   2  -2    2.50    0.40
   1   2   2    3.40    0.40
  -1   2  -2    2.40    0.60
   2  -2   2    3.20    0.70
   2  -2   2    2.50    0.50
  -2  -2  -2    3.00    0.40
  -2  -2  -2    1.60    0.60
   2   2   2    3.30    0.80
  -2   2  -2    1.60    0.60
   2   2   2    3.20    0.40
   3  -2   2   22.60    1.60
   3  -2   2   24.70    1.60
  -3  -2  -2   23.30    1.70
  -3  -2  -2   21.80    1.20
   3   2   2   21.50    1.20
  -3   2  -2   21.10    1.60
   3   2   2   21.90    1.70
   4  -2   2  429.26   17.20
   4  -2   2  421.46   17.20
   4   2   2  441.16   17.40
   4   2   2  439.46   16.70
   4   2   2  434.56   17.40
  -4   2  -2  424.56   17.20
  -5  -2  -2  187.68    7.30
   5  -2   2  177.28    7.80
   5  -2   2  186.08    7.90
   5   2   2  163.08    7.90
  -5   2  -2  173.48    7.70
   5   2   2  177.08    8.00
   6  -2   2    2.30    0.90
   6  -2   2   -0.50    0.70
  -6  -2  -2    0.90    0.60
   6   2   2    0.20    0.80
  -6   2  -2    0.50    0.90
   6   2   2    2.20    1.00
   7  -2   2   97.49    5.20
  -7  -2  -2   93.69    4.50
   7  -2   2   96.99    5.00
   7   2   2   92.09    5.30
   7   2   2  100.69    5.20
  -7   2  -2   94.79    5.00
   8  -2   2  148.09    7.30
  -8  -2  -2  147.19    6.50
   8  -2   2  144.59    6.90
   8   2   2  143.69    7.00
  -8   2  -2  149.69    7.00
   8   2   2  126.99    7.10
  -9  -2  -2    0.00    0.70
   9  -2   2    0.00    0.80
   9  -2   2    0.50    1.10
   9   2   2    0.40    0.90
   9   2   2   -0.10    1.10
  -9   2  -2   -1.00    1.00
  10  -2   2  399.46   17.70
  10  -2   2  424.16   17.20
 -10  -2  -2  417.96   16.90
  10   2   2  414.66   17.40
 -10   2  -2  386.06   17.20
  10   2   2  407.86   17.90
  11  -2   2    4.00    1.30
  11  -2   2    3.30    1.60
 -11  -2  -2    2.90    1.10
 -11   2  -2    1.90    1.40
  11   2   2    2.30    1.20
  11   2   2    3.50    1.60
 -12  -2  -2   86.79    4.90
  12  -2   2   77.89    4.90
  12  -2   2   90.29    5.90
  12   2   2   79.89    5.20
 -12   2  -2   77.79    5.20
  12   2   2   80.99    5.70
  13  -2   2   56.09    4.70
 -13  -2  -2   57.09    4.00
  13  -2   2   58.99    4.00
  13   2   2   52.49    4.60
  13   2   2   52.79    4.10
 -13   2  -2   47.50    4.00
  14  -2   2  120.89    6.80
  14  -2   2  109.39    7.40
 -14  -2  -2  128.99    6.80
 -14   2  -2  122.39    7.20
  14   2   2  113.39    6.90
  14   2   2  131.99    7.90
  15  -2   2    9.90    2.10
 -15  -2  -2   19.40    2.80
  15  -2   2   10.60    2.80
  15   2   2   12.60    3.00
 -15   2  -2   10.10    2.50
  15   2   2    9.10    2.10
  16  -2   2   63.59    4.50
 -16  -2  -2   54.29    4.40
  16  -2   2   47.90    5.60
  16   2   2   51.39    5.70
  16   2   2   47.90    4.40
 -16   2  -2   64.39    5.00
 -17  -2  -2   21.00    3.20
  17  -2   2   18.60    3.70
  17  -2   2   22.90    3.20
 -17   2  -2   23.00    3.50
  17   2   2   13.90    3.30
  17   2   2   20.90    3.20
  18  -2   2   12.30    3.40
  18  -2   2   10.20    2.30
 -18  -2  -2   12.60    2.70
  18   2   2    6.60    2.80
 -18   2  -2   13.10    3.00
  18   2   2   10.70    2.60
  19  -2   2    4.80    1.90
  19  -2   2    7.20    2.90
 -19  -2  -2    8.00    2.30
 -19   2  -2    8.40    2.70
  19   2   2    9.10    3.10
  19   2   2    3.10    2.00
 -20  -2  -2    7.70    2.60
  20  -2   2    5.00    2.60
  20  -2   2    5.10    2.00
  20   2   2    1.40    1.70
  20   2   2    7.20    2.90
 -20   2  -2    6.10    2.70
 -21  -2  -2   34.10    4.50
  21  -2   2   33.30    5.40
  21  -2   2   49.10    5.00
  21   2   2   34.80    4.40
  21   2   2   25.80    4.90
 -21   2  -2   40.50    5.20
  22  -2   2   26.30    3.90
  22  -2   2   29.90    5.20
 -22  -2  -2   25.90    4.10
 -22   2  -2   38.00    5.20
  22   2   2   26.00    4.10
  22   2   2   30.90    5.40
  23  -2   2    1.50    2.50
 -23  -2  -2    2.80    2.20
  23   2   2   -1.50    2.40
  23   2   2    0.00    1.70
 -23   2  -2   -0.90    2.10
  24  -2   2   -0.40    2.70
  24   2   2   -1.30    1.90
 -24   2  -2    0.10    2.00
  24   2   2    0.80    2.10
  25  -2   2    0.10    2.50
  25   2   2   -0.20    2.40
 -25   2  -2    1.70    2.50
  26  -2   2    2.00    3.00
  26   2   2    5.50    3.60
  27  -2   2    1.40    2.90
  27   2   2    1.00    2.50
  28  -2   2    0.10    3.20
  28   2   2    4.40    3.50
  29  -2   2    6.10    4.20
  29   2   2    0.90    3.00
  29  -3  -2    3.60    3.10
  29   3  -2    0.90    2.90
 -29   3   2    2.70    3.50
  28  -3  -2    3.10    3.10
 -28   3   2   -0.30    3.10
  28   3  -2    3.10    3.70
  27  -3  -2    2.60    3.20
  27   3  -2    1.60    3.30
 -27   3   2    1.50    3.10
 -26  -3   2    1.00    2.30
  26  -3  -2   -0.20    2.60
 -26   3   2    2.00    2.70
  26   3  -2    1.10    2.80
 -25  -3   2    2.60    2.50
  25  -3  -2    1.60    2.80
  25   3  -2    5.00    3.10
 -25   3   2    1.80    2.90
 -24  -3   2    8.70    3.00
  24  -3  -2    3.90    2.80
 -24   3   2    0.60    2.60
  24   3  -2    2.10    2.90
  23  -3  -2    1.00    2.40
 -23  -3   2   -0.70    2.10
  23   3  -2   -2.00    2.30
 -23   3   2   -1.50    2.30
 -22  -3   2    0.30    2.20
  22  -3  -2   -0.80    2.40
  22   3  -2    2.10    2.40
  22   3  -2   -1.90    1.20
 -22   3   2    2.00    2.30
 -21  -3   2    2.50    2.20
  21  -3  -2   -1.30    1.70
  21   3  -2    1.00    2.30
  21   3  -2   -0.70    1.40
 -21   3   2    0.40    2.40
[truncated: 3,455,688 more chars]
