# Supplementary material for: The charge-assisted hydrogen-bonded organic framework (CAHOF) self-assembled from the conjugated acid of tetrakis(4-aminophenyl)methane and 2,6-naphthalenedisulfonate as a new class of recyclable Brønsted acid catalysts
Source: Beilstein J Org Chem. 2020 May 26;16:1124–34. doi: 10.3762/bjoc.16.99 (PMC7277948; doi:10.3762/bjoc.16.99)
Supplement: File 3 — X-ray details for F-1 (F-1a’ phase). [file Beilstein_J_Org_Chem-16-1124-s003.cif]

 
data_F1a'
_vrf_PLAT029_F1a'
;
PROBLEM: _diffrn_measured_fraction_theta_full value Low .      0.927 Why?  
RESPONSE: Even the best available crystal after the drying was twinned;
it has been treated as a two component twin with HKLF 5 and BASF instructions.
The quality of the resulting data is still high enough to unambigously confirm
the composition and the structure of the obtained crystal phase. 
;
_vrf_PLAT340_F1a'
;
PROBLEM: Low Bond Precision on  C-C Bonds ...............    0.01576 Ang.  
RESPONSE: Even the best available crystal after the drying was twinned;
it has been treated as a two component twin with HKLF 5 and BASF instructions.
The quality of the resulting data is still high enough to unambigously confirm
the composition and the structure of the obtained crystal phase. 
;
_vrf_PLAT911_F1a'
;
PROBLEM: Missing FCF Refl Between Thmin & STh/L=    0.600       2201 Report
RESPONSE: Even the best available crystal after the drying was twinned;
it has been treated as a two component twin with HKLF 5 and BASF instructions.
The quality of the resulting data is still high enough to unambigously confirm
the composition and the structure of the obtained crystal phase. 
;
 
_audit_creation_method            SHELXL-2014/6
_chemical_name_systematic         ?
_chemical_name_common             ?
_chemical_melting_point           ?
_chemical_formula_moiety          
 'C25 H28 N4, 2(C10 H6 O6 S2)'
_chemical_formula_sum
 'C45 H40 N4 O12 S4' 
_chemical_formula_weight          957.05

loop_
 _atom_type_symbol
 _atom_type_description
 _atom_type_scat_dispersion_real
 _atom_type_scat_dispersion_imag
 _atom_type_scat_source
 'C'  'C'   0.0033   0.0016
 'International Tables Vol C Tables 4.2.6.8 and 6.1.1.4'
 'H'  'H'   0.0000   0.0000
 'International Tables Vol C Tables 4.2.6.8 and 6.1.1.4'
 'N'  'N'   0.0061   0.0033
 'International Tables Vol C Tables 4.2.6.8 and 6.1.1.4'
 'O'  'O'   0.0106   0.0060
 'International Tables Vol C Tables 4.2.6.8 and 6.1.1.4'
 'S'  'S'   0.1246   0.1234
 'International Tables Vol C Tables 4.2.6.8 and 6.1.1.4'
 
_space_group_crystal_system       triclinic
_space_group_IT_number            2
_space_group_name_H-M_alt         'P -1'
_space_group_name_Hall            '-P 1'
 
_shelx_space_group_comment
;
The symmetry employed for this shelxl refinement is uniquely defined
by the following loop, which should always be used as a source of
symmetry information in preference to the above space-group names.
They are only intended as comments.
;
 
loop_
 _space_group_symop_operation_xyz
 'x, y, z'
 '-x, -y, -z'
 
_cell_length_a                    13.416(7)
_cell_length_b                    13.887(7)
_cell_length_c                    22.730(12)
_cell_angle_alpha                 88.564(8)
_cell_angle_beta                  87.351(8)
_cell_angle_gamma                 89.836(9)
_cell_volume                      4229(4)
_cell_formula_units_Z             4
_cell_measurement_temperature     120(2)
_cell_measurement_reflns_used     3254 
_cell_measurement_theta_min       3 
_cell_measurement_theta_max       30 
 
_exptl_crystal_description        needle 
_exptl_crystal_colour             colorless 
_exptl_crystal_density_meas       ?
_exptl_crystal_density_method     ?
_exptl_crystal_density_diffrn     1.503          
_exptl_crystal_F_000              1992
_exptl_transmission_factor_min    ?
_exptl_transmission_factor_max    ?
_exptl_crystal_size_max           0.35 
_exptl_crystal_size_mid           0.01 
_exptl_crystal_size_min           0.01 
_exptl_absorpt_coefficient_mu     0.297
_shelx_estimated_absorpt_T_min    ?
_shelx_estimated_absorpt_T_max    ?
_exptl_absorpt_correction_type    'multi-scan'  
_exptl_absorpt_correction_T_min   0.505679 
_exptl_absorpt_correction_T_max   0.746072
_exptl_absorpt_process_details    'APEX2 (Bruker, 2005)' 
_exptl_absorpt_special_details    ?
_diffrn_ambient_temperature       120(2)
_diffrn_radiation_wavelength      0.71073
_diffrn_radiation_type            MoK\a 
_diffrn_radiation_source          'fine-focus sealed tube' 
_diffrn_radiation_monochromator   graphite 
_diffrn_measurement_device_type   'Bruker SMART APEX2 CCD area detector'
_diffrn_measurement_method        'phi and omega scans'
_diffrn_detector_area_resol_mean  ?
_diffrn_reflns_number             14628
_diffrn_reflns_av_unetI/netI      0.1297
_diffrn_reflns_v_R_equivalents    ?
_diffrn_reflns_limit_h_min        -17
_diffrn_reflns_limit_h_max        17
_diffrn_reflns_limit_k_min        -17
_diffrn_reflns_limit_k_max        17
_diffrn_reflns_limit_l_min        0
_diffrn_reflns_limit_l_max        28
_diffrn_reflns_theta_min          0.897
_diffrn_reflns_theta_max          26.999
_diffrn_reflns_theta_full         25.242
_diffrn_measured_fraction_theta_max   0.882
_diffrn_measured_fraction_theta_full  0.927
_diffrn_reflns_Laue_measured_fraction_max    0.882
_diffrn_reflns_Laue_measured_fraction_full   0.927
_diffrn_reflns_point_group_measured_fraction_max   0.882
_diffrn_reflns_point_group_measured_fraction_full  0.927
_reflns_number_total              14628
_reflns_number_gt                 9058
_reflns_threshold_expression      'I > 2\s(I)'
_reflns_Friedel_coverage          0.000
_reflns_Friedel_fraction_max      .
_reflns_Friedel_fraction_full     .
 
_reflns_special_details
;
 _reflns_Friedel_fraction is defined as the number of unique
 Friedel pairs measured divided by the number that would be
 possible theoretically, ignoring centric projections and
 systematic absences.
;
 
_computing_data_collection        'APEX2 (Bruker, 2005)'                 
_computing_cell_refinement        'APEX2 (Bruker, 2005)'                 
_computing_data_reduction         'APEX2 (Bruker, 2005)'                 
_computing_structure_solution     'SHELXTL ver. 5.1 (Sheldrick, 1998b)'  
_computing_structure_refinement   'SHELXTL ver. 5.1 (Sheldrick, 1998b)'  
_computing_molecular_graphics     'SHELXTL ver. 5.1 (Sheldrick, 1998b)'  
_computing_publication_material   'SHELXTL ver. 5.1 (Sheldrick, 1998b)'
_refine_special_details
;
 Refined as a 2-component twin.
;
_refine_ls_structure_factor_coef  Fsqd
_refine_ls_matrix_type            full
_refine_ls_weighting_scheme       calc
_refine_ls_weighting_details
'w=1/[\s^2^(Fo^2^)+(0.0944P)^2^+36.4507P] where P=(Fo^2^+2Fc^2^)/3'
_atom_sites_solution_primary      ?
_atom_sites_solution_secondary    ?
_atom_sites_solution_hydrogens    geom
_refine_ls_hydrogen_treatment     constr
_refine_ls_extinction_method      none
_refine_ls_extinction_coef        .
_refine_ls_number_reflns          14628
_refine_ls_number_parameters      1180
_refine_ls_number_restraints      12
_refine_ls_R_factor_all           0.1772
_refine_ls_R_factor_gt            0.1040
_refine_ls_wR_factor_ref          0.2786
_refine_ls_wR_factor_gt           0.2283
_refine_ls_goodness_of_fit_ref    1.081
_refine_ls_restrained_S_all       1.081
_refine_ls_shift/su_max           0.000
_refine_ls_shift/su_mean          0.000
 
loop_
 _atom_site_label
 _atom_site_type_symbol
 _atom_site_fract_x
 _atom_site_fract_y
 _atom_site_fract_z
 _atom_site_U_iso_or_equiv
 _atom_site_adp_type
 _atom_site_occupancy
 _atom_site_site_symmetry_order  
 _atom_site_calc_flag
 _atom_site_refinement_flags_posn
 _atom_site_refinement_flags_adp
 _atom_site_refinement_flags_occupancy
 _atom_site_disorder_assembly
 _atom_site_disorder_group
S1 S -0.0289(2) 0.8490(2) 0.09564(12) 0.0255(7) Uani 1 1 d . . . . .
S2 S 0.1763(2) 1.0368(2) 0.42336(12) 0.0299(7) Uani 1 1 d . . . . .
O1 O -0.1255(6) 0.8902(6) 0.0820(3) 0.036(2) Uani 1 1 d . . . . .
O2 O 0.0476(6) 0.8776(6) 0.0518(3) 0.037(2) Uani 1 1 d . . . . .
O3 O -0.0329(7) 0.7472(6) 0.1083(3) 0.040(2) Uani 1 1 d . . . . .
O4 O 0.1491(6) 0.9668(6) 0.4699(3) 0.035(2) Uani 1 1 d . . . . .
O5 O 0.1229(6) 1.1278(5) 0.4292(3) 0.034(2) Uani 1 1 d . . . . .
O6 O 0.2827(6) 1.0489(6) 0.4140(3) 0.039(2) Uani 1 1 d . . . . .
C1 C -0.0001(8) 0.9038(7) 0.1634(4) 0.020(2) Uani 1 1 d . . . . .
C2 C 0.0444(9) 0.8497(8) 0.2050(5) 0.031(3) Uani 1 1 d . . . . .
H2 H 0.0572 0.7833 0.1987 0.037 Uiso 1 1 calc R U . . .
C3 C 0.0722(8) 0.8929(7) 0.2588(5) 0.021(2) Uani 1 1 d . . . . .
C4 C 0.1205(9) 0.8412(8) 0.3025(5) 0.030(3) Uani 1 1 d . . . . .
H4 H 0.1318 0.7742 0.2981 0.036 Uiso 1 1 calc R U . . .
C5 C 0.1518(9) 0.8842(8) 0.3513(5) 0.030(3) Uani 1 1 d . . . . .
H5 H 0.1861 0.8482 0.3802 0.036 Uiso 1 1 calc R U . . .
C6 C 0.1324(9) 0.9837(8) 0.3584(5) 0.031(3) Uani 1 1 d . . . . .
C7 C 0.0818(9) 1.0365(9) 0.3186(5) 0.028(3) Uani 1 1 d . . . . .
H7 H 0.0667 1.1023 0.3254 0.034 Uiso 1 1 calc R U . . .
C8 C 0.0511(9) 0.9916(8) 0.2656(5) 0.029(3) Uani 1 1 d . . . . .
C9 C 0.0036(9) 1.0454(8) 0.2219(5) 0.032(3) Uani 1 1 d . . . . .
H9 H -0.0114 1.1116 0.2275 0.039 Uiso 1 1 calc R U . . .
C10 C -0.0211(9) 1.0017(8) 0.1707(5) 0.034(3) Uani 1 1 d . . . . .
H10 H -0.0522 1.0378 0.1406 0.041 Uiso 1 1 calc R U . . .
S3 S 0.3060(2) 0.5830(2) 0.06353(12) 0.0272(7) Uani 1 1 d . . . . .
S4 S 0.3998(3) 0.6759(2) 0.42767(12) 0.0369(8) Uani 1 1 d . . . . .
O7 O 0.2876(6) 0.6688(5) 0.0285(3) 0.034(2) Uani 1 1 d . . . . .
O8 O 0.3951(6) 0.5319(6) 0.0436(3) 0.035(2) Uani 1 1 d . . . . .
O9 O 0.2219(6) 0.5208(5) 0.0708(3) 0.0296(19) Uani 1 1 d . . . . .
O10 O 0.3451(10) 0.5999(7) 0.4611(4) 0.072(3) Uani 1 1 d . . . . .
O11 O 0.3488(9) 0.7648(8) 0.4349(5) 0.074(4) Uani 1 1 d . . . . .
O12 O 0.5018(9) 0.6765(12) 0.4354(4) 0.096(5) Uani 1 1 d . . . . .
C11 C 0.3311(8) 0.6234(7) 0.1366(4) 0.022(2) Uani 1 1 d . . . . .
C12 C 0.3784(10) 0.5645(8) 0.1740(5) 0.034(3) Uani 1 1 d . . . . .
H12 H 0.4066 0.5058 0.1605 0.040 Uiso 1 1 calc R U . . .
C13 C 0.3863(9) 0.5903(8) 0.2339(5) 0.030(3) Uani 1 1 d . . . . .
C14 C 0.4337(9) 0.5321(9) 0.2758(6) 0.036(3) Uani 1 1 d . . . . .
H14 H 0.4647 0.4739 0.2636 0.044 Uiso 1 1 calc R U . . .
C15 C 0.4363(9) 0.5566(8) 0.3331(5) 0.032(3) Uani 1 1 d . . . . .
H15 H 0.4676 0.5153 0.3606 0.038 Uiso 1 1 calc R U . . .
C16 C 0.3920(9) 0.6445(9) 0.3516(5) 0.032(3) Uani 1 1 d . . . . .
C17 C 0.3478(9) 0.7037(8) 0.3127(5) 0.028(3) Uani 1 1 d . . . . .
H17 H 0.3188 0.7623 0.3257 0.034 Uiso 1 1 calc R U . . .
C18 C 0.3440(9) 0.6798(8) 0.2533(5) 0.030(3) Uani 1 1 d . . . . .
C19 C 0.2982(9) 0.7419(8) 0.2105(5) 0.030(3) Uani 1 1 d . . . . .
H19 H 0.2726 0.8029 0.2219 0.036 Uiso 1 1 calc R U . . .
C20 C 0.2912(8) 0.7143(7) 0.1539(5) 0.024(3) Uani 1 1 d . . . . .
H20 H 0.2599 0.7552 0.1261 0.029 Uiso 1 1 calc R U . . .
S5 S 0.0970(2) 0.2953(2) 0.07622(12) 0.0257(7) Uani 1 1 d . . . . .
S6 S 0.5483(2) 0.2564(2) 0.32934(12) 0.0298(7) Uani 1 1 d . . . . .
O13 O 0.1613(6) 0.2954(6) 0.0235(3) 0.0314(19) Uani 1 1 d . . . . .
O14 O 0.0360(6) 0.2077(5) 0.0835(3) 0.0278(18) Uani 1 1 d . . . . .
O15 O 0.0326(6) 0.3784(5) 0.0837(3) 0.033(2) Uani 1 1 d . . . . .
O16 O 0.4927(6) 0.2017(6) 0.3753(3) 0.034(2) Uani 1 1 d . . . . .
O17 O 0.5656(7) 0.3546(6) 0.3450(3) 0.041(2) Uani 1 1 d . . . . .
O18 O 0.6379(6) 0.2062(6) 0.3104(4) 0.040(2) Uani 1 1 d . . . . .
C21 C 0.1780(9) 0.2889(8) 0.1358(5) 0.028(3) Uani 1 1 d . . . . .
C22 C 0.1379(10) 0.2660(8) 0.1927(5) 0.031(3) Uani 1 1 d . . . . .
H22 H 0.0677 0.2600 0.1994 0.038 Uiso 1 1 calc R U . . .
C23 C 0.1998(9) 0.2525(8) 0.2384(5) 0.029(3) Uani 1 1 d . . . . .
H23 H 0.1727 0.2339 0.2763 0.035 Uiso 1 1 calc R U . . .
C24 C 0.3039(9) 0.2658(7) 0.2295(5) 0.026(3) Uani 1 1 d . . . . .
C25 C 0.3700(9) 0.2493(8) 0.2766(4) 0.026(3) Uani 1 1 d . . . . .
H25 H 0.3442 0.2274 0.3142 0.031 Uiso 1 1 calc R U . . .
C26 C 0.4693(9) 0.2651(7) 0.2674(4) 0.023(3) Uani 1 1 d . . . . .
C27 C 0.5126(9) 0.2950(7) 0.2129(4) 0.025(3) Uani 1 1 d . . . . .
H27 H 0.5823 0.3065 0.2082 0.030 Uiso 1 1 calc R U . . .
C28 C 0.4504(9) 0.3076(7) 0.1652(5) 0.027(3) Uani 1 1 d . . . . .
H28 H 0.4779 0.3262 0.1274 0.032 Uiso 1 1 calc R U . . .
C29 C 0.3462(9) 0.2924(8) 0.1740(5) 0.029(3) Uani 1 1 d . . . . .
C30 C 0.2786(9) 0.3040(8) 0.1265(4) 0.025(3) Uani 1 1 d . . . . .
H30 H 0.3043 0.3224 0.0882 0.030 Uiso 1 1 calc R U . . .
S7 S 0.7447(2) 0.4788(2) 0.15211(12) 0.0285(7) Uani 1 1 d . . . . .
S8 S 0.7297(2) 0.9184(2) 0.40755(11) 0.0257(7) Uani 1 1 d . . . . .
O19 O 0.8180(7) 0.5184(5) 0.1102(3) 0.034(2) Uani 1 1 d . . . . .
O20 O 0.7680(6) 0.3812(5) 0.1729(3) 0.035(2) Uani 1 1 d . . . . .
O21 O 0.6452(6) 0.4852(6) 0.1307(3) 0.035(2) Uani 1 1 d . . . . .
O22 O 0.7245(7) 0.8548(6) 0.4588(3) 0.036(2) Uani 1 1 d . . . . .
O23 O 0.6425(6) 0.9817(6) 0.4043(4) 0.038(2) Uani 1 1 d . . . . .
O24 O 0.8207(6) 0.9719(5) 0.4010(3) 0.0305(19) Uani 1 1 d . U . . .
C31 C 0.7421(9) 0.5547(7) 0.2149(4) 0.024(3) Uani 1 1 d . . . . .
C32 C 0.6973(9) 0.5218(8) 0.2692(5) 0.030(3) Uani 1 1 d . . . . .
H32 H 0.6749 0.4571 0.2737 0.036 Uiso 1 1 calc R U . . .
C33 C 0.6861(9) 0.5818(8) 0.3145(5) 0.027(3) Uani 1 1 d . . . . .
H33 H 0.6585 0.5586 0.3514 0.032 Uiso 1 1 calc R U . . .
C34 C 0.7155(8) 0.6801(8) 0.3075(5) 0.023(3) Uani 1 1 d . . . . .
C35 C 0.7014(8) 0.7490(8) 0.3535(4) 0.022(2) Uani 1 1 d . . . . .
H35 H 0.6695 0.7297 0.3901 0.027 Uiso 1 1 calc R U . . .
C36 C 0.7328(8) 0.8397(7) 0.3452(4) 0.020(2) Uani 1 1 d . . . . .
C37 C 0.7766(8) 0.8744(8) 0.2924(5) 0.026(3) Uani 1 1 d . . . . .
H37 H 0.7967 0.9398 0.2877 0.031 Uiso 1 1 calc R U . . .
C38 C 0.7900(8) 0.8114(8) 0.2469(5) 0.026(3) Uani 1 1 d . . . . .
H38 H 0.8187 0.8341 0.2101 0.031 Uiso 1 1 calc R U . . .
C39 C 0.7614(8) 0.7121(8) 0.2538(4) 0.021(2) Uani 1 1 d . . . . .
C40 C 0.7751(9) 0.6457(8) 0.2069(4) 0.026(3) Uani 1 1 d . . . . .
H40 H 0.8071 0.6657 0.1705 0.031 Uiso 1 1 calc R U . . .
N1 N -0.2629(8) 0.1748(7) 0.4169(5) 0.045(3) Uani 1 1 d . . . . .
H1A H -0.2982 0.1710 0.3838 0.054 Uiso 1 1 calc R U . . .
H1B H -0.3052 0.1875 0.4482 0.054 Uiso 1 1 calc R U . . .
H1C H -0.2312 0.1178 0.4236 0.054 Uiso 1 1 calc R U . . .
N2 N 0.3882(7) 0.2794(7) 0.4700(4) 0.031(2) Uani 1 1 d . . . . .
H2A H 0.4304 0.2631 0.4394 0.037 Uiso 1 1 calc R U . . .
H2B H 0.3638 0.2250 0.4885 0.037 Uiso 1 1 calc R U . . .
H2C H 0.4218 0.3146 0.4959 0.037 Uiso 1 1 calc R U . . .
N3 N 0.0346(8) 0.5572(6) 0.1252(4) 0.029(2) Uani 1 1 d . . . . .
H3A H -0.0185 0.5271 0.1103 0.035 Uiso 1 1 calc R U . . .
H3B H 0.0915 0.5395 0.1049 0.035 Uiso 1 1 calc R U . . .
H3C H 0.0265 0.6221 0.1217 0.035 Uiso 1 1 calc R U . . .
N4 N -0.0255(7) 0.8558(6) 0.4611(3) 0.023(2) Uani 1 1 d . . . . .
H4A H -0.0638 0.8894 0.4357 0.028 Uiso 1 1 calc R U . . .
H4B H 0.0334 0.8871 0.4645 0.028 Uiso 1 1 calc R U . . .
H4C H -0.0582 0.8510 0.4970 0.028 Uiso 1 1 calc R U . . .
C41 C 0.0423(8) 0.4687(8) 0.3764(4) 0.023(3) Uani 1 1 d . . . . .
C42 C -0.0412(9) 0.3939(8) 0.3919(4) 0.025(3) Uani 1 1 d . . . . .
C43 C -0.1387(9) 0.4157(8) 0.4096(4) 0.026(3) Uani 1 1 d . . . . .
H43 H -0.1562 0.4811 0.4160 0.032 Uiso 1 1 calc R U . . .
C44 C -0.2119(10) 0.3455(9) 0.4184(5) 0.032(3) Uani 1 1 d . . . . .
H44 H -0.2781 0.3625 0.4309 0.038 Uiso 1 1 calc R U . . .
C45 C -0.1875(9) 0.2537(8) 0.4090(5) 0.029(3) Uani 1 1 d . . . . .
C46 C -0.0913(10) 0.2256(8) 0.3942(5) 0.032(3) Uani 1 1 d . . . . .
H46 H -0.0752 0.1594 0.3902 0.039 Uiso 1 1 calc R U . . .
C47 C -0.0187(9) 0.2955(8) 0.3852(4) 0.026(3) Uani 1 1 d . . . . .
H47 H 0.0477 0.2768 0.3743 0.032 Uiso 1 1 calc R U . . .
C48 C 0.1394(8) 0.4272(7) 0.3991(4) 0.020(2) Uani 1 1 d . . . . .
C49 C 0.1379(9) 0.3939(7) 0.4586(5) 0.027(3) Uani 1 1 d . . . . .
H49 H 0.0789 0.4020 0.4828 0.032 Uiso 1 1 calc R U . . .
C50 C 0.2197(9) 0.3500(9) 0.4826(5) 0.030(3) Uani 1 1 d . . . . .
H50 H 0.2177 0.3288 0.5227 0.036 Uiso 1 1 calc R U . . .
C51 C 0.3036(9) 0.3380(8) 0.4473(5) 0.027(3) Uani 1 1 d . . . . .
C52 C 0.3126(9) 0.3725(8) 0.3905(5) 0.027(3) Uani 1 1 d . . . . .
H52 H 0.3735 0.3667 0.3679 0.033 Uiso 1 1 calc R U . . .
C53 C 0.2285(9) 0.4168(8) 0.3667(5) 0.030(3) Uani 1 1 d . . . . .
H53 H 0.2331 0.4405 0.3271 0.036 Uiso 1 1 calc R U . . .
C54 C 0.0479(9) 0.4826(7) 0.3072(5) 0.023(3) Uani 1 1 d . . . . .
C55 C 0.1071(9) 0.5512(8) 0.2822(5) 0.028(3) Uani 1 1 d . . . . .
H55 H 0.1524 0.5837 0.3057 0.034 Uiso 1 1 calc R U . . .
C56 C 0.1036(9) 0.5762(8) 0.2224(5) 0.030(3) Uani 1 1 d . . . . .
H56 H 0.1451 0.6263 0.2060 0.036 Uiso 1 1 calc R U . . .
C57 C 0.0415(9) 0.5293(7) 0.1878(5) 0.025(3) Uani 1 1 d . . . . .
C58 C -0.0196(9) 0.4571(8) 0.2112(5) 0.030(3) Uani 1 1 d . . . . .
H58 H -0.0636 0.4239 0.1872 0.035 Uiso 1 1 calc R U . . .
C59 C -0.0149(9) 0.4340(8) 0.2722(5) 0.028(3) Uani 1 1 d . . . . .
H59 H -0.0559 0.3840 0.2891 0.034 Uiso 1 1 calc R U . . .
C60 C 0.0239(9) 0.5703(8) 0.4004(4) 0.024(3) Uani 1 1 d . . . . .
C61 C 0.0896(9) 0.6136(8) 0.4382(5) 0.026(3) Uani 1 1 d . . . . .
H61 H 0.1454 0.5782 0.4512 0.031 Uiso 1 1 calc R U . . .
C62 C 0.0749(9) 0.7056(8) 0.4566(5) 0.029(3) Uani 1 1 d . . . . .
H62 H 0.1205 0.7334 0.4820 0.034 Uiso 1 1 calc R U . . .
C63 C -0.0060(8) 0.7583(7) 0.4385(4) 0.021(2) Uani 1 1 d . . . . .
C64 C -0.0662(9) 0.7201(8) 0.3978(5) 0.033(3) Uani 1 1 d . . . . .
H64 H -0.1179 0.7583 0.3820 0.039 Uiso 1 1 calc R U . . .
C65 C -0.0521(9) 0.6254(8) 0.3794(5) 0.028(3) Uani 1 1 d . . . . .
H65 H -0.0956 0.5991 0.3522 0.034 Uiso 1 1 calc R U . . .
N5 N 0.6642(8) 0.6098(6) 0.0328(4) 0.032(2) Uani 1 1 d . . . . .
H5A H 0.6265 0.5901 0.0031 0.038 Uiso 1 1 calc R U . . .
H5B H 0.6612 0.5649 0.0627 0.038 Uiso 1 1 calc R U . . .
H5C H 0.7286 0.6171 0.0192 0.038 Uiso 1 1 calc R U . . .
N6 N 0.4502(8) 0.9368(7) 0.3834(4) 0.037(3) Uani 1 1 d . . . . .
H6A H 0.4000 0.9775 0.3946 0.044 Uiso 1 1 calc R U . . .
H6B H 0.5078 0.9557 0.3993 0.044 Uiso 1 1 calc R U . . .
H6C H 0.4348 0.8759 0.3963 0.044 Uiso 1 1 calc R U . . .
N7 N 0.1406(7) 1.0583(6) 0.0360(4) 0.024(2) Uani 1 1 d . . . . .
H7A H 0.1497 1.0750 -0.0029 0.029 Uiso 1 1 calc R U . . .
H7B H 0.1071 1.1061 0.0551 0.029 Uiso 1 1 calc R U . . .
H7C H 0.1048 1.0028 0.0398 0.029 Uiso 1 1 calc R U . . .
N8 N 0.8233(7) 1.2640(6) 0.0735(4) 0.030(2) Uani 1 1 d . . . . .
H8A H 0.8130 1.2862 0.0362 0.036 Uiso 1 1 calc R U . . .
H8B H 0.8869 1.2416 0.0754 0.036 Uiso 1 1 calc R U . . .
H8C H 0.8137 1.3128 0.0991 0.036 Uiso 1 1 calc R U . . .
C66 C 0.5255(8) 0.9714(7) 0.1305(4) 0.018(2) Uani 1 1 d . . . . .
C67 C 0.5592(8) 0.8761(7) 0.1017(4) 0.018(2) Uani 1 1 d . . . . .
C68 C 0.4977(9) 0.8192(8) 0.0684(4) 0.025(3) Uani 1 1 d . . . . .
H68 H 0.4319 0.8405 0.0612 0.031 Uiso 1 1 calc R U . . .
C69 C 0.5314(8) 0.7315(8) 0.0455(4) 0.026(3) Uani 1 1 d . U . . .
H69 H 0.4882 0.6930 0.0239 0.031 Uiso 1 1 calc R U . . .
C70 C 0.6260(9) 0.7020(8) 0.0545(4) 0.025(3) Uani 1 1 d . . . . .
C71 C 0.6900(8) 0.7586(7) 0.0851(5) 0.023(2) Uani 1 1 d . . . . .
H71 H 0.7568 0.7383 0.0903 0.028 Uiso 1 1 calc R U . . .
C72 C 0.6556(9) 0.8451(8) 0.1082(4) 0.024(3) Uani 1 1 d . . . . .
H72 H 0.6999 0.8837 0.1289 0.029 Uiso 1 1 calc R U . . .
C73 C 0.5045(8) 0.9558(7) 0.1979(4) 0.020(2) Uani 1 1 d . . . . .
C74 C 0.5306(8) 0.8729(8) 0.2298(5) 0.024(3) Uani 1 1 d . . . . .
H74 H 0.5630 0.8213 0.2098 0.029 Uiso 1 1 calc R U . . .
C75 C 0.5101(9) 0.8648(8) 0.2897(5) 0.028(3) Uani 1 1 d . . . . .
H75 H 0.5281 0.8081 0.3109 0.034 Uiso 1 1 calc R U . . .
C76 C 0.4635(9) 0.9391(9) 0.3181(5) 0.029(3) Uani 1 1 d . . . . .
C77 C 0.4362(9) 1.0212(8) 0.2890(5) 0.030(3) Uani 1 1 d . . . . .
H77 H 0.4051 1.0726 0.3096 0.037 Uiso 1 1 calc R U . . .
C78 C 0.4545(9) 1.0280(8) 0.2287(5) 0.030(3) Uani 1 1 d . . . . .
H78 H 0.4324 1.0835 0.2078 0.036 Uiso 1 1 calc R U . . .
C79 C 0.4241(8) 1.0048(7) 0.1068(4) 0.018(2) Uani 1 1 d . . . . .
C80 C 0.4103(8) 1.0839(8) 0.0699(4) 0.022(2) Uani 1 1 d . . . . .
H80 H 0.4649 1.1250 0.0589 0.027 Uiso 1 1 calc R U . . .
C81 C 0.3158(9) 1.1034(7) 0.0487(4) 0.021(2) Uani 1 1 d . . . . .
H81 H 0.3059 1.1593 0.0247 0.026 Uiso 1 1 calc R U . . .
C82 C 0.2390(8) 1.0436(7) 0.0619(4) 0.020(2) Uani 1 1 d . . . . .
C83 C 0.2472(8) 0.9691(8) 0.1027(4) 0.023(2) Uani 1 1 d . . . . .
H83 H 0.1904 0.9326 0.1159 0.027 Uiso 1 1 calc R U . . .
C84 C 0.3396(9) 0.9492(8) 0.1236(5) 0.028(3) Uani 1 1 d . . . . .
H84 H 0.3466 0.8961 0.1503 0.033 Uiso 1 1 calc R U . . .
C85 C 0.6079(8) 1.0464(7) 0.1186(4) 0.020(2) Uani 1 1 d . . . . .
C86 C 0.6550(9) 1.0968(8) 0.1620(4) 0.025(3) Uani 1 1 d . . . . .
H86 H 0.6366 1.0836 0.2022 0.029 Uiso 1 1 calc R U . . .
C87 C 0.7270(8) 1.1647(7) 0.1482(5) 0.023(3) Uani 1 1 d . . . . .
H87 H 0.7587 1.1969 0.1787 0.028 Uiso 1 1 calc R U . . .
C88 C 0.7536(8) 1.1864(8) 0.0890(5) 0.024(3) Uani 1 1 d . . . . .
C89 C 0.7114(8) 1.1358(7) 0.0449(4) 0.018(2) Uani 1 1 d . . . . .
H89 H 0.7311 1.1484 0.0048 0.021 Uiso 1 1 calc R U . . .
C90 C 0.6405(8) 1.0671(7) 0.0600(5) 0.022(3) Uani 1 1 d . . . . .
H90 H 0.6123 1.0321 0.0294 0.027 Uiso 1 1 calc R U . . .
 
loop_
 _atom_site_aniso_label
 _atom_site_aniso_U_11
 _atom_site_aniso_U_22
 _atom_site_aniso_U_33
 _atom_site_aniso_U_23
 _atom_site_aniso_U_13
 _atom_site_aniso_U_12
S1 0.0296(17) 0.0247(15) 0.0230(14) 0.0009(11) -0.0086(13) -0.0061(13)
S2 0.0291(18) 0.0346(17) 0.0269(15) -0.0114(13) -0.0041(13) 0.0009(14)
O1 0.035(5) 0.050(5) 0.025(4) -0.005(4) -0.009(4) -0.002(4)
O2 0.042(6) 0.042(5) 0.027(4) -0.009(4) -0.009(4) -0.016(4)
O3 0.067(7) 0.026(5) 0.030(4) -0.003(3) -0.021(4) -0.009(4)
O4 0.045(6) 0.040(5) 0.022(4) -0.006(4) -0.004(4) -0.006(4)
O5 0.046(6) 0.033(5) 0.024(4) -0.007(3) -0.007(4) 0.002(4)
O6 0.027(5) 0.059(6) 0.034(5) -0.023(4) -0.009(4) -0.001(4)
C1 0.019(6) 0.027(6) 0.014(5) -0.007(4) -0.002(4) -0.015(5)
C2 0.035(7) 0.015(6) 0.041(7) 0.001(5) -0.010(6) -0.001(5)
C3 0.021(6) 0.016(5) 0.026(5) 0.006(4) -0.003(5) 0.001(4)
C4 0.043(8) 0.021(6) 0.027(6) -0.007(5) -0.002(5) 0.007(5)
C5 0.041(8) 0.025(6) 0.025(6) 0.002(5) -0.009(5) 0.010(5)
C6 0.028(7) 0.037(7) 0.030(6) -0.018(5) -0.013(5) -0.011(6)
C7 0.035(7) 0.033(7) 0.017(5) 0.006(5) 0.007(5) 0.004(6)
C8 0.027(7) 0.039(7) 0.021(6) 0.007(5) -0.003(5) 0.004(5)
C9 0.039(8) 0.024(6) 0.034(7) 0.007(5) -0.007(6) 0.007(5)
C10 0.038(8) 0.033(7) 0.032(7) 0.003(5) -0.007(6) 0.009(6)
S3 0.0363(19) 0.0246(15) 0.0208(13) -0.0041(11) -0.0009(13) -0.0036(14)
S4 0.037(2) 0.054(2) 0.0188(14) 0.0038(14) -0.0030(14) 0.0054(16)
O7 0.049(6) 0.029(5) 0.025(4) -0.002(3) -0.005(4) 0.002(4)
O8 0.032(5) 0.041(5) 0.034(5) -0.014(4) 0.003(4) 0.004(4)
O9 0.044(5) 0.024(4) 0.021(4) -0.006(3) -0.007(4) -0.003(4)
O10 0.123(11) 0.056(7) 0.038(6) 0.003(5) 0.002(6) 0.006(7)
O11 0.105(10) 0.065(7) 0.057(7) -0.030(5) -0.042(6) 0.024(7)
O12 0.062(8) 0.205(15) 0.025(5) -0.038(7) -0.006(5) -0.018(9)
C11 0.024(6) 0.022(6) 0.020(5) -0.007(5) -0.006(5) -0.016(5)
C12 0.043(8) 0.025(6) 0.032(6) -0.002(5) 0.005(6) 0.000(6)
C13 0.026(7) 0.028(7) 0.035(7) 0.002(5) -0.001(5) 0.004(5)
C14 0.032(8) 0.027(7) 0.050(8) -0.001(6) -0.002(6) -0.006(6)
C15 0.031(7) 0.035(7) 0.029(6) 0.017(5) -0.007(5) 0.000(6)
C16 0.039(8) 0.039(7) 0.018(6) 0.009(5) -0.014(5) 0.005(6)
C17 0.025(7) 0.022(6) 0.038(7) 0.001(5) 0.003(5) -0.001(5)
C18 0.023(7) 0.032(7) 0.037(7) -0.003(5) -0.013(5) -0.013(5)
C19 0.034(7) 0.025(6) 0.030(6) 0.007(5) 0.000(5) -0.003(5)
C20 0.031(7) 0.019(6) 0.025(6) -0.006(4) -0.007(5) 0.000(5)
S5 0.0294(17) 0.0285(16) 0.0198(14) -0.0060(11) -0.0040(12) -0.0014(13)
S6 0.0312(18) 0.0342(17) 0.0243(15) -0.0011(12) -0.0062(13) 0.0050(14)
O13 0.030(5) 0.036(5) 0.030(4) -0.011(3) -0.009(4) 0.005(4)
O14 0.030(5) 0.035(5) 0.018(4) -0.002(3) -0.002(3) 0.003(4)
O15 0.035(5) 0.030(4) 0.036(5) -0.009(4) -0.010(4) 0.008(4)
O16 0.045(5) 0.038(5) 0.021(4) -0.003(3) -0.016(4) 0.012(4)
O17 0.050(6) 0.040(5) 0.033(5) 0.006(4) -0.015(4) 0.002(4)
O18 0.041(6) 0.044(5) 0.034(5) 0.007(4) -0.007(4) 0.015(4)
C21 0.035(8) 0.027(6) 0.024(6) -0.001(5) -0.014(5) 0.000(5)
C22 0.034(7) 0.022(6) 0.038(7) -0.001(5) -0.004(6) 0.005(5)
C23 0.032(8) 0.032(7) 0.022(6) 0.005(5) 0.004(5) 0.012(6)
C24 0.039(8) 0.019(6) 0.022(6) -0.007(4) -0.012(5) 0.003(5)
C25 0.040(8) 0.026(6) 0.012(5) 0.001(4) 0.002(5) -0.003(5)
C26 0.033(7) 0.017(6) 0.021(6) -0.005(4) -0.020(5) 0.005(5)
C27 0.030(7) 0.022(6) 0.022(6) -0.001(4) -0.003(5) 0.009(5)
C28 0.030(7) 0.019(6) 0.032(6) -0.004(5) -0.001(5) -0.008(5)
C29 0.035(8) 0.028(6) 0.025(6) -0.004(5) -0.005(5) 0.007(6)
C30 0.033(7) 0.034(7) 0.007(5) -0.005(4) -0.001(5) 0.005(5)
S7 0.0386(19) 0.0231(15) 0.0247(14) -0.0057(12) -0.0074(13) -0.0002(13)
S8 0.0348(18) 0.0245(15) 0.0182(13) -0.0037(11) -0.0050(12) 0.0006(13)
O19 0.058(6) 0.025(4) 0.020(4) -0.003(3) -0.005(4) 0.000(4)
O20 0.051(6) 0.026(4) 0.028(4) -0.003(3) -0.007(4) 0.006(4)
O21 0.033(5) 0.035(5) 0.040(5) -0.009(4) -0.013(4) -0.004(4)
O22 0.056(6) 0.029(4) 0.022(4) -0.005(3) -0.005(4) -0.006(4)
O23 0.044(6) 0.037(5) 0.035(5) -0.009(4) -0.010(4) 0.014(4)
O24 0.043(5) 0.031(4) 0.020(4) -0.017(3) -0.015(3) -0.005(4)
C31 0.036(7) 0.014(6) 0.024(6) -0.009(4) -0.011(5) -0.005(5)
C32 0.033(7) 0.024(6) 0.032(7) 0.004(5) 0.004(5) -0.009(5)
C33 0.037(7) 0.027(6) 0.018(6) 0.006(5) -0.006(5) -0.009(5)
C34 0.022(6) 0.028(6) 0.019(6) -0.004(5) -0.001(5) 0.008(5)
C35 0.021(6) 0.032(7) 0.015(5) 0.001(4) 0.002(5) -0.005(5)
C36 0.032(7) 0.016(6) 0.011(5) -0.009(4) -0.005(4) -0.001(5)
C37 0.029(7) 0.025(6) 0.023(6) 0.002(5) -0.006(5) -0.001(5)
C38 0.018(6) 0.036(7) 0.023(6) 0.005(5) -0.001(5) 0.006(5)
C39 0.024(6) 0.028(6) 0.012(5) 0.002(4) -0.005(4) -0.004(5)
C40 0.040(8) 0.027(6) 0.012(5) 0.000(4) -0.007(5) 0.000(5)
N1 0.038(7) 0.031(6) 0.067(8) 0.015(5) -0.016(6) -0.002(5)
N2 0.035(6) 0.038(6) 0.020(5) 0.005(4) -0.007(4) 0.018(5)
N3 0.048(7) 0.020(5) 0.019(5) -0.001(4) -0.011(4) -0.006(4)
N4 0.030(6) 0.029(5) 0.011(4) -0.007(4) -0.003(4) 0.001(4)
C41 0.029(7) 0.033(6) 0.006(5) -0.008(4) 0.000(4) 0.001(5)
C42 0.030(7) 0.025(6) 0.020(6) -0.014(5) -0.008(5) -0.002(5)
C43 0.040(8) 0.023(6) 0.017(5) -0.004(4) -0.011(5) 0.002(6)
C44 0.035(7) 0.045(8) 0.016(6) -0.001(5) -0.009(5) -0.002(6)
C45 0.027(7) 0.019(6) 0.041(7) 0.008(5) -0.010(6) -0.005(5)
C46 0.046(9) 0.023(6) 0.029(6) -0.005(5) -0.018(6) -0.010(6)
C47 0.035(7) 0.032(7) 0.012(5) 0.004(4) -0.002(5) 0.004(6)
C48 0.024(7) 0.014(5) 0.022(5) -0.005(4) 0.000(5) -0.009(5)
C49 0.035(7) 0.021(6) 0.026(6) -0.001(5) -0.003(5) 0.004(5)
C50 0.033(7) 0.043(7) 0.013(5) 0.002(5) -0.010(5) 0.003(6)
C51 0.027(7) 0.033(7) 0.020(6) 0.002(5) -0.007(5) 0.003(5)
C52 0.023(7) 0.030(6) 0.029(6) -0.009(5) 0.000(5) 0.002(5)
C53 0.042(8) 0.029(7) 0.020(6) -0.002(5) -0.007(5) 0.003(6)
C54 0.030(7) 0.016(6) 0.025(6) -0.005(5) -0.006(5) 0.010(5)
C55 0.028(7) 0.033(7) 0.025(6) -0.003(5) -0.003(5) -0.005(6)
C56 0.035(7) 0.025(6) 0.029(6) -0.003(5) 0.003(5) 0.001(5)
C57 0.031(7) 0.019(6) 0.024(6) -0.005(5) -0.001(5) 0.006(5)
C58 0.037(7) 0.036(7) 0.017(6) 0.001(5) -0.008(5) 0.003(6)
C59 0.038(7) 0.024(6) 0.022(6) -0.005(5) 0.001(5) 0.001(5)
C60 0.029(7) 0.026(6) 0.016(5) 0.000(4) 0.003(5) 0.002(5)
C61 0.036(7) 0.023(6) 0.020(6) 0.002(4) -0.002(5) 0.004(5)
C62 0.037(8) 0.024(6) 0.024(6) 0.004(5) 0.002(5) -0.003(5)
C63 0.031(7) 0.023(6) 0.008(5) 0.004(4) -0.002(4) 0.003(5)
C64 0.035(8) 0.031(7) 0.033(7) -0.002(5) -0.001(6) 0.008(6)
C65 0.032(7) 0.029(6) 0.026(6) -0.006(5) -0.010(5) 0.003(5)
N5 0.051(7) 0.021(5) 0.023(5) -0.003(4) -0.002(5) 0.011(5)
N6 0.041(7) 0.040(6) 0.030(5) -0.011(4) -0.006(5) 0.005(5)
N7 0.026(5) 0.031(5) 0.015(4) -0.003(4) -0.006(4) -0.005(4)
N8 0.031(6) 0.025(5) 0.034(5) -0.004(4) -0.003(5) -0.002(5)
C66 0.018(6) 0.020(6) 0.017(5) -0.004(4) -0.005(4) 0.003(5)
C67 0.024(6) 0.022(6) 0.007(5) 0.008(4) -0.002(4) -0.009(5)
C68 0.032(7) 0.029(6) 0.016(5) -0.002(4) 0.001(5) -0.007(5)
C69 0.025(6) 0.028(5) 0.026(5) -0.006(4) -0.007(4) -0.017(5)
C70 0.039(8) 0.021(6) 0.014(5) 0.000(4) 0.003(5) -0.005(5)
C71 0.019(6) 0.021(6) 0.029(6) 0.005(5) 0.001(5) 0.010(5)
C72 0.038(7) 0.032(6) 0.003(5) 0.000(4) -0.003(5) -0.006(5)
C73 0.021(6) 0.019(6) 0.020(5) -0.010(4) -0.002(5) -0.006(5)
C74 0.015(6) 0.025(6) 0.032(6) -0.005(5) -0.003(5) 0.004(5)
C75 0.031(7) 0.032(7) 0.022(6) 0.000(5) -0.008(5) 0.010(5)
C76 0.026(7) 0.044(7) 0.015(5) -0.004(5) 0.001(5) -0.011(6)
C77 0.031(7) 0.035(7) 0.025(6) -0.007(5) 0.006(5) 0.008(6)
C78 0.040(8) 0.021(6) 0.031(7) -0.002(5) -0.002(6) -0.003(5)
C79 0.030(7) 0.021(6) 0.004(5) -0.003(4) 0.000(4) -0.007(5)
C80 0.025(6) 0.025(6) 0.017(5) -0.004(4) -0.005(5) -0.006(5)
C81 0.037(7) 0.013(5) 0.014(5) -0.001(4) 0.000(5) 0.000(5)
C82 0.027(7) 0.022(6) 0.012(5) -0.006(4) -0.006(4) 0.008(5)
C83 0.019(6) 0.023(6) 0.025(6) -0.007(5) 0.008(5) -0.007(5)
C84 0.028(7) 0.026(6) 0.029(6) 0.009(5) -0.008(5) 0.001(5)
C85 0.021(6) 0.023(6) 0.018(5) 0.002(4) -0.002(4) 0.012(5)
C86 0.029(7) 0.034(7) 0.011(5) -0.004(4) 0.004(5) 0.004(6)
C87 0.026(7) 0.014(5) 0.030(6) 0.001(4) -0.009(5) -0.001(5)
C88 0.012(6) 0.034(7) 0.026(6) 0.003(5) 0.001(5) 0.000(5)
C89 0.016(6) 0.023(6) 0.014(5) -0.001(4) 0.002(4) 0.000(5)
C90 0.023(6) 0.022(6) 0.023(6) -0.008(4) -0.008(5) 0.004(5)
 
_geom_special_details
;
 All esds (except the esd in the dihedral angle between two l.s. planes)
 are estimated using the full covariance matrix.  The cell esds are taken
 into account individually in the estimation of esds in distances, angles
 and torsion angles; correlations between esds in cell parameters are only
 used when they are defined by crystal symmetry.  An approximate (isotropic)
 treatment of cell esds is used for estimating esds involving l.s. planes.
;
 
loop_
 _geom_bond_atom_site_label_1
 _geom_bond_atom_site_label_2
 _geom_bond_distance
 _geom_bond_site_symmetry_2
 _geom_bond_publ_flag
S1 O3 1.436(8) . ?
S1 O2 1.447(9) . ?
S1 O1 1.458(9) . ?
S1 C1 1.794(9) . ?
S2 O6 1.443(9) . ?
S2 O4 1.453(9) . ?
S2 O5 1.457(8) . ?
S2 C6 1.792(10) . ?
C1 C2 1.352(15) . ?
C1 C10 1.400(16) . ?
C2 C3 1.441(15) . ?
C2 H2 0.9500 . ?
C3 C4 1.395(15) . ?
C3 C8 1.410(15) . ?
C4 C5 1.356(14) . ?
C4 H4 0.9500 . ?
C5 C6 1.417(16) . ?
C5 H5 0.9500 . ?
C6 C7 1.356(16) . ?
C7 C8 1.446(15) . ?
C7 H7 0.9500 . ?
C8 C9 1.404(15) . ?
C9 C10 1.379(16) . ?
C9 H9 0.9500 . ?
C10 H10 0.9500 . ?
S3 O9 1.424(8) . ?
S3 O7 1.444(8) . ?
S3 O8 1.449(9) . ?
S3 C11 1.812(10) . ?
S4 O12 1.388(12) . ?
S4 O11 1.419(11) . ?
S4 O10 1.464(11) . ?
S4 C16 1.801(11) . ?
C11 C12 1.344(15) . ?
C11 C20 1.427(15) . ?
C12 C13 1.426(15) . ?
C12 H12 0.9500 . ?
C13 C14 1.405(16) . ?
C13 C18 1.436(16) . ?
C14 C15 1.357(17) . ?
C14 H14 0.9500 . ?
C15 C16 1.421(17) . ?
C15 H15 0.9500 . ?
C16 C17 1.348(15) . ?
C17 C18 1.402(16) . ?
C17 H17 0.9500 . ?
C18 C19 1.442(16) . ?
C19 C20 1.358(15) . ?
C19 H19 0.9500 . ?
C20 H20 0.9500 . ?
S5 O13 1.443(8) . ?
S5 O15 1.448(8) . ?
S5 O14 1.470(8) . ?
S5 C21 1.775(11) . ?
S6 O17 1.441(9) . ?
S6 O18 1.442(9) . ?
S6 O16 1.455(9) . ?
S6 C26 1.802(10) . ?
C21 C30 1.371(16) . ?
C21 C22 1.407(16) . ?
C22 C23 1.369(16) . ?
C22 H22 0.9500 . ?
C23 C24 1.413(17) . ?
C23 H23 0.9500 . ?
C24 C29 1.402(16) . ?
C24 C25 1.434(15) . ?
C25 C26 1.357(16) . ?
C25 H25 0.9500 . ?
C26 C27 1.398(15) . ?
C27 C28 1.405(15) . ?
C27 H27 0.9500 . ?
C28 C29 1.418(16) . ?
C28 H28 0.9500 . ?
C29 C30 1.448(15) . ?
C30 H30 0.9500 . ?
S7 O19 1.438(9) . ?
S7 O21 1.443(8) . ?
S7 O20 1.462(8) . ?
S7 C31 1.795(10) . ?
S8 O24 1.431(9) . ?
S8 O22 1.443(8) . ?
S8 O23 1.464(8) . ?
S8 C36 1.810(9) . ?
C31 C40 1.345(15) . ?
C31 C32 1.414(15) . ?
C32 C33 1.343(15) . ?
C32 H32 0.9500 . ?
C33 C34 1.425(15) . ?
C33 H33 0.9500 . ?
C34 C39 1.403(15) . ?
C34 C35 1.441(14) . ?
C35 C36 1.336(14) . ?
C35 H35 0.9500 . ?
C36 C37 1.389(15) . ?
C37 C38 1.377(15) . ?
C37 H37 0.9500 . ?
C38 C39 1.435(15) . ?
C38 H38 0.9500 . ?
C39 C40 1.432(14) . ?
C40 H40 0.9500 . ?
N1 C45 1.495(15) . ?
N1 H1A 0.9100 . ?
N1 H1B 0.9100 . ?
N1 H1C 0.9100 . ?
N2 C51 1.498(13) . ?
N2 H2A 0.9100 . ?
N2 H2B 0.9100 . ?
N2 H2C 0.9100 . ?
N3 C57 1.472(13) . ?
N3 H3A 0.9100 . ?
N3 H3B 0.9100 . ?
N3 H3C 0.9100 . ?
N4 C63 1.479(13) . ?
N4 H4A 0.9100 . ?
N4 H4B 0.9100 . ?
N4 H4C 0.9100 . ?
C41 C48 1.530(15) . ?
C41 C60 1.541(15) . ?
C41 C42 1.552(16) . ?
C41 C54 1.577(14) . ?
C42 C43 1.386(16) . ?
C42 C47 1.410(15) . ?
C43 C44 1.391(17) . ?
C43 H43 0.9500 . ?
C44 C45 1.335(17) . ?
C44 H44 0.9500 . ?
C45 C46 1.376(17) . ?
C46 C47 1.382(16) . ?
C46 H46 0.9500 . ?
C47 H47 0.9500 . ?
C48 C53 1.384(16) . ?
C48 C49 1.418(14) . ?
C49 C50 1.381(15) . ?
C49 H49 0.9500 . ?
C50 C51 1.363(16) . ?
C50 H50 0.9500 . ?
C51 C52 1.366(15) . ?
C52 C53 1.408(16) . ?
C52 H52 0.9500 . ?
C53 H53 0.9500 . ?
C54 C55 1.342(16) . ?
C54 C59 1.375(15) . ?
C55 C56 1.397(15) . ?
C55 H55 0.9500 . ?
C56 C57 1.350(15) . ?
C56 H56 0.9500 . ?
C57 C58 1.377(16) . ?
C58 C59 1.419(15) . ?
C58 H58 0.9500 . ?
C59 H59 0.9500 . ?
C60 C65 1.370(15) . ?
C60 C61 1.405(15) . ?
C61 C62 1.364(15) . ?
C61 H61 0.9500 . ?
C62 C63 1.379(15) . ?
C62 H62 0.9500 . ?
C63 C64 1.374(15) . ?
C64 C65 1.399(15) . ?
C64 H64 0.9500 . ?
C65 H65 0.9500 . ?
N5 C70 1.466(14) . ?
N5 H5A 0.9100 . ?
N5 H5B 0.9100 . ?
N5 H5C 0.9100 . ?
N6 C76 1.487(14) . ?
N6 H6A 0.9100 . ?
N6 H6B 0.9100 . ?
N6 H6C 0.9100 . ?
N7 C82 1.481(13) . ?
N7 H7A 0.9100 . ?
N7 H7B 0.9100 . ?
N7 H7C 0.9100 . ?
N8 C88 1.456(14) . ?
N8 H8A 0.9100 . ?
N8 H8B 0.9100 . ?
N8 H8C 0.9100 . ?
C66 C85 1.531(15) . ?
C66 C67 1.548(14) . ?
C66 C79 1.552(14) . ?
C66 C73 1.554(14) . ?
C67 C72 1.376(15) . ?
C67 C68 1.404(14) . ?
C68 C69 1.401(15) . ?
C68 H68 0.9500 . ?
C69 C70 1.355(16) . ?
C69 H69 0.9500 . ?
C70 C71 1.387(15) . ?
C71 C72 1.392(15) . ?
C71 H71 0.9500 . ?
C72 H72 0.9500 . ?
C73 C78 1.391(15) . ?
C73 C74 1.397(15) . ?
C74 C75 1.379(15) . ?
C74 H74 0.9500 . ?
C75 C76 1.366(16) . ?
C75 H75 0.9500 . ?
C76 C77 1.361(16) . ?
C77 C78 1.381(16) . ?
C77 H77 0.9500 . ?
C78 H78 0.9500 . ?
C79 C80 1.383(14) . ?
C79 C84 1.406(15) . ?
C80 C81 1.401(15) . ?
C80 H80 0.9500 . ?
C81 C82 1.343(15) . ?
C81 H81 0.9500 . ?
C82 C83 1.379(15) . ?
C83 C84 1.372(15) . ?
C83 H83 0.9500 . ?
C84 H84 0.9500 . ?
C85 C86 1.400(14) . ?
C85 C90 1.406(15) . ?
C86 C87 1.372(16) . ?
C86 H86 0.9500 . ?
C87 C88 1.402(15) . ?
C87 H87 0.9500 . ?
C88 C89 1.381(14) . ?
C89 C90 1.375(15) . ?
C89 H89 0.9500 . ?
C90 H90 0.9500 . ?
 
loop_
 _geom_angle_atom_site_label_1
 _geom_angle_atom_site_label_2
 _geom_angle_atom_site_label_3
 _geom_angle
 _geom_angle_site_symmetry_1
 _geom_angle_site_symmetry_3
 _geom_angle_publ_flag
O3 S1 O2 114.2(5) . . ?
O3 S1 O1 113.2(5) . . ?
O2 S1 O1 111.3(5) . . ?
O3 S1 C1 105.9(5) . . ?
O2 S1 C1 107.6(5) . . ?
O1 S1 C1 103.9(5) . . ?
O6 S2 O4 113.4(5) . . ?
O6 S2 O5 113.1(5) . . ?
O4 S2 O5 113.2(5) . . ?
O6 S2 C6 106.8(5) . . ?
O4 S2 C6 103.7(5) . . ?
O5 S2 C6 105.8(5) . . ?
C2 C1 C10 122.2(9) . . ?
C2 C1 S1 118.6(8) . . ?
C10 C1 S1 119.1(8) . . ?
C1 C2 C3 119.8(10) . . ?
C1 C2 H2 120.1 . . ?
C3 C2 H2 120.1 . . ?
C4 C3 C8 120.1(9) . . ?
C4 C3 C2 122.3(9) . . ?
C8 C3 C2 117.6(9) . . ?
C5 C4 C3 121.7(10) . . ?
C5 C4 H4 119.1 . . ?
C3 C4 H4 119.1 . . ?
C4 C5 C6 118.8(10) . . ?
C4 C5 H5 120.6 . . ?
C6 C5 H5 120.6 . . ?
C7 C6 C5 122.0(9) . . ?
C7 C6 S2 121.2(9) . . ?
C5 C6 S2 116.9(8) . . ?
C6 C7 C8 119.3(11) . . ?
C6 C7 H7 120.3 . . ?
C8 C7 H7 120.3 . . ?
C9 C8 C3 121.2(10) . . ?
C9 C8 C7 120.9(11) . . ?
C3 C8 C7 118.0(10) . . ?
C10 C9 C8 119.6(11) . . ?
C10 C9 H9 120.2 . . ?
C8 C9 H9 120.2 . . ?
C9 C10 C1 119.7(10) . . ?
C9 C10 H10 120.2 . . ?
C1 C10 H10 120.2 . . ?
O9 S3 O7 113.6(5) . . ?
O9 S3 O8 112.0(5) . . ?
O7 S3 O8 112.9(5) . . ?
O9 S3 C11 105.9(5) . . ?
O7 S3 C11 106.2(5) . . ?
O8 S3 C11 105.5(5) . . ?
O12 S4 O11 116.7(8) . . ?
O12 S4 O10 114.5(8) . . ?
O11 S4 O10 109.3(8) . . ?
O12 S4 C16 103.1(6) . . ?
O11 S4 C16 107.1(6) . . ?
O10 S4 C16 105.0(6) . . ?
C12 C11 C20 122.3(9) . . ?
C12 C11 S3 119.6(8) . . ?
C20 C11 S3 117.8(8) . . ?
C11 C12 C13 119.9(11) . . ?
C11 C12 H12 120.0 . . ?
C13 C12 H12 120.0 . . ?
C14 C13 C12 123.3(11) . . ?
C14 C13 C18 117.6(10) . . ?
C12 C13 C18 119.1(10) . . ?
C15 C14 C13 121.9(11) . . ?
C15 C14 H14 119.0 . . ?
C13 C14 H14 119.0 . . ?
C14 C15 C16 119.5(10) . . ?
C14 C15 H15 120.2 . . ?
C16 C15 H15 120.2 . . ?
C17 C16 C15 120.5(10) . . ?
C17 C16 S4 121.3(9) . . ?
C15 C16 S4 118.2(8) . . ?
C16 C17 C18 121.0(11) . . ?
C16 C17 H17 119.5 . . ?
C18 C17 H17 119.5 . . ?
C17 C18 C13 119.4(10) . . ?
C17 C18 C19 122.3(11) . . ?
C13 C18 C19 118.3(10) . . ?
C20 C19 C18 120.7(11) . . ?
C20 C19 H19 119.6 . . ?
C18 C19 H19 119.6 . . ?
C19 C20 C11 119.5(10) . . ?
C19 C20 H20 120.3 . . ?
C11 C20 H20 120.3 . . ?
O13 S5 O15 116.2(5) . . ?
O13 S5 O14 112.7(4) . . ?
O15 S5 O14 108.6(5) . . ?
O13 S5 C21 105.6(5) . . ?
O15 S5 C21 108.5(5) . . ?
O14 S5 C21 104.4(5) . . ?
O17 S6 O18 113.4(5) . . ?
O17 S6 O16 112.8(5) . . ?
O18 S6 O16 111.1(5) . . ?
O17 S6 C26 104.9(5) . . ?
O18 S6 C26 107.5(5) . . ?
O16 S6 C26 106.5(5) . . ?
C30 C21 C22 120.3(10) . . ?
C30 C21 S5 120.7(8) . . ?
C22 C21 S5 119.0(9) . . ?
C23 C22 C21 120.0(12) . . ?
C23 C22 H22 120.0 . . ?
C21 C22 H22 120.0 . . ?
C22 C23 C24 120.5(11) . . ?
C22 C23 H23 119.7 . . ?
C24 C23 H23 119.7 . . ?
C29 C24 C23 121.1(10) . . ?
C29 C24 C25 117.8(11) . . ?
C23 C24 C25 121.1(10) . . ?
C26 C25 C24 120.0(10) . . ?
C26 C25 H25 120.0 . . ?
C24 C25 H25 120.0 . . ?
C25 C26 C27 123.0(9) . . ?
C25 C26 S6 118.8(8) . . ?
C27 C26 S6 118.0(9) . . ?
C26 C27 C28 118.4(11) . . ?
C26 C27 H27 120.8 . . ?
C28 C27 H27 120.8 . . ?
C27 C28 C29 119.5(11) . . ?
C27 C28 H28 120.3 . . ?
C29 C28 H28 120.3 . . ?
C24 C29 C28 121.2(10) . . ?
C24 C29 C30 116.8(11) . . ?
C28 C29 C30 122.0(10) . . ?
C21 C30 C29 121.2(10) . . ?
C21 C30 H30 119.4 . . ?
C29 C30 H30 119.4 . . ?
O19 S7 O21 111.9(5) . . ?
O19 S7 O20 113.7(5) . . ?
O21 S7 O20 111.7(5) . . ?
O19 S7 C31 106.9(5) . . ?
O21 S7 C31 104.6(5) . . ?
O20 S7 C31 107.3(5) . . ?
O24 S8 O22 113.7(5) . . ?
O24 S8 O23 111.4(5) . . ?
O22 S8 O23 112.7(5) . . ?
O24 S8 C36 104.7(5) . . ?
O22 S8 C36 105.1(5) . . ?
O23 S8 C36 108.7(5) . . ?
C40 C31 C32 121.7(9) . . ?
C40 C31 S7 117.8(8) . . ?
C32 C31 S7 120.2(8) . . ?
C33 C32 C31 120.2(10) . . ?
C33 C32 H32 119.9 . . ?
C31 C32 H32 119.9 . . ?
C32 C33 C34 120.3(10) . . ?
C32 C33 H33 119.8 . . ?
C34 C33 H33 119.8 . . ?
C39 C34 C33 119.2(9) . . ?
C39 C34 C35 117.8(10) . . ?
C33 C34 C35 123.0(10) . . ?
C36 C35 C34 120.6(10) . . ?
C36 C35 H35 119.7 . . ?
C34 C35 H35 119.7 . . ?
C35 C36 C37 123.2(9) . . ?
C35 C36 S8 118.7(8) . . ?
C37 C36 S8 117.8(8) . . ?
C38 C37 C36 118.1(10) . . ?
C38 C37 H37 120.9 . . ?
C36 C37 H37 120.9 . . ?
C37 C38 C39 121.3(10) . . ?
C37 C38 H38 119.3 . . ?
C39 C38 H38 119.3 . . ?
C34 C39 C40 119.1(10) . . ?
C34 C39 C38 118.9(9) . . ?
C40 C39 C38 121.9(10) . . ?
C31 C40 C39 119.3(10) . . ?
C31 C40 H40 120.3 . . ?
C39 C40 H40 120.3 . . ?
C45 N1 H1A 109.5 . . ?
C45 N1 H1B 109.5 . . ?
H1A N1 H1B 109.5 . . ?
C45 N1 H1C 109.5 . . ?
H1A N1 H1C 109.5 . . ?
H1B N1 H1C 109.5 . . ?
C51 N2 H2A 109.5 . . ?
C51 N2 H2B 109.5 . . ?
H2A N2 H2B 109.5 . . ?
C51 N2 H2C 109.5 . . ?
H2A N2 H2C 109.5 . . ?
H2B N2 H2C 109.5 . . ?
C57 N3 H3A 109.5 . . ?
C57 N3 H3B 109.5 . . ?
H3A N3 H3B 109.5 . . ?
C57 N3 H3C 109.5 . . ?
H3A N3 H3C 109.5 . . ?
H3B N3 H3C 109.5 . . ?
C63 N4 H4A 109.5 . . ?
C63 N4 H4B 109.5 . . ?
H4A N4 H4B 109.5 . . ?
C63 N4 H4C 109.5 . . ?
H4A N4 H4C 109.5 . . ?
H4B N4 H4C 109.5 . . ?
C48 C41 C60 110.0(8) . . ?
C48 C41 C42 107.3(9) . . ?
C60 C41 C42 115.6(9) . . ?
C48 C41 C54 111.7(9) . . ?
C60 C41 C54 105.3(8) . . ?
C42 C41 C54 106.9(8) . . ?
C43 C42 C47 116.3(10) . . ?
C43 C42 C41 125.4(10) . . ?
C47 C42 C41 118.2(10) . . ?
C42 C43 C44 122.5(11) . . ?
C42 C43 H43 118.8 . . ?
C44 C43 H43 118.8 . . ?
C45 C44 C43 118.7(12) . . ?
C45 C44 H44 120.6 . . ?
C43 C44 H44 120.6 . . ?
C44 C45 C46 122.3(11) . . ?
C44 C45 N1 121.5(11) . . ?
C46 C45 N1 116.2(10) . . ?
C45 C46 C47 118.9(11) . . ?
C45 C46 H46 120.6 . . ?
C47 C46 H46 120.6 . . ?
C46 C47 C42 121.2(11) . . ?
C46 C47 H47 119.4 . . ?
C42 C47 H47 119.4 . . ?
C53 C48 C49 116.5(10) . . ?
C53 C48 C41 126.2(9) . . ?
C49 C48 C41 117.3(10) . . ?
C50 C49 C48 121.9(11) . . ?
C50 C49 H49 119.0 . . ?
C48 C49 H49 119.0 . . ?
C51 C50 C49 118.4(10) . . ?
C51 C50 H50 120.8 . . ?
C49 C50 H50 120.8 . . ?
C50 C51 C52 123.1(11) . . ?
C50 C51 N2 119.1(9) . . ?
C52 C51 N2 117.6(10) . . ?
C51 C52 C53 117.7(11) . . ?
C51 C52 H52 121.2 . . ?
C53 C52 H52 121.2 . . ?
C48 C53 C52 122.1(10) . . ?
C48 C53 H53 118.9 . . ?
C52 C53 H53 118.9 . . ?
C55 C54 C59 118.4(10) . . ?
C55 C54 C41 119.4(9) . . ?
C59 C54 C41 121.7(10) . . ?
C54 C55 C56 121.6(11) . . ?
C54 C55 H55 119.2 . . ?
C56 C55 H55 119.2 . . ?
C57 C56 C55 120.2(11) . . ?
C57 C56 H56 119.9 . . ?
C55 C56 H56 119.9 . . ?
C56 C57 C58 120.4(10) . . ?
C56 C57 N3 120.8(10) . . ?
C58 C57 N3 118.8(9) . . ?
C57 C58 C59 118.0(10) . . ?
C57 C58 H58 121.0 . . ?
C59 C58 H58 121.0 . . ?
C54 C59 C58 121.3(11) . . ?
C54 C59 H59 119.3 . . ?
C58 C59 H59 119.3 . . ?
C65 C60 C61 117.8(10) . . ?
C65 C60 C41 119.5(9) . . ?
C61 C60 C41 122.3(10) . . ?
C62 C61 C60 121.4(11) . . ?
C62 C61 H61 119.3 . . ?
C60 C61 H61 119.3 . . ?
C61 C62 C63 120.3(11) . . ?
C61 C62 H62 119.8 . . ?
C63 C62 H62 119.8 . . ?
C64 C63 C62 119.0(10) . . ?
C64 C63 N4 120.4(9) . . ?
C62 C63 N4 120.5(9) . . ?
C63 C64 C65 120.5(11) . . ?
C63 C64 H64 119.7 . . ?
C65 C64 H64 119.7 . . ?
C60 C65 C64 120.5(10) . . ?
C60 C65 H65 119.7 . . ?
C64 C65 H65 119.7 . . ?
C70 N5 H5A 109.5 . . ?
C70 N5 H5B 109.5 . . ?
H5A N5 H5B 109.5 . . ?
C70 N5 H5C 109.5 . . ?
H5A N5 H5C 109.5 . . ?
H5B N5 H5C 109.5 . . ?
C76 N6 H6A 109.5 . . ?
C76 N6 H6B 109.5 . . ?
H6A N6 H6B 109.5 . . ?
C76 N6 H6C 109.5 . . ?
H6A N6 H6C 109.5 . . ?
H6B N6 H6C 109.5 . . ?
C82 N7 H7A 109.5 . . ?
C82 N7 H7B 109.5 . . ?
H7A N7 H7B 109.5 . . ?
C82 N7 H7C 109.5 . . ?
H7A N7 H7C 109.5 . . ?
H7B N7 H7C 109.5 . . ?
C88 N8 H8A 109.5 . . ?
C88 N8 H8B 109.5 . . ?
H8A N8 H8B 109.5 . . ?
C88 N8 H8C 109.5 . . ?
H8A N8 H8C 109.5 . . ?
H8B N8 H8C 109.5 . . ?
C85 C66 C67 108.5(8) . . ?
C85 C66 C79 112.4(8) . . ?
C67 C66 C79 110.2(8) . . ?
C85 C66 C73 110.5(8) . . ?
C67 C66 C73 110.7(8) . . ?
C79 C66 C73 104.6(8) . . ?
C72 C67 C68 117.3(10) . . ?
C72 C67 C66 118.6(8) . . ?
C68 C67 C66 124.1(10) . . ?
C69 C68 C67 121.3(11) . . ?
C69 C68 H68 119.3 . . ?
C67 C68 H68 119.3 . . ?
C70 C69 C68 119.5(9) . . ?
C70 C69 H69 120.3 . . ?
C68 C69 H69 120.3 . . ?
C69 C70 C71 120.6(10) . . ?
C69 C70 N5 121.7(10) . . ?
C71 C70 N5 117.7(10) . . ?
C70 C71 C72 119.5(10) . . ?
C70 C71 H71 120.2 . . ?
C72 C71 H71 120.2 . . ?
C67 C72 C71 121.7(9) . . ?
C67 C72 H72 119.2 . . ?
C71 C72 H72 119.2 . . ?
C78 C73 C74 117.3(10) . . ?
C78 C73 C66 118.2(9) . . ?
C74 C73 C66 124.5(9) . . ?
C75 C74 C73 121.0(10) . . ?
C75 C74 H74 119.5 . . ?
C73 C74 H74 119.5 . . ?
C76 C75 C74 119.3(10) . . ?
C76 C75 H75 120.4 . . ?
C74 C75 H75 120.4 . . ?
C77 C76 C75 122.0(10) . . ?
C77 C76 N6 117.4(10) . . ?
C75 C76 N6 120.3(10) . . ?
C76 C77 C78 118.6(11) . . ?
C76 C77 H77 120.7 . . ?
C78 C77 H77 120.7 . . ?
C77 C78 C73 121.8(11) . . ?
C77 C78 H78 119.1 . . ?
C73 C78 H78 119.1 . . ?
C80 C79 C84 117.4(10) . . ?
C80 C79 C66 125.3(9) . . ?
C84 C79 C66 117.3(9) . . ?
C79 C80 C81 119.9(10) . . ?
C79 C80 H80 120.0 . . ?
C81 C80 H80 120.0 . . ?
C82 C81 C80 120.6(10) . . ?
C82 C81 H81 119.7 . . ?
C80 C81 H81 119.7 . . ?
C81 C82 C83 121.1(10) . . ?
C81 C82 N7 121.5(9) . . ?
C83 C82 N7 117.4(10) . . ?
C84 C83 C82 118.3(10) . . ?
C84 C83 H83 120.9 . . ?
C82 C83 H83 120.9 . . ?
C83 C84 C79 122.1(10) . . ?
C83 C84 H84 119.0 . . ?
C79 C84 H84 119.0 . . ?
C86 C85 C90 116.2(10) . . ?
C86 C85 C66 125.0(9) . . ?
C90 C85 C66 118.8(9) . . ?
C87 C86 C85 122.1(10) . . ?
C87 C86 H86 119.0 . . ?
C85 C86 H86 119.0 . . ?
C86 C87 C88 119.6(10) . . ?
C86 C87 H87 120.2 . . ?
C88 C87 H87 120.2 . . ?
C89 C88 C87 120.1(10) . . ?
C89 C88 N8 119.5(10) . . ?
C87 C88 N8 120.4(10) . . ?
C90 C89 C88 119.0(10) . . ?
C90 C89 H89 120.5 . . ?
C88 C89 H89 120.5 . . ?
C89 C90 C85 122.9(9) . . ?
C89 C90 H90 118.6 . . ?
C85 C90 H90 118.6 . . ?
 
loop_
 _geom_torsion_atom_site_label_1
 _geom_torsion_atom_site_label_2
 _geom_torsion_atom_site_label_3
 _geom_torsion_atom_site_label_4
 _geom_torsion
 _geom_torsion_site_symmetry_1
 _geom_torsion_site_symmetry_2
 _geom_torsion_site_symmetry_3
 _geom_torsion_site_symmetry_4
 _geom_torsion_publ_flag
O3 S1 C1 C2 21.9(11) . . . . ?
O2 S1 C1 C2 -100.6(10) . . . . ?
O1 S1 C1 C2 141.3(9) . . . . ?
O3 S1 C1 C10 -160.3(9) . . . . ?
O2 S1 C1 C10 77.2(10) . . . . ?
O1 S1 C1 C10 -40.8(10) . . . . ?
C10 C1 C2 C3 -0.4(18) . . . . ?
S1 C1 C2 C3 177.4(9) . . . . ?
C1 C2 C3 C4 -178.4(11) . . . . ?
C1 C2 C3 C8 0.2(17) . . . . ?
C8 C3 C4 C5 -2.6(18) . . . . ?
C2 C3 C4 C5 175.9(12) . . . . ?
C3 C4 C5 C6 1.6(18) . . . . ?
C4 C5 C6 C7 1.5(19) . . . . ?
C4 C5 C6 S2 -179.5(10) . . . . ?
O6 S2 C6 C7 -105.1(11) . . . . ?
O4 S2 C6 C7 134.9(10) . . . . ?
O5 S2 C6 C7 15.6(12) . . . . ?
O6 S2 C6 C5 75.8(10) . . . . ?
O4 S2 C6 C5 -44.1(11) . . . . ?
O5 S2 C6 C5 -163.4(9) . . . . ?
C5 C6 C7 C8 -3.4(18) . . . . ?
S2 C6 C7 C8 177.7(9) . . . . ?
C4 C3 C8 C9 179.2(11) . . . . ?
C2 C3 C8 C9 0.7(17) . . . . ?
C4 C3 C8 C7 0.7(17) . . . . ?
C2 C3 C8 C7 -177.9(11) . . . . ?
C6 C7 C8 C9 -176.3(11) . . . . ?
C6 C7 C8 C3 2.3(17) . . . . ?
C3 C8 C9 C10 -1.3(18) . . . . ?
C7 C8 C9 C10 177.2(11) . . . . ?
C8 C9 C10 C1 1.1(19) . . . . ?
C2 C1 C10 C9 -0.2(18) . . . . ?
S1 C1 C10 C9 -178.0(10) . . . . ?
O9 S3 C11 C12 78.1(10) . . . . ?
O7 S3 C11 C12 -160.8(9) . . . . ?
O8 S3 C11 C12 -40.8(11) . . . . ?
O9 S3 C11 C20 -96.3(9) . . . . ?
O7 S3 C11 C20 24.8(10) . . . . ?
O8 S3 C11 C20 144.8(9) . . . . ?
C20 C11 C12 C13 2.7(18) . . . . ?
S3 C11 C12 C13 -171.4(9) . . . . ?
C11 C12 C13 C14 179.3(11) . . . . ?
C11 C12 C13 C18 -0.5(18) . . . . ?
C12 C13 C14 C15 -177.1(12) . . . . ?
C18 C13 C14 C15 2.7(18) . . . . ?
C13 C14 C15 C16 -1.3(18) . . . . ?
C14 C15 C16 C17 -0.2(18) . . . . ?
C14 C15 C16 S4 -178.5(9) . . . . ?
O12 S4 C16 C17 -120.7(12) . . . . ?
O11 S4 C16 C17 2.9(13) . . . . ?
O10 S4 C16 C17 119.0(11) . . . . ?
O12 S4 C16 C15 57.5(12) . . . . ?
O11 S4 C16 C15 -178.9(10) . . . . ?
O10 S4 C16 C15 -62.7(11) . . . . ?
C15 C16 C17 C18 0.3(18) . . . . ?
S4 C16 C17 C18 178.5(9) . . . . ?
C16 C17 C18 C13 1.1(18) . . . . ?
C16 C17 C18 C19 -179.4(11) . . . . ?
C14 C13 C18 C17 -2.5(17) . . . . ?
C12 C13 C18 C17 177.3(11) . . . . ?
C14 C13 C18 C19 177.9(11) . . . . ?
C12 C13 C18 C19 -2.2(17) . . . . ?
C17 C18 C19 C20 -176.5(11) . . . . ?
C13 C18 C19 C20 3.0(17) . . . . ?
C18 C19 C20 C11 -1.0(17) . . . . ?
C12 C11 C20 C19 -1.9(17) . . . . ?
S3 C11 C20 C19 172.3(9) . . . . ?
O13 S5 C21 C30 12.7(11) . . . . ?
O15 S5 C21 C30 -112.5(10) . . . . ?
O14 S5 C21 C30 131.8(9) . . . . ?
O13 S5 C21 C22 -165.9(9) . . . . ?
O15 S5 C21 C22 68.9(10) . . . . ?
O14 S5 C21 C22 -46.8(10) . . . . ?
C30 C21 C22 C23 -4.3(17) . . . . ?
S5 C21 C22 C23 174.3(9) . . . . ?
C21 C22 C23 C24 3.1(17) . . . . ?
C22 C23 C24 C29 -0.5(17) . . . . ?
C22 C23 C24 C25 -178.3(10) . . . . ?
C29 C24 C25 C26 3.9(15) . . . . ?
C23 C24 C25 C26 -178.3(10) . . . . ?
C24 C25 C26 C27 -1.7(16) . . . . ?
C24 C25 C26 S6 173.3(8) . . . . ?
O17 S6 C26 C25 -100.9(9) . . . . ?
O18 S6 C26 C25 138.1(9) . . . . ?
O16 S6 C26 C25 18.9(10) . . . . ?
O17 S6 C26 C27 74.4(9) . . . . ?
O18 S6 C26 C27 -46.7(9) . . . . ?
O16 S6 C26 C27 -165.8(8) . . . . ?
C25 C26 C27 C28 -1.1(16) . . . . ?
S6 C26 C27 C28 -176.2(8) . . . . ?
C26 C27 C28 C29 1.7(15) . . . . ?
C23 C24 C29 C28 178.8(10) . . . . ?
C25 C24 C29 C28 -3.3(16) . . . . ?
C23 C24 C29 C30 -0.8(16) . . . . ?
C25 C24 C29 C30 177.0(10) . . . . ?
C27 C28 C29 C24 0.6(16) . . . . ?
C27 C28 C29 C30 -179.8(10) . . . . ?
C22 C21 C30 C29 2.9(17) . . . . ?
S5 C21 C30 C29 -175.7(8) . . . . ?
C24 C29 C30 C21 -0.4(16) . . . . ?
C28 C29 C30 C21 180.0(10) . . . . ?
O19 S7 C31 C40 22.6(11) . . . . ?
O21 S7 C31 C40 -96.2(10) . . . . ?
O20 S7 C31 C40 145.0(9) . . . . ?
O19 S7 C31 C32 -163.6(9) . . . . ?
O21 S7 C31 C32 77.5(10) . . . . ?
O20 S7 C31 C32 -41.3(11) . . . . ?
C40 C31 C32 C33 0.3(18) . . . . ?
S7 C31 C32 C33 -173.2(9) . . . . ?
C31 C32 C33 C34 2.6(18) . . . . ?
C32 C33 C34 C39 -3.7(17) . . . . ?
C32 C33 C34 C35 177.2(11) . . . . ?
C39 C34 C35 C36 -1.0(16) . . . . ?
C33 C34 C35 C36 178.2(11) . . . . ?
C34 C35 C36 C37 2.5(17) . . . . ?
C34 C35 C36 S8 -171.2(8) . . . . ?
O24 S8 C36 C35 139.3(9) . . . . ?
O22 S8 C36 C35 19.3(10) . . . . ?
O23 S8 C36 C35 -101.6(10) . . . . ?
O24 S8 C36 C37 -34.7(10) . . . . ?
O22 S8 C36 C37 -154.7(9) . . . . ?
O23 S8 C36 C37 84.4(10) . . . . ?
C35 C36 C37 C38 -1.4(17) . . . . ?
S8 C36 C37 C38 172.3(8) . . . . ?
C36 C37 C38 C39 -1.2(16) . . . . ?
C33 C34 C39 C40 1.7(16) . . . . ?
C35 C34 C39 C40 -179.0(10) . . . . ?
C33 C34 C39 C38 179.4(10) . . . . ?
C35 C34 C39 C38 -1.4(15) . . . . ?
C37 C38 C39 C34 2.5(16) . . . . ?
C37 C38 C39 C40 -179.9(10) . . . . ?
C32 C31 C40 C39 -2.2(17) . . . . ?
S7 C31 C40 C39 171.4(8) . . . . ?
C34 C39 C40 C31 1.1(16) . . . . ?
C38 C39 C40 C31 -176.5(10) . . . . ?
C48 C41 C42 C43 142.6(10) . . . . ?
C60 C41 C42 C43 19.4(14) . . . . ?
C54 C41 C42 C43 -97.4(11) . . . . ?
C48 C41 C42 C47 -40.3(11) . . . . ?
C60 C41 C42 C47 -163.5(9) . . . . ?
C54 C41 C42 C47 79.7(11) . . . . ?
C47 C42 C43 C44 -2.3(15) . . . . ?
C41 C42 C43 C44 174.8(9) . . . . ?
C42 C43 C44 C45 -0.5(16) . . . . ?
C43 C44 C45 C46 3.8(17) . . . . ?
C43 C44 C45 N1 -179.3(10) . . . . ?
C44 C45 C46 C47 -4.1(17) . . . . ?
N1 C45 C46 C47 178.8(9) . . . . ?
C45 C46 C47 C42 1.1(15) . . . . ?
C43 C42 C47 C46 2.0(14) . . . . ?
C41 C42 C47 C46 -175.4(9) . . . . ?
C60 C41 C48 C53 -106.3(11) . . . . ?
C42 C41 C48 C53 127.2(10) . . . . ?
C54 C41 C48 C53 10.3(14) . . . . ?
C60 C41 C48 C49 75.4(11) . . . . ?
C42 C41 C48 C49 -51.2(11) . . . . ?
C54 C41 C48 C49 -168.1(9) . . . . ?
C53 C48 C49 C50 -2.4(15) . . . . ?
C41 C48 C49 C50 176.1(10) . . . . ?
C48 C49 C50 C51 -0.7(16) . . . . ?
C49 C50 C51 C52 4.1(18) . . . . ?
C49 C50 C51 N2 -172.1(10) . . . . ?
C50 C51 C52 C53 -4.2(17) . . . . ?
N2 C51 C52 C53 172.1(10) . . . . ?
C49 C48 C53 C52 2.3(15) . . . . ?
C41 C48 C53 C52 -176.1(10) . . . . ?
C51 C52 C53 C48 0.9(16) . . . . ?
C48 C41 C54 C55 -69.9(13) . . . . ?
C60 C41 C54 C55 49.5(13) . . . . ?
C42 C41 C54 C55 173.0(10) . . . . ?
C48 C41 C54 C59 117.9(11) . . . . ?
C60 C41 C54 C59 -122.7(11) . . . . ?
C42 C41 C54 C59 0.8(14) . . . . ?
C59 C54 C55 C56 2.2(17) . . . . ?
C41 C54 C55 C56 -170.3(10) . . . . ?
C54 C55 C56 C57 -1.7(18) . . . . ?
C55 C56 C57 C58 0.6(18) . . . . ?
C55 C56 C57 N3 177.8(10) . . . . ?
C56 C57 C58 C59 -0.1(17) . . . . ?
N3 C57 C58 C59 -177.4(10) . . . . ?
C55 C54 C59 C58 -1.7(17) . . . . ?
C41 C54 C59 C58 170.6(10) . . . . ?
C57 C58 C59 C54 0.6(17) . . . . ?
C48 C41 C60 C65 171.6(10) . . . . ?
C42 C41 C60 C65 -66.7(13) . . . . ?
C54 C41 C60 C65 51.1(13) . . . . ?
C48 C41 C60 C61 -0.7(14) . . . . ?
C42 C41 C60 C61 121.0(11) . . . . ?
C54 C41 C60 C61 -121.2(11) . . . . ?
C65 C60 C61 C62 4.1(17) . . . . ?
C41 C60 C61 C62 176.5(10) . . . . ?
C60 C61 C62 C63 0.4(17) . . . . ?
C61 C62 C63 C64 -5.7(17) . . . . ?
C61 C62 C63 N4 176.4(10) . . . . ?
C62 C63 C64 C65 6.5(17) . . . . ?
N4 C63 C64 C65 -175.6(10) . . . . ?
C61 C60 C65 C64 -3.3(17) . . . . ?
C41 C60 C65 C64 -175.9(10) . . . . ?
C63 C64 C65 C60 -2.0(18) . . . . ?
C85 C66 C67 C72 44.1(11) . . . . ?
C79 C66 C67 C72 167.5(9) . . . . ?
C73 C66 C67 C72 -77.3(11) . . . . ?
C85 C66 C67 C68 -135.1(10) . . . . ?
C79 C66 C67 C68 -11.7(13) . . . . ?
C73 C66 C67 C68 103.6(11) . . . . ?
C72 C67 C68 C69 3.5(15) . . . . ?
C66 C67 C68 C69 -177.3(9) . . . . ?
C67 C68 C69 C70 -1.6(16) . . . . ?
C68 C69 C70 C71 -1.1(16) . . . . ?
C68 C69 C70 N5 178.4(10) . . . . ?
C69 C70 C71 C72 1.7(16) . . . . ?
N5 C70 C71 C72 -177.8(9) . . . . ?
C68 C67 C72 C71 -2.9(15) . . . . ?
C66 C67 C72 C71 177.9(9) . . . . ?
C70 C71 C72 C67 0.4(15) . . . . ?
C85 C66 C73 C78 72.7(12) . . . . ?
C67 C66 C73 C78 -167.1(9) . . . . ?
C79 C66 C73 C78 -48.4(12) . . . . ?
C85 C66 C73 C74 -108.7(11) . . . . ?
C67 C66 C73 C74 11.5(14) . . . . ?
C79 C66 C73 C74 130.2(10) . . . . ?
C78 C73 C74 C75 -1.9(16) . . . . ?
C66 C73 C74 C75 179.5(10) . . . . ?
C73 C74 C75 C76 0.0(17) . . . . ?
C74 C75 C76 C77 0.3(18) . . . . ?
C74 C75 C76 N6 -173.4(10) . . . . ?
C75 C76 C77 C78 1.4(18) . . . . ?
N6 C76 C77 C78 175.2(10) . . . . ?
C76 C77 C78 C73 -3.4(18) . . . . ?
C74 C73 C78 C77 3.6(16) . . . . ?
C66 C73 C78 C77 -177.7(10) . . . . ?
C85 C66 C79 C80 11.2(13) . . . . ?
C67 C66 C79 C80 -109.9(10) . . . . ?
C73 C66 C79 C80 131.1(10) . . . . ?
C85 C66 C79 C84 -169.9(9) . . . . ?
C67 C66 C79 C84 69.0(11) . . . . ?
C73 C66 C79 C84 -50.0(11) . . . . ?
C84 C79 C80 C81 -2.7(14) . . . . ?
C66 C79 C80 C81 176.2(9) . . . . ?
C79 C80 C81 C82 -2.8(15) . . . . ?
C80 C81 C82 C83 8.7(15) . . . . ?
C80 C81 C82 N7 -174.9(9) . . . . ?
C81 C82 C83 C84 -8.7(15) . . . . ?
N7 C82 C83 C84 174.7(9) . . . . ?
C82 C83 C84 C79 3.0(16) . . . . ?
C80 C79 C84 C83 2.6(16) . . . . ?
C66 C79 C84 C83 -176.4(9) . . . . ?
C67 C66 C85 C86 -123.8(10) . . . . ?
C79 C66 C85 C86 114.0(11) . . . . ?
C73 C66 C85 C86 -2.4(14) . . . . ?
C67 C66 C85 C90 55.7(11) . . . . ?
C79 C66 C85 C90 -66.4(12) . . . . ?
C73 C66 C85 C90 177.2(9) . . . . ?
C90 C85 C86 C87 1.8(16) . . . . ?
C66 C85 C86 C87 -178.6(10) . . . . ?
C85 C86 C87 C88 1.3(17) . . . . ?
C86 C87 C88 C89 -3.6(16) . . . . ?
C86 C87 C88 N8 174.6(10) . . . . ?
C87 C88 C89 C90 2.6(16) . . . . ?
N8 C88 C89 C90 -175.6(10) . . . . ?
C88 C89 C90 C85 0.7(16) . . . . ?
C86 C85 C90 C89 -2.8(15) . . . . ?
C66 C85 C90 C89 177.6(9) . . . . ?
 
_refine_diff_density_max    1.248
_refine_diff_density_min   -0.744
_refine_diff_density_rms    0.137

_shelxl_version_number 2014/6

_shelx_res_file
;
TITL a_a.res in P-1
CELL 0.71073 13.416 13.8866 22.7304 88.564 87.351 89.836
ZERR 4 0.007 0.0073 0.0117 0.008 0.008 0.009
LATT 1
SFAC C H N O S
UNIT 180 160 16 48 16
L.S. 10
PLAN  20
TEMP -153
BOND $H
htab
conf
fmap 2
acta
OMIT -4 54
omit     3  -2   1
omit     0  -1   1
isor 0.01 c69 o24
WGHT    0.094400   36.450714
BASF   0.44854
FVAR       0.29252
S1    5   -0.028936    0.849012    0.095640    11.00000    0.02962    0.02468 =
         0.02298    0.00094   -0.00865   -0.00611
S2    5    0.176317    1.036835    0.423364    11.00000    0.02907    0.03457 =
         0.02689   -0.01145   -0.00415    0.00090
O1    4   -0.125498    0.890183    0.081992    11.00000    0.03479    0.04959 =
         0.02494   -0.00470   -0.00873   -0.00178
O2    4    0.047607    0.877561    0.051766    11.00000    0.04154    0.04223 =
         0.02730   -0.00933   -0.00864   -0.01615
O3    4   -0.032924    0.747227    0.108273    11.00000    0.06675    0.02613 =
         0.02985   -0.00333   -0.02100   -0.00868
O4    4    0.149138    0.966831    0.469867    11.00000    0.04531    0.03951 =
         0.02206   -0.00618   -0.00388   -0.00626
O5    4    0.122891    1.127800    0.429235    11.00000    0.04624    0.03305 =
         0.02353   -0.00668   -0.00680    0.00165
O6    4    0.282697    1.048933    0.413954    11.00000    0.02717    0.05924 =
         0.03364   -0.02256   -0.00930   -0.00095
C1    1   -0.000095    0.903828    0.163404    11.00000    0.01888    0.02714 =
         0.01363   -0.00673   -0.00197   -0.01488
C2    1    0.044390    0.849663    0.204966    11.00000    0.03548    0.01546 =
         0.04129    0.00090   -0.00977   -0.00105
AFIX  43
H2    2    0.057244    0.783303    0.198715    11.00000   -1.20000
AFIX   0
C3    1    0.072230    0.892914    0.258760    11.00000    0.02057    0.01572 =
         0.02571    0.00623   -0.00324    0.00060
C4    1    0.120515    0.841232    0.302543    11.00000    0.04251    0.02076 =
         0.02730   -0.00712   -0.00231    0.00733
AFIX  43
H4    2    0.131772    0.774185    0.298074    11.00000   -1.20000
AFIX   0
C5    1    0.151789    0.884190    0.351296    11.00000    0.04082    0.02498 =
         0.02491    0.00163   -0.00927    0.01042
AFIX  43
H5    2    0.186061    0.848229    0.380197    11.00000   -1.20000
AFIX   0
C6    1    0.132440    0.983712    0.358381    11.00000    0.02791    0.03739 =
         0.03007   -0.01788   -0.01277   -0.01089
C7    1    0.081837    1.036469    0.318565    11.00000    0.03495    0.03278 =
         0.01667    0.00588    0.00670    0.00375
AFIX  43
H7    2    0.066741    1.102251    0.325367    11.00000   -1.20000
AFIX   0
C8    1    0.051054    0.991602    0.265615    11.00000    0.02679    0.03862 =
         0.02111    0.00693   -0.00253    0.00434
C9    1    0.003575    1.045446    0.221863    11.00000    0.03931    0.02381 =
         0.03355    0.00678   -0.00725    0.00700
AFIX  43
H9    2   -0.011444    1.111574    0.227465    11.00000   -1.20000
AFIX   0
C10   1   -0.021115    1.001715    0.170704    11.00000    0.03763    0.03273 =
         0.03242    0.00312   -0.00693    0.00875
AFIX  43
H10   2   -0.052220    1.037839    0.140585    11.00000   -1.20000
AFIX   0
S3    5    0.306050    0.583031    0.063531    11.00000    0.03629    0.02461 =
         0.02081   -0.00413   -0.00085   -0.00360
S4    5    0.399828    0.675946    0.427666    11.00000    0.03723    0.05443 =
         0.01883    0.00377   -0.00301    0.00537
O7    4    0.287604    0.668784    0.028452    11.00000    0.04944    0.02940 =
         0.02491   -0.00166   -0.00462    0.00213
O8    4    0.395150    0.531923    0.043551    11.00000    0.03151    0.04112 =
         0.03405   -0.01387    0.00314    0.00399
O9    4    0.221928    0.520843    0.070845    11.00000    0.04385    0.02433 =
         0.02130   -0.00585   -0.00739   -0.00294
O10   4    0.345143    0.599900    0.461131    11.00000    0.12310    0.05565 =
         0.03764    0.00318    0.00230    0.00634
O11   4    0.348787    0.764843    0.434878    11.00000    0.10522    0.06525 =
         0.05667   -0.02975   -0.04211    0.02407
O12   4    0.501840    0.676468    0.435413    11.00000    0.06179    0.20484 =
         0.02498   -0.03750   -0.00560   -0.01821
C11   1    0.331117    0.623444    0.136587    11.00000    0.02405    0.02246 =
         0.02033   -0.00687   -0.00571   -0.01634
C12   1    0.378443    0.564523    0.173957    11.00000    0.04305    0.02540 =
         0.03164   -0.00165    0.00534   -0.00031
AFIX  43
H12   2    0.406602    0.505775    0.160455    11.00000   -1.20000
AFIX   0
C13   1    0.386346    0.590293    0.233917    11.00000    0.02639    0.02803 =
         0.03499    0.00178   -0.00058    0.00378
C14   1    0.433671    0.532118    0.275760    11.00000    0.03208    0.02716 =
         0.05014   -0.00150   -0.00155   -0.00624
AFIX  43
H14   2    0.464726    0.473911    0.263557    11.00000   -1.20000
AFIX   0
C15   1    0.436323    0.556634    0.333092    11.00000    0.03149    0.03470 =
         0.02909    0.01702   -0.00695   -0.00005
AFIX  43
H15   2    0.467596    0.515315    0.360649    11.00000   -1.20000
AFIX   0
C16   1    0.391996    0.644540    0.351616    11.00000    0.03876    0.03912 =
         0.01806    0.00866   -0.01395    0.00518
C17   1    0.347789    0.703661    0.312695    11.00000    0.02482    0.02235 =
         0.03756    0.00122    0.00312   -0.00083
AFIX  43
H17   2    0.318784    0.762328    0.325726    11.00000   -1.20000
AFIX   0
C18   1    0.344005    0.679821    0.253289    11.00000    0.02330    0.03244 =
         0.03664   -0.00309   -0.01343   -0.01277
C19   1    0.298166    0.741937    0.210462    11.00000    0.03425    0.02533 =
         0.02979    0.00719   -0.00002   -0.00339
AFIX  43
H19   2    0.272593    0.802855    0.221939    11.00000   -1.20000
AFIX   0
C20   1    0.291155    0.714323    0.153931    11.00000    0.03085    0.01860 =
         0.02465   -0.00586   -0.00732   -0.00022
AFIX  43
H20   2    0.259885    0.755182    0.126127    11.00000   -1.20000
AFIX   0
S5    5    0.097029    0.295288    0.076216    11.00000    0.02943    0.02852 =
         0.01978   -0.00599   -0.00405   -0.00136
S6    5    0.548264    0.256417    0.329337    11.00000    0.03121    0.03425 =
         0.02429   -0.00107   -0.00623    0.00499
O13   4    0.161255    0.295400    0.023530    11.00000    0.03011    0.03580 =
         0.02951   -0.01063   -0.00934    0.00480
O14   4    0.035965    0.207722    0.083460    11.00000    0.02986    0.03525 =
         0.01834   -0.00174   -0.00188    0.00311
O15   4    0.032627    0.378393    0.083670    11.00000    0.03506    0.02978 =
         0.03612   -0.00918   -0.00997    0.00781
O16   4    0.492666    0.201728    0.375290    11.00000    0.04526    0.03821 =
         0.02110   -0.00306   -0.01632    0.01174
O17   4    0.565622    0.354646    0.345030    11.00000    0.04973    0.04022 =
         0.03296    0.00624   -0.01507    0.00247
O18   4    0.637864    0.206196    0.310367    11.00000    0.04145    0.04369 =
         0.03378    0.00711   -0.00668    0.01536
C21   1    0.178026    0.288911    0.135776    11.00000    0.03495    0.02668 =
         0.02414   -0.00115   -0.01362    0.00027
C22   1    0.137893    0.266023    0.192669    11.00000    0.03386    0.02230 =
         0.03810   -0.00097   -0.00419    0.00468
AFIX  43
H22   2    0.067747    0.259969    0.199383    11.00000   -1.20000
AFIX   0
C23   1    0.199846    0.252467    0.238362    11.00000    0.03167    0.03191 =
         0.02247    0.00527    0.00375    0.01181
AFIX  43
H23   2    0.172683    0.233941    0.276287    11.00000   -1.20000
AFIX   0
C24   1    0.303855    0.265818    0.229547    11.00000    0.03905    0.01923 =
         0.02215   -0.00694   -0.01226    0.00302
C25   1    0.369965    0.249342    0.276571    11.00000    0.03988    0.02579 =
         0.01195    0.00073    0.00153   -0.00329
AFIX  43
H25   2    0.344211    0.227373    0.314154    11.00000   -1.20000
AFIX   0
C26   1    0.469304    0.265116    0.267413    11.00000    0.03348    0.01740 =
         0.02126   -0.00526   -0.02047    0.00493
C27   1    0.512555    0.294997    0.212904    11.00000    0.03021    0.02162 =
         0.02222   -0.00059   -0.00321    0.00887
AFIX  43
H27   2    0.582271    0.306504    0.208211    11.00000   -1.20000
AFIX   0
C28   1    0.450386    0.307608    0.165204    11.00000    0.03004    0.01877 =
         0.03190   -0.00386   -0.00051   -0.00805
AFIX  43
H28   2    0.477922    0.326176    0.127372    11.00000   -1.20000
AFIX   0
C29   1    0.346219    0.292394    0.173990    11.00000    0.03485    0.02810 =
         0.02479   -0.00380   -0.00519    0.00739
C30   1    0.278568    0.303985    0.126499    11.00000    0.03340    0.03432 =
         0.00709   -0.00468   -0.00071    0.00470
AFIX  43
H30   2    0.304280    0.322361    0.088228    11.00000   -1.20000
AFIX   0
S7    5    0.744699    0.478799    0.152107    11.00000    0.03858    0.02305 =
         0.02474   -0.00568   -0.00735   -0.00024
S8    5    0.729698    0.918415    0.407552    11.00000    0.03481    0.02449 =
         0.01819   -0.00369   -0.00503    0.00061
O19   4    0.817999    0.518397    0.110177    11.00000    0.05837    0.02520 =
         0.01985   -0.00324   -0.00451    0.00019
O20   4    0.768005    0.381201    0.172916    11.00000    0.05087    0.02619 =
         0.02818   -0.00343   -0.00741    0.00571
O21   4    0.645230    0.485216    0.130738    11.00000    0.03290    0.03453 =
         0.04015   -0.00875   -0.01332   -0.00396
O22   4    0.724462    0.854777    0.458785    11.00000    0.05646    0.02912 =
         0.02172   -0.00483   -0.00476   -0.00588
O23   4    0.642511    0.981684    0.404262    11.00000    0.04401    0.03720 =
         0.03478   -0.00879   -0.00984    0.01423
O24   4    0.820669    0.971914    0.400959    11.00000    0.04289    0.03079 =
         0.01981   -0.01682   -0.01507   -0.00455
C31   1    0.742099    0.554694    0.214919    11.00000    0.03553    0.01449 =
         0.02362   -0.00869   -0.01136   -0.00524
C32   1    0.697260    0.521812    0.269245    11.00000    0.03315    0.02422 =
         0.03152    0.00441    0.00435   -0.00857
AFIX  43
H32   2    0.674948    0.457067    0.273732    11.00000   -1.20000
AFIX   0
C33   1    0.686123    0.581802    0.314498    11.00000    0.03669    0.02686 =
         0.01776    0.00641   -0.00563   -0.00882
AFIX  43
H33   2    0.658523    0.558590    0.351386    11.00000   -1.20000
AFIX   0
C34   1    0.715493    0.680139    0.307487    11.00000    0.02217    0.02824 =
         0.01915   -0.00390   -0.00053    0.00847
C35   1    0.701382    0.748983    0.353516    11.00000    0.02069    0.03157 =
         0.01483    0.00129    0.00234   -0.00537
AFIX  43
H35   2    0.669494    0.729682    0.390087    11.00000   -1.20000
AFIX   0
C36   1    0.732754    0.839745    0.345215    11.00000    0.03240    0.01615 =
         0.01097   -0.00933   -0.00542   -0.00121
C37   1    0.776570    0.874448    0.292369    11.00000    0.02870    0.02535 =
         0.02306    0.00151   -0.00634   -0.00070
AFIX  43
H37   2    0.796717    0.939832    0.287740    11.00000   -1.20000
AFIX   0
C38   1    0.789989    0.811419    0.246873    11.00000    0.01757    0.03588 =
         0.02319    0.00512   -0.00057    0.00614
AFIX  43
H38   2    0.818712    0.834103    0.210144    11.00000   -1.20000
AFIX   0
C39   1    0.761439    0.712100    0.253837    11.00000    0.02401    0.02839 =
         0.01188    0.00217   -0.00464   -0.00439
C40   1    0.775084    0.645671    0.206921    11.00000    0.03959    0.02722 =
         0.01212    0.00001   -0.00738    0.00041
AFIX  43
H40   2    0.807109    0.665671    0.170524    11.00000   -1.20000
AFIX   0
N1    3   -0.262910    0.174755    0.416927    11.00000    0.03807    0.03098 =
         0.06690    0.01526   -0.01617   -0.00213
AFIX 137
H1A   2   -0.298188    0.170982    0.383820    11.00000   -1.20000
H1B   2   -0.305238    0.187483    0.448222    11.00000   -1.20000
H1C   2   -0.231183    0.117775    0.423572    11.00000   -1.20000
AFIX   0
N2    3    0.388198    0.279408    0.470023    11.00000    0.03494    0.03758 =
         0.01986    0.00452   -0.00669    0.01842
AFIX 137
H2A   2    0.430428    0.263084    0.439384    11.00000   -1.20000
H2B   2    0.363794    0.224994    0.488543    11.00000   -1.20000
H2C   2    0.421770    0.314562    0.495930    11.00000   -1.20000
AFIX   0
N3    3    0.034598    0.557170    0.125202    11.00000    0.04841    0.02037 =
         0.01920   -0.00138   -0.01085   -0.00629
AFIX 137
H3A   2   -0.018530    0.527134    0.110285    11.00000   -1.20000
H3B   2    0.091531    0.539476    0.104934    11.00000   -1.20000
H3C   2    0.026516    0.622114    0.121692    11.00000   -1.20000
AFIX   0
N4    3   -0.025528    0.855831    0.461112    11.00000    0.03010    0.02904 =
         0.01067   -0.00655   -0.00303    0.00065
AFIX 137
H4A   2   -0.063791    0.889422    0.435669    11.00000   -1.20000
H4B   2    0.033384    0.887068    0.464514    11.00000   -1.20000
H4C   2   -0.058209    0.851021    0.497043    11.00000   -1.20000
AFIX   0
C41   1    0.042295    0.468703    0.376367    11.00000    0.02948    0.03324 =
         0.00639   -0.00805    0.00027    0.00133
C42   1   -0.041201    0.393907    0.391875    11.00000    0.03036    0.02513 =
         0.02025   -0.01385   -0.00796   -0.00230
C43   1   -0.138692    0.415689    0.409634    11.00000    0.04024    0.02262 =
         0.01723   -0.00392   -0.01077    0.00198
AFIX  43
H43   2   -0.156153    0.481064    0.416038    11.00000   -1.20000
AFIX   0
C44   1   -0.211948    0.345467    0.418439    11.00000    0.03512    0.04467 =
         0.01601   -0.00102   -0.00868   -0.00212
AFIX  43
H44   2   -0.278080    0.362474    0.430934    11.00000   -1.20000
AFIX   0
C45   1   -0.187520    0.253673    0.408987    11.00000    0.02669    0.01895 =
         0.04076    0.00762   -0.01039   -0.00476
C46   1   -0.091340    0.225650    0.394168    11.00000    0.04643    0.02293 =
         0.02885   -0.00491   -0.01843   -0.00981
AFIX  43
H46   2   -0.075175    0.159412    0.390187    11.00000   -1.20000
AFIX   0
C47   1   -0.018665    0.295454    0.385173    11.00000    0.03545    0.03169 =
         0.01177    0.00443   -0.00197    0.00432
AFIX  43
H47   2    0.047683    0.276770    0.374276    11.00000   -1.20000
AFIX   0
C48   1    0.139416    0.427207    0.399126    11.00000    0.02440    0.01406 =
         0.02189   -0.00494    0.00031   -0.00939
C49   1    0.137921    0.393896    0.458647    11.00000    0.03472    0.02071 =
         0.02572   -0.00074   -0.00271    0.00413
AFIX  43
H49   2    0.078894    0.401991    0.482754    11.00000   -1.20000
AFIX   0
C50   1    0.219746    0.350034    0.482601    11.00000    0.03308    0.04346 =
         0.01328    0.00234   -0.00988    0.00281
AFIX  43
H50   2    0.217659    0.328767    0.522689    11.00000   -1.20000
AFIX   0
C51   1    0.303569    0.338000    0.447322    11.00000    0.02731    0.03309 =
         0.01992    0.00208   -0.00730    0.00345
C52   1    0.312614    0.372455    0.390518    11.00000    0.02344    0.02989 =
         0.02877   -0.00942    0.00041    0.00239
AFIX  43
H52   2    0.373543    0.366664    0.367868    11.00000   -1.20000
AFIX   0
C53   1    0.228514    0.416843    0.366703    11.00000    0.04161    0.02891 =
         0.02012   -0.00206   -0.00665    0.00286
AFIX  43
H53   2    0.233065    0.440455    0.327083    11.00000   -1.20000
AFIX   0
C54   1    0.047895    0.482552    0.307234    11.00000    0.02971    0.01582 =
         0.02512   -0.00530   -0.00615    0.01009
C55   1    0.107078    0.551237    0.282183    11.00000    0.02796    0.03270 =
         0.02451   -0.00321   -0.00270   -0.00480
AFIX  43
H55   2    0.152441    0.583708    0.305674    11.00000   -1.20000
AFIX   0
C56   1    0.103607    0.576172    0.222369    11.00000    0.03493    0.02517 =
         0.02894   -0.00313    0.00257    0.00056
AFIX  43
H56   2    0.145075    0.626265    0.205962    11.00000   -1.20000
AFIX   0
C57   1    0.041518    0.529319    0.187802    11.00000    0.03118    0.01894 =
         0.02391   -0.00465   -0.00136    0.00566
C58   1   -0.019595    0.457145    0.211173    11.00000    0.03673    0.03559 =
         0.01685    0.00102   -0.00786    0.00326
AFIX  43
H58   2   -0.063568    0.423855    0.187203    11.00000   -1.20000
AFIX   0
C59   1   -0.014884    0.434015    0.272154    11.00000    0.03771    0.02432 =
         0.02200   -0.00510    0.00063    0.00079
AFIX  43
H59   2   -0.055912    0.384008    0.289082    11.00000   -1.20000
AFIX   0
C60   1    0.023940    0.570287    0.400430    11.00000    0.02940    0.02642 =
         0.01644   -0.00044    0.00285    0.00177
C61   1    0.089589    0.613633    0.438203    11.00000    0.03566    0.02262 =
         0.01989    0.00206   -0.00160    0.00449
AFIX  43
H61   2    0.145429    0.578161    0.451222    11.00000   -1.20000
AFIX   0
C62   1    0.074860    0.705581    0.456589    11.00000    0.03708    0.02369 =
         0.02426    0.00363    0.00207   -0.00285
AFIX  43
H62   2    0.120514    0.733441    0.481957    11.00000   -1.20000
AFIX   0
C63   1   -0.005964    0.758254    0.438527    11.00000    0.03123    0.02319 =
         0.00838    0.00421   -0.00185    0.00271
C64   1   -0.066248    0.720090    0.397805    11.00000    0.03500    0.03051 =
         0.03297   -0.00159   -0.00080    0.00826
AFIX  43
H64   2   -0.117920    0.758289    0.381993    11.00000   -1.20000
AFIX   0
C65   1   -0.052122    0.625405    0.379445    11.00000    0.03157    0.02907 =
         0.02580   -0.00640   -0.00988    0.00307
AFIX  43
H65   2   -0.095613    0.599133    0.352217    11.00000   -1.20000
AFIX   0
N5    3    0.664203    0.609789    0.032832    11.00000    0.05146    0.02053 =
         0.02308   -0.00316   -0.00239    0.01095
AFIX 137
H5A   2    0.626481    0.590094    0.003138    11.00000   -1.20000
H5B   2    0.661204    0.564941    0.062743    11.00000   -1.20000
H5C   2    0.728646    0.617087    0.019186    11.00000   -1.20000
AFIX   0
N6    3    0.450235    0.936826    0.383428    11.00000    0.04094    0.04010 =
         0.02958   -0.01131   -0.00601    0.00543
AFIX 137
H6A   2    0.399966    0.977534    0.394603    11.00000   -1.20000
H6B   2    0.507830    0.955661    0.399345    11.00000   -1.20000
H6C   2    0.434813    0.875871    0.396319    11.00000   -1.20000
AFIX   0
N7    3    0.140646    1.058305    0.035988    11.00000    0.02606    0.03118 =
         0.01479   -0.00305   -0.00599   -0.00477
AFIX 137
H7A   2    0.149685    1.075028   -0.002853    11.00000   -1.20000
H7B   2    0.107061    1.106129    0.055134    11.00000   -1.20000
H7C   2    0.104770    1.002800    0.039763    11.00000   -1.20000
AFIX   0
N8    3    0.823329    1.264028    0.073479    11.00000    0.03113    0.02471 =
         0.03359   -0.00364   -0.00273   -0.00200
AFIX 137
H8A   2    0.812990    1.286185    0.036236    11.00000   -1.20000
H8B   2    0.886939    1.241620    0.075353    11.00000   -1.20000
H8C   2    0.813658    1.312818    0.099129    11.00000   -1.20000
AFIX   0
C66   1    0.525519    0.971406    0.130508    11.00000    0.01816    0.02014 =
         0.01664   -0.00377   -0.00498    0.00344
C67   1    0.559179    0.876127    0.101694    11.00000    0.02368    0.02186 =
         0.00739    0.00832   -0.00236   -0.00873
C68   1    0.497665    0.819151    0.068387    11.00000    0.03173    0.02863 =
         0.01600   -0.00195    0.00100   -0.00744
AFIX  43
H68   2    0.431881    0.840466    0.061213    11.00000   -1.20000
AFIX   0
C69   1    0.531367    0.731494    0.045519    11.00000    0.02501    0.02783 =
         0.02558   -0.00638   -0.00694   -0.01669
AFIX  43
H69   2    0.488239    0.693028    0.023913    11.00000   -1.20000
AFIX   0
C70   1    0.625987    0.702010    0.054468    11.00000    0.03937    0.02146 =
         0.01407   -0.00041    0.00294   -0.00501
C71   1    0.689968    0.758550    0.085113    11.00000    0.01938    0.02136 =
         0.02870    0.00451    0.00083    0.00955
AFIX  43
H71   2    0.756763    0.738342    0.090319    11.00000   -1.20000
AFIX   0
C72   1    0.655619    0.845063    0.108171    11.00000    0.03798    0.03166 =
         0.00313    0.00047   -0.00277   -0.00571
AFIX  43
H72   2    0.699884    0.883656    0.128912    11.00000   -1.20000
AFIX   0
C73   1    0.504527    0.955759    0.197887    11.00000    0.02103    0.01898 =
         0.02046   -0.00990   -0.00156   -0.00629
C74   1    0.530628    0.872889    0.229757    11.00000    0.01534    0.02513 =
         0.03213   -0.00493   -0.00261    0.00373
AFIX  43
H74   2    0.563035    0.821339    0.209849    11.00000   -1.20000
AFIX   0
C75   1    0.510079    0.864765    0.289658    11.00000    0.03122    0.03161 =
         0.02174    0.00003   -0.00802    0.01028
AFIX  43
H75   2    0.528121    0.808098    0.310941    11.00000   -1.20000
AFIX   0
C76   1    0.463468    0.939133    0.318078    11.00000    0.02631    0.04430 =
         0.01517   -0.00440    0.00125   -0.01145
C77   1    0.436153    1.021158    0.288965    11.00000    0.03124    0.03496 =
         0.02466   -0.00737    0.00625    0.00783
AFIX  43
H77   2    0.405102    1.072637    0.309642    11.00000   -1.20000
AFIX   0
C78   1    0.454529    1.027978    0.228719    11.00000    0.03958    0.02126 =
         0.03051   -0.00207   -0.00204   -0.00348
AFIX  43
H78   2    0.432422    1.083498    0.207769    11.00000   -1.20000
AFIX   0
C79   1    0.424052    1.004844    0.106845    11.00000    0.03016    0.02082 =
         0.00419   -0.00264    0.00019   -0.00694
C80   1    0.410285    1.083924    0.069896    11.00000    0.02537    0.02460 =
         0.01736   -0.00370   -0.00458   -0.00611
AFIX  43
H80   2    0.464875    1.125005    0.058915    11.00000   -1.20000
AFIX   0
C81   1    0.315760    1.103376    0.048685    11.00000    0.03694    0.01298 =
         0.01389   -0.00132    0.00009    0.00002
AFIX  43
H81   2    0.305854    1.159334    0.024745    11.00000   -1.20000
AFIX   0
C82   1    0.238999    1.043584    0.061904    11.00000    0.02660    0.02184 =
         0.01170   -0.00602   -0.00571    0.00792
C83   1    0.247220    0.969133    0.102673    11.00000    0.01924    0.02318 =
         0.02527   -0.00682    0.00760   -0.00672
AFIX  43
H83   2    0.190426    0.932575    0.115938    11.00000   -1.20000
AFIX   0
C84   1    0.339558    0.949182    0.123605    11.00000    0.02816    0.02570 =
         0.02882    0.00892   -0.00800    0.00057
AFIX  43
H84   2    0.346623    0.896080    0.150265    11.00000   -1.20000
AFIX   0
C85   1    0.607859    1.046407    0.118556    11.00000    0.02074    0.02262 =
         0.01758    0.00240   -0.00240    0.01184
C86   1    0.655018    1.096838    0.161959    11.00000    0.02886    0.03384 =
         0.01064   -0.00368    0.00394    0.00436
AFIX  43
H86   2    0.636573    1.083637    0.202202    11.00000   -1.20000
AFIX   0
C87   1    0.727027    1.164723    0.148239    11.00000    0.02646    0.01449 =
         0.03014    0.00068   -0.00879   -0.00057
AFIX  43
H87   2    0.758709    1.196865    0.178683    11.00000   -1.20000
AFIX   0
C88   1    0.753574    1.186374    0.089028    11.00000    0.01180    0.03364 =
         0.02631    0.00304    0.00077    0.00019
C89   1    0.711386    1.135844    0.044918    11.00000    0.01569    0.02348 =
         0.01364   -0.00109    0.00225   -0.00039
AFIX  43
H89   2    0.731061    1.148378    0.004777    11.00000   -1.20000
AFIX   0
C90   1    0.640480    1.067124    0.059967    11.00000    0.02329    0.02169 =
         0.02332   -0.00770   -0.00759    0.00381
AFIX  43
H90   2    0.612325    1.032137    0.029436    11.00000   -1.20000

AFIX   0
HKLF 5

REM  a_a.res in P-1
REM R1 =  0.1040 for    9058 Fo > 4sig(Fo)  and  0.1772 for all   14628 data
REM   1180 parameters refined using     12 restraints

END

WGHT      0.0663     33.2320

REM Instructions for potential hydrogen bonds
HTAB C15 O17
HTAB C32 O17
HTAB C35 O12
EQIV $1 x-1, y, z
HTAB N1 S6_$1
HTAB N1 O18_$1
EQIV $2 x-1, y-1, z
HTAB N1 S8_$2
HTAB N1 O24_$2
HTAB N2 S6
HTAB N2 O16
EQIV $3 -x+1, -y+1, -z+1
HTAB N2 O22_$3
HTAB N2 S4_$3
HTAB N2 O12_$3
HTAB N3 O19_$1
HTAB N3 O9
HTAB N3 O3
HTAB N4 S8_$1
HTAB N4 O24_$1
HTAB N4 S2
HTAB N4 O4
EQIV $4 -x, -y+2, -z+1
HTAB N4 S2_$4
HTAB N4 O5_$4
EQIV $5 -x, -y+1, -z+1
HTAB C44 O10_$5
HTAB C52 S6
HTAB C52 O17
HTAB C58 S7_$1
HTAB C58 O20_$1
EQIV $6 -x+1, -y+1, -z
HTAB N5 S3_$6
HTAB N5 O8_$6
HTAB N5 S7
HTAB N5 O19
HTAB N5 O21
HTAB N5 O13_$6
HTAB N6 O6
HTAB N6 O23
HTAB N6 S4
HTAB N6 O11
EQIV $7 -x, -y+2, -z
HTAB N7 S1_$7
HTAB N7 O1_$7
EQIV $8 x, y+1, z
HTAB N7 S5_$8
HTAB N7 O14_$8
HTAB N7 S1
HTAB N7 O2
EQIV $9 -x+1, -y+2, -z
HTAB N8 O7_$9
EQIV $10 x+1, y+1, z
HTAB N8 S5_$10
HTAB N8 O14_$10
HTAB N8 S7_$8
HTAB N8 O20_$8
HTAB C69 S3
HTAB C69 O8
HTAB C83 O2
HTAB C87 O20_$8
HTAB C89 O7_$9

REM Highest difference peak  1.248,  deepest hole -0.744,  1-sigma level  0.137
Q1    1   0.4452  0.6142  0.4588  11.00000  0.05    1.25
Q2    1   0.3261  0.6003  0.1010  11.00000  0.05    0.93
Q3    1   0.4921  0.7706  0.4289  11.00000  0.05    0.86
Q4    1   0.6999  0.4587  0.1293  11.00000  0.05    0.77
Q5    1   0.0603  0.9131  0.0812  11.00000  0.05    0.76
Q6    1   0.4015  0.6758  0.3902  11.00000  0.05    0.69
Q7    1   0.0662  0.2525  0.1101  11.00000  0.05    0.68
Q8    1   0.2655  0.5440  0.0948  11.00000  0.05    0.68
Q9    1   0.3145  0.7344  0.4616  11.00000  0.05    0.67
Q10   1  -0.0005  0.8753  0.1286  11.00000  0.05    0.65
Q11   1   0.6757  0.4212  0.1594  11.00000  0.05    0.65
Q12   1   0.5582  0.2683  0.3656  11.00000  0.05    0.63
Q13   1   0.0740  0.2649  0.0462  11.00000  0.05    0.62
Q14   1   0.1202  0.3037  0.1124  11.00000  0.05    0.62
Q15   1   0.6881  0.5297  0.1426  11.00000  0.05    0.61
Q16   1   0.4737  0.1893  0.3390  11.00000  0.05    0.60
Q17   1   0.1417  0.9478  0.4389  11.00000  0.05    0.59
Q18   1   0.3035  0.7152  0.4491  11.00000  0.05    0.59
Q19   1   0.6546  0.2580  0.3297  11.00000  0.05    0.59
Q20   1   0.4228  0.6976  0.4584  11.00000  0.05    0.58
;
_shelx_res_checksum   38287

_shelx_hkl_file
;
   0   1   0    0.29    0.63  -2
   1   0   0    0.29    0.63   1
   0   2   0   12.90    2.59  -2
   2   0   0   12.90    2.59   1
   0   3   0 1416.78   11.67  -2
   3   0   0 1416.78   11.67   1
   0   4   0  689.75    9.04  -2
   4   0   0  689.75    9.04   1
   0   5   0  284.45    6.89  -2
   5   0   0  284.45    6.89   1
   0   6   0  175.93    6.73  -2
   6   0   0  175.93    6.73   1
   0   7   0  627.80    9.85  -2
   7   0   0  627.80    9.85   1
   0   8   0   28.34    6.47  -2
   8   0   0   28.34    6.47   1
   0   9   0  173.29    8.16  -2
   9   0   0  173.29    8.16   1
   0  10   0   55.18    8.43  -2
  10   0   0   55.18    8.43   1
   0  11   0   22.27    9.72  -2
  11   0   0   22.27    9.72   1
   0  12   0   34.41   12.47  -2
  12   0   0   34.41   12.47   1
   0  13   0   12.28   12.96  -2
  13   0   0   12.28   12.96   1
  14   0   0    3.81   14.30   1
  15   0   0   31.10   15.89   1
  -1  19   0   14.85   15.16  -2
  18   0   0   14.85   15.16   1
  19   0   0  -14.43    7.27   1
 -19   1   0   -8.56    7.58   1
  -2  19   0   -4.69   14.40  -2
 -18   1   0   -4.69   14.40   1
 -16   1   0  -16.39   15.48   1
 -15   1   0   19.39   16.12   1
  -1  14   0   68.38   13.27  -2
 -14   1   0   68.38   13.27   1
  -1  13   0   41.62   12.24  -2
 -13   1   0   41.62   12.24   1
  -1  12   0   16.04   10.80  -2
 -12   1   0   16.04   10.80   1
  -1  11   0  241.24   12.46  -2
 -11   1   0  241.24   12.46   1
  -1  10   0   -1.75    7.79  -2
 -10   1   0   -1.75    7.79   1
  -1   9   0    0.90    7.01  -2
  -9   1   0    0.90    7.01   1
  -1   8   0  278.02    8.63  -2
  -8   1   0  278.02    8.63   1
  -1   7   0  256.16    8.14  -2
  -7   1   0  256.16    8.14   1
  -1   6   0   75.46    5.60  -2
  -6   1   0   75.46    5.60   1
  -1   5   0   80.69    4.88  -2
  -5   1   0   80.69    4.88   1
  -1   4   0  385.19    6.59  -2
  -4   1   0  385.19    6.59   1
  -1   3   0 1860.20   26.48  -2
  -3   1   0 1860.20   26.48   1
  -1   2   0 2329.53   21.52  -2
  -2   1   0 2329.53   21.52   1
  -1   1   0  129.55    2.48  -2
  -1   1   0  129.55    2.48   1
   1   0   0    1.35    0.56  -2
   0   1   0    1.35    0.56   1
   1   1   0  203.51    4.49  -2
   1   1   0  203.51    4.49   1
   1   2   0   60.56    3.41  -2
   2   1   0   60.56    3.41   1
   1   3   0  476.56    6.43  -2
   3   1   0  476.56    6.43   1
   1   4   0 1317.96   11.75  -2
   4   1   0 1317.96   11.75   1
   1   5   0   79.50    5.76  -2
   5   1   0   79.50    5.76   1
   1   6   0  114.25    6.68  -2
   6   1   0  114.25    6.68   1
   1   7   0  209.45    7.52  -2
   7   1   0  209.45    7.52   1
   1   8   0   20.95    7.18  -2
   8   1   0   20.95    7.18   1
   1   9   0  111.30    8.65  -2
   9   1   0  111.30    8.65   1
   1  10   0   69.31    9.24  -2
  10   1   0   69.31    9.24   1
   1  11   0  -25.14   10.11  -2
  11   1   0  -25.14   10.11   1
   1  12   0   50.13   12.67  -2
  12   1   0   50.13   12.67   1
   1  13   0   91.59   14.28  -2
  13   1   0   91.59   14.28   1
  14   1   0  -15.19   13.88   1
  15   1   0  -18.55   14.88   1
   0  19   0   33.06   16.84  -2
  18   1   0   33.06   16.84   1
  19   1   0  -11.24    8.59   1
 -19   2   0   11.57    7.71   1
  -2  15   0   -6.26   12.56  -2
 -15   2   0   -6.26   12.56   1
  -2  14   0    9.19   12.22  -2
 -14   2   0    9.19   12.22   1
  -2  13   0   -9.04   11.24  -2
 -13   2   0   -9.04   11.24   1
  -2  12   0  220.54   11.82  -2
 -12   2   0  220.54   11.82   1
  -2  11   0   44.09    9.82  -2
 -11   2   0   44.09    9.82   1
  -2  10   0   30.38    7.75  -2
 -10   2   0   30.38    7.75   1
  -2   9   0   20.84    6.91  -2
  -9   2   0   20.84    6.91   1
  -2   8   0  143.17    7.06  -2
  -8   2   0  143.17    7.06   1
  -2   7   0  421.48    9.09  -2
  -7   2   0  421.48    9.09   1
  -2   6   0   40.04    5.23  -2
  -6   2   0   40.04    5.23   1
  -2   5   0  633.17    9.30  -2
  -5   2   0  633.17    9.30   1
  -2   4   0  224.51    5.40  -2
  -4   2   0  224.51    5.40   1
  -2   3   0  133.31    6.55  -2
  -3   2   0  133.31    6.55   1
  -2   2   0  321.51    4.86  -2
  -2   2   0  321.51    4.86   1
  -2   1   0 2569.84   18.44  -2
  -1   2   0 2569.84   18.44   1
   2   0   0   15.27    2.27  -2
   0   2   0   15.27    2.27   1
   2   1   0   65.06    3.78  -2
   1   2   0   65.06    3.78   1
   2   2   0  185.66    7.62  -2
   2   2   0  185.66    7.62   1
   2   3   0  259.41    5.46  -2
   3   2   0  259.41    5.46   1
   2   4   0   12.54    4.88  -2
   4   2   0   12.54    4.88   1
   2   5   0   21.25    6.18  -2
   5   2   0   21.25    6.18   1
   2   6   0   16.77    6.15  -2
   6   2   0   16.77    6.15   1
   2   7   0   42.52    7.27  -2
   7   2   0   42.52    7.27   1
   2   8   0   77.05    7.88  -2
   8   2   0   77.05    7.88   1
   2   9   0   87.92    8.53  -2
   9   2   0   87.92    8.53   1
   2  10   0  191.88   11.79  -2
  10   2   0  191.88   11.79   1
   2  11   0  144.09   13.14  -2
  11   2   0  144.09   13.14   1
   2  12   0    2.47   14.22  -2
  12   2   0    2.47   14.22   1
  13   2   0   42.76   14.30   1
  14   2   0    2.76   14.04   1
  15   2   0  -29.38   14.79   1
   1  18   0    6.88   16.94  -2
  17   2   0    6.88   16.94   1
   1  19   0   22.56   17.65  -2
  18   2   0   22.56   17.65   1
  19   2   0   -0.59    9.39   1
 -18   3   0  -17.48   12.22   1
  -3  17   0   12.68   13.88  -2
 -17   3   0   12.68   13.88   1
  -3  16   0   10.30   13.14  -2
 -16   3   0   10.30   13.14   1
  -3  15   0    3.96   12.46  -2
 -15   3   0    3.96   12.46   1
  -3  14   0    5.62   11.38  -2
 -14   3   0    5.62   11.38   1
  -3  13   0  144.67   12.39  -2
 -13   3   0  144.67   12.39   1
  -3  12   0   82.55    9.82  -2
 -12   3   0   82.55    9.82   1
  -3  11   0  119.09    9.55  -2
 -11   3   0  119.09    9.55   1
  -3  10   0   20.01    7.45  -2
 -10   3   0   20.01    7.45   1
  -3   9   0   32.73    6.67  -2
  -9   3   0   32.73    6.67   1
  -3   8   0  141.46    7.18  -2
  -8   3   0  141.46    7.18   1
  -3   7   0   15.96    5.12  -2
  -7   3   0   15.96    5.12   1
  -3   6   0  150.79    5.73  -2
  -6   3   0  150.79    5.73   1
  -3   5   0   67.84    7.52  -2
  -5   3   0   67.84    7.52   1
  -3   4   0 1373.71   16.75  -2
  -4   3   0 1373.71   16.75   1
  -3   3   0 2400.62   18.38  -2
  -3   3   0 2400.62   18.38   1
  -3   2   0  195.39    7.27  -2
  -2   3   0  195.39    7.27   1
  -3   1   0 2075.59   15.81  -2
  -1   3   0 2075.59   15.81   1
   3   0   0 1333.66   10.89  -2
   0   3   0 1333.66   10.89   1
   3   1   0  515.83    8.25  -2
   1   3   0  515.83    8.25   1
   3   2   0  274.38    6.86  -2
   2   3   0  274.38    6.86   1
   3   3   0  127.60    8.93  -2
   3   3   0  127.60    8.93   1
   3   4   0  252.99    6.62  -2
   4   3   0  252.99    6.62   1
   3   5   0  129.45    6.61  -2
   5   3   0  129.45    6.61   1
   3   6   0  244.19    8.24  -2
   6   3   0  244.19    8.24   1
   3   7   0   -3.28    9.59  -2
   7   3   0   -3.28    9.59   1
   3   8   0  194.47   10.05  -2
   8   3   0  194.47   10.05   1
   3   9   0  -17.01    9.61  -2
   9   3   0  -17.01    9.61   1
   3  10   0  121.71   14.25  -2
  10   3   0  121.71   14.25   1
   3  11   0  176.62   15.78  -2
  11   3   0  176.62   15.78   1
  12   3   0   21.79   13.84   1
  13   3   0   61.93   15.56   1
  14   3   0   15.26   15.26   1
   2  17   0   16.80   17.35  -2
  16   3   0   16.80   17.35   1
   2  18   0   32.38   18.26  -2
  17   3   0   32.38   18.26   1
   2  19   0    0.33   17.90  -2
  18   3   0    0.33   17.90   1
 -18   4   0  -15.33   16.10   1
 -17   4   0  -10.57   15.67   1
  -4  13   0   -9.78   29.59  -2
 -13   4   0   -9.78   29.59   1
  -4  12   0  155.30   29.30  -2
 -12   4   0  155.30   29.30   1
  -4  11   0  122.64   20.25  -2
 -11   4   0  122.64   20.25   1
  -4  10   0  435.71   16.61  -2
 -10   4   0  435.71   16.61   1
  -4   9   0   28.38   11.98  -2
  -9   4   0   28.38   11.98   1
  -4   8   0   36.01   10.07  -2
  -8   4   0   36.01   10.07   1
  -4   7   0  245.20   11.22  -2
  -7   4   0  245.20   11.22   1
  -4   6   0   98.09    8.70  -2
  -6   4   0   98.09    8.70   1
  -4   5   0  226.09    6.89  -2
  -5   4   0  226.09    6.89   1
  -4   4   0   18.65    4.48  -2
  -4   4   0   18.65    4.48   1
  -4   3   0 1186.17   11.49  -2
  -3   4   0 1186.17   11.49   1
  -4   2   0  292.68    5.87  -2
  -2   4   0  292.68    5.87   1
  -4   1   0  567.41    7.32  -2
  -1   4   0  567.41    7.32   1
   4   0   0  784.30    8.23  -2
   0   4   0  784.30    8.23   1
   4   1   0 1537.82   15.99  -2
   1   4   0 1537.82   15.99   1
   4   2   0   42.12    6.42  -2
   2   4   0   42.12    6.42   1
   4   3   0  319.52    8.28  -2
   3   4   0  319.52    8.28   1
   4   4   0   77.25    5.44  -2
   4   4   0   77.25    5.44   1
   4   5   0   36.09    6.56  -2
   5   4   0   36.09    6.56   1
   4   6   0  396.44    9.89  -2
   6   4   0  396.44    9.89   1
   4   7   0   13.69   10.81  -2
   7   4   0   13.69   10.81   1
   4   8   0   99.77   10.91  -2
   8   4   0   99.77   10.91   1
   4   9   0   65.59   13.30  -2
   9   4   0   65.59   13.30   1
   4  10   0   10.54   13.61  -2
  10   4   0   10.54   13.61   1
  11   4   0  118.75    9.88   1
  12   4   0    4.75   13.59   1
  13   4   0    7.48   14.33   1
   3  15   0   15.16   34.30  -2
  14   4   0   15.16   34.30   1
   3  17   0   56.94   17.74  -2
  16   4   0   56.94   17.74   1
   3  18   0   -6.78   18.33  -2
  17   4   0   -6.78   18.33   1
   3  19   0   16.92   19.34  -2
  18   4   0   16.92   19.34   1
 -18   5   0   -8.34   15.67   1
  -5  12   0   36.88   26.56  -2
 -12   5   0   36.88   26.56   1
  -5  11   0  149.25   16.39  -2
 -11   5   0  149.25   16.39   1
  -5  10   0  156.94   14.79  -2
 -10   5   0  156.94   14.79   1
  -5   9   0    9.73   14.81  -2
  -9   5   0    9.73   14.81   1
  -5   8   0   24.52    7.87  -2
  -8   5   0   24.52    7.87   1
  -5   7   0  175.98    7.92  -2
  -7   5   0  175.98    7.92   1
  -5   6   0  237.12    7.72  -2
  -6   5   0  237.12    7.72   1
  -5   5   0   20.73    5.39  -2
  -5   5   0   20.73    5.39   1
  -5   4   0  177.70    5.97  -2
  -4   5   0  177.70    5.97   1
  -5   3   0   36.23    5.21  -2
  -3   5   0   36.23    5.21   1
  -5   2   0  674.30    8.76  -2
  -2   5   0  674.30    8.76   1
  -5   1   0  115.91    5.42  -2
  -1   5   0  115.91    5.42   1
   5   0   0  401.08    6.64  -2
   0   5   0  401.08    6.64   1
   5   1   0  101.74    7.27  -2
   1   5   0  101.74    7.27   1
   5   2   0   41.66    7.56  -2
   2   5   0   41.66    7.56   1
   5   3   0  150.04    8.31  -2
   3   5   0  150.04    8.31   1
   5   4   0   28.81   10.63  -2
   4   5   0   28.81   10.63   1
   5   5   0   74.59    6.47  -2
   5   5   0   74.59    6.47   1
   5   6   0  100.49   12.81  -2
   6   5   0  100.49   12.81   1
   7   5   0    7.50    3.83   1
   8   5   0   36.12    4.71   1
   9   5   0  148.41    7.30   1
  10   5   0   60.03    6.27   1
   4  16   0   26.08   18.78  -2
  15   5   0   26.08   18.78   1
   4  17   0   59.35   19.34  -2
  16   5   0   59.35   19.34   1
   4  18   0  -25.40   17.92  -2
  17   5   0  -25.40   17.92   1
   4  19   0  -15.50   19.59  -2
  18   5   0  -15.50   19.59   1
  -6  12   0    1.53   13.40  -2
 -12   6   0    1.53   13.40   1
  -6  11   0  129.13   13.24  -2
 -11   6   0  129.13   13.24   1
  -6  10   0    7.01    9.81  -2
 -10   6   0    7.01    9.81   1
  -6   9   0  134.83   10.15  -2
  -9   6   0  134.83   10.15   1
  -6   8   0  256.93    9.80  -2
  -8   6   0  256.93    9.80   1
  -6   7   0   28.24    6.82  -2
  -7   6   0   28.24    6.82   1
  -6   6   0    7.74    5.77  -2
  -6   6   0    7.74    5.77   1
  -6   5   0  261.51    7.51  -2
  -5   6   0  261.51    7.51   1
  -6   4   0  129.02    6.64  -2
  -4   6   0  129.02    6.64   1
  -6   3   0  165.25    6.72  -2
  -3   6   0  165.25    6.72   1
  -6   2   0   33.44    5.50  -2
  -2   6   0   33.44    5.50   1
  -6   1   0   85.92    5.79  -2
  -1   6   0   85.92    5.79   1
   6   0   0  179.36    6.00  -2
   0   6   0  179.36    6.00   1
   6   1   0  106.47    7.90  -2
   1   6   0  106.47    7.90   1
   6   2   0   15.73    7.82  -2
   2   6   0   15.73    7.82   1
   6   3   0  235.86    9.50  -2
   3   6   0  235.86    9.50   1
   6   4   0  400.25   15.03  -2
   4   6   0  400.25   15.03   1
   6   5   0  155.35   13.13  -2
   5   6   0  155.35   13.13   1
   6   6   0  529.96   18.17  -2
   6   6   0  529.96   18.17   1
   7   6   0  210.26    7.04   1
   8   6   0    4.11    4.24   1
   9   6   0    7.10    4.88   1
   5  11   0   38.15   15.87  -2
  10   6   0   38.15   15.87   1
  11   6   0   16.36   12.91   1
   5  16   0   62.81   19.64  -2
  15   6   0   62.81   19.64   1
   5  17   0    5.23   19.89  -2
  16   6   0    5.23   19.89   1
   5  18   0    2.41   19.92  -2
  17   6   0    2.41   19.92   1
   5  19   0    4.90   18.86  -2
  18   6   0    4.90   18.86   1
  -7  12   0   20.81   13.27  -2
 -12   7   0   20.81   13.27   1
  -7  11   0   50.57   10.74  -2
 -11   7   0   50.57   10.74   1
  -7  10   0   71.60   10.24  -2
 -10   7   0   71.60   10.24   1
  -7   9   0  283.38   17.42  -2
  -9   7   0  283.38   17.42   1
  -7   8   0   57.54    8.49  -2
  -8   7   0   57.54    8.49   1
  -7   7   0  894.17   13.36  -2
  -7   7   0  894.17   13.36   1
  -7   6   0   30.87    6.41  -2
  -6   7   0   30.87    6.41   1
  -7   5   0  166.47    7.46  -2
  -5   7   0  166.47    7.46   1
  -7   4   0  219.00    7.57  -2
  -4   7   0  219.00    7.57   1
  -7   3   0    9.61    6.17  -2
  -3   7   0    9.61    6.17   1
  -7   2   0  630.90   10.08  -2
  -2   7   0  630.90   10.08   1
  -7   1   0  304.08    7.81  -2
  -1   7   0  304.08    7.81   1
   7   0   0  788.56   10.28  -2
   0   7   0  788.56   10.28   1
   7   1   0  283.27   10.05  -2
   1   7   0  283.27   10.05   1
   7   2   0   52.69    8.75  -2
   2   7   0   52.69    8.75   1
   7   3   0    0.18    8.51  -2
   3   7   0    0.18    8.51   1
   7   4   0    7.23    8.76  -2
   4   7   0    7.23    8.76   1
   5   7   0   22.98    4.81   1
   7   6   0  215.08   15.84  -2
   6   7   0  215.08   15.84   1
   7   7   0   49.65    4.81   1
   8   7   0    0.60    4.57   1
   6  10   0  107.79   16.91  -2
   9   7   0  107.79   16.91   1
   6  11   0  102.24   17.51  -2
  10   7   0  102.24   17.51   1
   6  12   0   -7.02   17.44  -2
  11   7   0   -7.02   17.44   1
   6  13   0  110.15   19.99  -2
  12   7   0  110.15   19.99   1
   6  15   0   68.72   20.59  -2
  14   7   0   68.72   20.59   1
   6  16   0    5.85   20.39  -2
  15   7   0    5.85   20.39   1
   6  18   0   14.51   20.63  -2
  17   7   0   14.51   20.63   1
  -8  13   0   38.40   26.02  -2
 -13   8   0   38.40   26.02   1
  -8  12   0   72.34   19.47  -2
 -12   8   0   72.34   19.47   1
  -8  11   0   87.28   17.78  -2
 -11   8   0   87.28   17.78   1
  -8  10   0  140.27   16.95  -2
 -10   8   0  140.27   16.95   1
  -8   9   0  102.66   11.48  -2
  -9   8   0  102.66   11.48   1
  -8   8   0  368.18   10.55  -2
  -8   8   0  368.18   10.55   1
  -8   7   0   49.85    7.64  -2
  -7   8   0   49.85    7.64   1
  -8   6   0  256.45    9.09  -2
  -6   8   0  256.45    9.09   1
  -8   5   0   26.11    7.20  -2
  -5   8   0   26.11    7.20   1
  -8   4   0   35.66    7.14  -2
  -4   8   0   35.66    7.14   1
  -8   3   0  180.27    7.97  -2
  -3   8   0  180.27    7.97   1
  -8   2   0  118.34    7.19  -2
  -2   8   0  118.34    7.19   1
  -8   1   0  399.00    8.65  -2
  -1   8   0  399.00    8.65   1
   8   0   0   36.12    6.21  -2
   0   8   0   36.12    6.21   1
   8   1   0   12.58    5.06  -2
   1   8   0   12.58    5.06   1
   8   2   0   50.72    9.73  -2
   2   8   0   50.72    9.73   1
   8   3   0  200.91   11.19  -2
   3   8   0  200.91   11.19   1
   8   4   0  141.47   15.01  -2
   4   8   0  141.47   15.01   1
   5   8   0    4.53    4.69   1
   6   8   0   22.65    5.53   1
   7   8   0  -11.37    5.41   1
   8   8   0   20.64    6.57   1
   7  10   0   42.18   17.48  -2
   9   8   0   42.18   17.48   1
   7  11   0   15.39   17.83  -2
  10   8   0   15.39   17.83   1
   7  12   0  143.94   19.41  -2
  11   8   0  143.94   19.41   1
   7  13   0  151.95   21.01  -2
  12   8   0  151.95   21.01   1
   7  15   0   39.17   21.08  -2
  14   8   0   39.17   21.08   1
   7  16   0    6.25   19.87  -2
  15   8   0    6.25   19.87   1
   7  17   0  -14.87   19.83  -2
  16   8   0  -14.87   19.83   1
   7  18   0   60.99   20.58  -2
  17   8   0   60.99   20.58   1
  -9  15   0  -23.24   30.44  -2
 -15   9   0  -23.24   30.44   1
  -9  14   0   13.81   17.40  -2
 -14   9   0   13.81   17.40   1
  -9  11   0    4.19   19.24  -2
 -11   9   0    4.19   19.24   1
  -9  10   0   36.71   11.38  -2
 -10   9   0   36.71   11.38   1
  -9   9   0   18.35    9.69  -2
  -9   9   0   18.35    9.69   1
  -9   8   0   83.44   10.35  -2
  -8   9   0   83.44   10.35   1
  -9   7   0  324.52   12.46  -2
  -7   9   0  324.52   12.46   1
  -9   6   0  107.37   10.35  -2
  -6   9   0  107.37   10.35   1
  -9   5   0    9.59    8.11  -2
  -5   9   0    9.59    8.11   1
  -9   4   0   31.87    7.96  -2
  -4   9   0   31.87    7.96   1
  -9   3   0   36.89    7.48  -2
  -3   9   0   36.89    7.48   1
  -9   2   0   26.42    7.36  -2
  -2   9   0   26.42    7.36   1
  -9   1   0  -15.40    8.07  -2
  -1   9   0  -15.40    8.07   1
   9   0   0  215.39    8.06  -2
   0   9   0  215.39    8.06   1
   9   1   0   86.62   10.17  -2
   1   9   0   86.62   10.17   1
   9   2   0  113.48   11.18  -2
   2   9   0  113.48   11.18   1
   9   3   0  -21.70   10.75  -2
   3   9   0  -21.70   10.75   1
   4   9   0  117.29    7.96   1
   5   9   0   40.27    8.21   1
   6   9   0   64.64    6.86   1
   8   8   0  129.66   18.55  -2
   7   9   0  129.66   18.55   1
   8   9   0  -17.36   16.98  -2
   8   9   0  -17.36   16.98   1
   8  10   0  105.38   19.14  -2
   9   9   0  105.38   19.14   1
   8  11   0   14.52   18.45  -2
  10   9   0   14.52   18.45   1
   8  12   0  133.78   21.58  -2
  11   9   0  133.78   21.58   1
   8  13   0    7.79   18.76  -2
  12   9   0    7.79   18.76   1
   8  15   0   12.03   19.89  -2
  14   9   0   12.03   19.89   1
   8  16   0   16.86   20.63  -2
  15   9   0   16.86   20.63   1
   8  17   0   39.07   21.42  -2
  16   9   0   39.07   21.42   1
  17   9   0   13.73   23.45   1
 -10  16   0  -10.06   31.38  -2
 -16  10   0  -10.06   31.38   1
 -10  14   0    1.93   26.35  -2
 -14  10   0    1.93   26.35   1
 -10  13   0  -18.50   23.96  -2
 -13  10   0  -18.50   23.96   1
 -10  12   0  107.04   14.53  -2
 -12  10   0  107.04   14.53   1
 -10  11   0   10.71   19.52  -2
 -11  10   0   10.71   19.52   1
 -10  10   0   10.68   10.17  -2
 -10  10   0   10.68   10.17   1
 -10   9   0   27.60   10.55  -2
  -9  10   0   27.60   10.55   1
 -10   8   0  114.14   11.13  -2
  -8  10   0  114.14   11.13   1
 -10   7   0   62.22   10.71  -2
  -7  10   0   62.22   10.71   1
 -10   6   0   23.70   10.56  -2
  -6  10   0   23.70   10.56   1
 -10   5   0  115.23    9.33  -2
  -5  10   0  115.23    9.33   1
 -10   4   0  565.16   12.61  -2
  -4  10   0  565.16   12.61   1
 -10   3   0    2.51    8.27  -2
  -3  10   0    2.51    8.27   1
 -10   2   0   30.86    8.21  -2
  -2  10   0   30.86    8.21   1
 -10   1   0   -0.53    7.74  -2
  -1  10   0   -0.53    7.74   1
  10   0   0   45.58    7.47  -2
   0  10   0   45.58    7.47   1
  10   1   0   53.75   11.20  -2
   1  10   0   53.75   11.20   1
  10   2   0  200.39   17.16  -2
   2  10   0  200.39   17.16   1
   3  10   0   55.93    6.47   1
   4  10   0    2.93    5.33   1
   5  10   0  152.02   13.88   1
   6  10   0    0.88    5.65   1
   9   8   0   87.29   19.04  -2
   7  10   0   87.29   19.04   1
   9   9   0   89.05   19.59  -2
   8  10   0   89.05   19.59   1
   9  10   0   17.08   19.04  -2
   9  10   0   17.08   19.04   1
   9  11   0   45.81   19.00  -2
  10  10   0   45.81   19.00   1
   9  13   0   -5.95   18.66  -2
  12  10   0   -5.95   18.66   1
   9  15   0   14.22   20.26  -2
  14  10   0   14.22   20.26   1
   9  16   0   27.56   20.80  -2
  15  10   0   27.56   20.80   1
   9  17   0   33.30   21.52  -2
  16  10   0   33.30   21.52   1
 -11  15   0   -2.25   28.69  -2
 -15  11   0   -2.25   28.69   1
 -11  14   0   20.13   16.12  -2
 -14  11   0   20.13   16.12   1
 -11  13   0   20.89   14.54  -2
 -13  11   0   20.89   14.54   1
 -11  12   0   -0.20   20.68  -2
 -12  11   0   -0.20   20.68   1
 -11  11   0   24.81   19.56  -2
 -11  11   0   24.81   19.56   1
 -11  10   0   42.74   11.35  -2
 -10  11   0   42.74   11.35   1
 -11   9   0    4.45   10.67  -2
  -9  11   0    4.45   10.67   1
 -11   8   0   66.38   11.49  -2
  -8  11   0   66.38   11.49   1
 -11   7   0   43.30   11.44  -2
  -7  11   0   43.30   11.44   1
 -11   6   0  165.77   12.79  -2
  -6  11   0  165.77   12.79   1
 -11   5   0  108.24   10.06  -2
  -5  11   0  108.24   10.06   1
 -11   4   0  142.12    9.95  -2
  -4  11   0  142.12    9.95   1
 -11   3   0  121.47    9.72  -2
  -3  11   0  121.47    9.72   1
 -11   2   0   16.14    8.81  -2
  -2  11   0   16.14    8.81   1
 -11   1   0  234.44   12.77  -2
  -1  11   0  234.44   12.77   1
  11   0   0   32.68   11.62  -2
   0  11   0   32.68   11.62   1
  11   1   0    0.46   16.19  -2
   1  11   0    0.46   16.19   1
   2  11   0   12.88    5.67   1
   3  11   0  163.88   10.17   1
   4  11   0  109.50    8.07   1
   5  11   0   30.38    9.20   1
   6  11   0    4.22    5.99   1
  10   8   0   46.13   20.17  -2
   7  11   0   46.13   20.17   1
  10   9   0   27.87   19.63  -2
   8  11   0   27.87   19.63   1
  10  10   0   64.77   21.04  -2
   9  11   0   64.77   21.04   1
  10  12   0   12.94   19.63  -2
  11  11   0   12.94   19.63   1
  10  14   0   32.80   20.28  -2
  13  11   0   32.80   20.28   1
  10  16   0   61.34   20.87  -2
  15  11   0   61.34   20.87   1
 -12  15   0    8.18   27.19  -2
 -15  12   0    8.18   27.19   1
 -12  14   0    8.09   25.19  -2
 -14  12   0    8.09   25.19   1
 -12  13   0   -6.79   22.43  -2
 -13  12   0   -6.79   22.43   1
 -12  12   0  187.65   24.39  -2
 -12  12   0  187.65   24.39   1
 -12  11   0   19.59   12.13  -2
 -11  12   0   19.59   12.13   1
 -12  10   0   99.44   19.60  -2
 -10  12   0   99.44   19.60   1
 -12   9   0    3.00   11.49  -2
  -9  12   0    3.00   11.49   1
 -12   8   0   81.12   13.02  -2
  -8  12   0   81.12   13.02   1
 -12   7   0   23.46   11.82  -2
  -7  12   0   23.46   11.82   1
 -12   6   0    9.24   12.03  -2
  -6  12   0    9.24   12.03   1
 -12   5   0   17.25   10.13  -2
  -5  12   0   17.25   10.13   1
 -12   4   0   54.72   10.11  -2
  -4  12   0   54.72   10.11   1
 -12   3   0   83.08   10.02  -2
  -3  12   0   83.08   10.02   1
 -12   2   0  220.37   13.74  -2
  -2  12   0  220.37   13.74   1
 -12   1   0   11.36   16.46  -2
  -1  12   0   11.36   16.46   1
   0  12   0   11.35    5.85   1
   1  12   0   77.27    7.30   1
   2  12   0    7.25    5.99   1
   3  12   0   68.88    7.43   1
   4  12   0   37.38    7.02   1
   5  12   0   -4.90    8.36   1
  11   7   0   27.61   19.76  -2
   6  12   0   27.61   19.76   1
  11   8   0  134.06   21.42  -2
   7  12   0  134.06   21.42   1
  11   9   0  180.47   21.86  -2
   8  12   0  180.47   21.86   1
  11  15   0   64.06   21.41  -2
  14  12   0   64.06   21.41   1
  11  16   0   32.74   21.06  -2
  15  12   0   32.74   21.06   1
 -13  14   0   15.21   25.40  -2
 -14  13   0   15.21   25.40   1
 -13  13   0  300.20   27.62  -2
 -13  13   0  300.20   27.62   1
 -13  12   0   44.82   21.50  -2
 -12  13   0   44.82   21.50   1
 -13  11   0   55.84   20.78  -2
 -11  13   0   55.84   20.78   1
 -13  10   0   38.28   19.97  -2
 -10  13   0   38.28   19.97   1
 -13   9   0   16.41   18.60  -2
  -9  13   0   16.41   18.60   1
 -13   8   0   64.14   12.91  -2
  -8  13   0   64.14   12.91   1
 -13   7   0   55.17   13.07  -2
  -7  13   0   55.17   13.07   1
 -13   6   0   73.51   11.34  -2
  -6  13   0   73.51   11.34   1
 -13   5   0   14.78   13.50  -2
  -5  13   0   14.78   13.50   1
 -13   4   0    7.76   12.77  -2
  -4  13   0    7.76   12.77   1
 -13   3   0  238.84   13.82  -2
  -3  13   0  238.84   13.82   1
 -13   2   0    4.27   16.56  -2
  -2  13   0    4.27   16.56   1
  -1  13   0   -7.28    5.26   1
  12   0   0   18.20   18.60  -2
   0  13   0   18.20   18.60   1
  12   1   0  123.51   21.24  -2
   1  13   0  123.51   21.24   1
  12   2   0   29.19   20.10  -2
   2  13   0   29.19   20.10   1
  12   3   0   89.83   20.84  -2
   3  13   0   89.83   20.84   1
   4  13   0    0.16    6.21   1
  12   6   0   -1.45   21.07  -2
   5  13   0   -1.45   21.07   1
  12   7   0  109.09   22.31  -2
   6  13   0  109.09   22.31   1
  12   8   0  148.05   17.12  -2
   7  13   0  148.05   17.12   1
  12  15   0  103.33   21.73  -2
  14  13   0  103.33   21.73   1
 -14  13   0   14.97   21.98  -2
 -13  14   0   14.97   21.98   1
 -14  12   0    3.56   20.56  -2
 -12  14   0    3.56   20.56   1
 -14  11   0   63.88   21.01  -2
 -11  14   0   63.88   21.01   1
 -14  10   0   47.57   20.18  -2
 -10  14   0   47.57   20.18   1
 -14   9   0   55.01   20.05  -2
  -9  14   0   55.01   20.05   1
 -14   8   0   87.23   20.70  -2
  -8  14   0   87.23   20.70   1
 -14   7   0   17.97   18.34  -2
  -7  14   0   17.97   18.34   1
 -14   6   0   41.89   19.51  -2
  -6  14   0   41.89   19.51   1
 -14   5   0   17.79   13.94  -2
  -5  14   0   17.79   13.94   1
  -3  14   0   13.38    6.40   1
  -2  14   0   13.07    6.29   1
  -1  14   0   89.13   10.62   1
  13   0   0    1.14   19.00  -2
   0  14   0    1.14   19.00   1
  13   1   0   24.19   12.70  -2
   1  14   0   24.19   12.70   1
  13   2   0   93.28   21.66  -2
   2  14   0   93.28   21.66   1
  13   3   0  102.38   14.11  -2
   3  14   0  102.38   14.11   1
  13   4   0   14.45   20.77  -2
   4  14   0   14.45   20.77   1
  13  12   0  -26.36   20.90  -2
  11  14   0  -26.36   20.90   1
  13  14   0   -7.98   21.77  -2
  13  14   0   -7.98   21.77   1
 -15   9   0   33.78   21.47  -2
  -9  15   0   33.78   21.47   1
 -15   8   0   26.26   20.85  -2
  -8  15   0   26.26   20.85   1
 -15   7   0   30.72   20.08  -2
  -7  15   0   30.72   20.08   1
 -15   5   0   -8.68   21.87  -2
  -5  15   0   -8.68   21.87   1
  -4  15   0  -20.39   10.18   1
 -14   3   0   54.29   17.26  -2
  -3  15   0   54.29   17.26   1
 -14   1   0   46.92   17.00  -2
  -1  15   0   46.92   17.00   1
  14   0   0   23.57   16.51  -2
   0  15   0   23.57   16.51   1
  14   1   0   29.51   12.96  -2
   1  15   0   29.51   12.96   1
  14   2   0    2.68   13.30  -2
   2  15   0    2.68   13.30   1
  14   3   0   45.54   18.40  -2
   3  15   0   45.54   18.40   1
  14  12   0   36.12   21.59  -2
  11  15   0   36.12   21.59   1
  14  13   0   93.04   19.69  -2
  12  15   0   93.04   19.69   1
 -11  16   0  -19.01   17.42   1
  15   0   0   64.49   17.14  -2
   0  16   0   64.49   17.14   1
  15   1   0   13.60   21.80  -2
   1  16   0   13.60   21.80   1
  15   2   0    3.20   22.19  -2
   2  16   0    3.20   22.19   1
  15  12   0   16.07   17.61  -2
  11  16   0   16.07   17.61   1
  16   1   0  -14.55   22.44  -2
   1  17   0  -14.55   22.44   1
 -17   0   1  -14.63   22.75  -2
   0 -18   1  -14.63   22.75   1
 -16   0   1   46.78   18.96  -2
   0 -17   1   46.78   18.96   1
 -16   1   1  -26.33   21.04  -2
   1 -17   1  -26.33   21.04   1
 -16   5   1  -17.51   21.40  -2
   5 -17   1  -17.51   21.40   1
 -15 -12   1  -14.90   17.38  -2
 -11 -16   1  -14.90   17.38   1
 -15 -11   1   42.62   18.61  -2
 -10 -16   1   42.62   18.61   1
 -15  -3   1  -14.33   18.99  -2
  -3 -16   1  -14.33   18.99   1
 -15  -1   1    4.69   13.82  -2
  -1 -16   1    4.69   13.82   1
 -15   0   1   86.84   17.42  -2
   0 -16   1   86.84   17.42   1
 -15   1   1   12.07   13.15  -2
   1 -16   1   12.07   13.15   1
 -15   2   1    3.91   12.98  -2
   2 -16   1    3.91   12.98   1
 -15   3   1  -31.97   19.92  -2
   3 -16   1  -31.97   19.92   1
 -15   4   1   73.74   21.13  -2
   4 -16   1   73.74   21.13   1
  11 -16   1  -27.48   16.47   1
 -14 -13   1   43.35   18.15  -2
 -12 -15   1   43.35   18.15   1
 -14 -12   1    4.04   16.36  -2
 -11 -15   1    4.04   16.36   1
 -14  -3   1   91.43   19.95  -2
  -3 -15   1   91.43   19.95   1
 -14  -2   1   15.74   13.95  -2
  -2 -15   1   15.74   13.95   1
 -14  -1   1   15.69   13.03  -2
  -1 -15   1   15.69   13.03   1
 -14   0   1   49.35   16.62  -2
   0 -15   1   49.35   16.62   1
 -14   2   1  119.99   18.04  -2
   2 -15   1  119.99   18.04   1
 -14   3   1   17.13   12.88  -2
   3 -15   1   17.13   12.88   1
   4 -15   1    5.56   14.48   1
 -15   7   1  -46.38   25.21  -2
   7 -15   1  -46.38   25.21   1
 -15   8   1  124.13   22.99  -2
   8 -15   1  124.13   22.99   1
 -15   9   1   53.08   21.87  -2
   9 -15   1   53.08   21.87   1
 -15  10   1   61.10   22.33  -2
  10 -15   1   61.10   22.33   1
 -15  11   1   79.45   22.45  -2
  11 -15   1   79.45   22.45   1
 -15  12   1  108.66   24.42  -2
  12 -15   1  108.66   24.42   1
 -13 -14   1  -29.04   16.16  -2
 -13 -14   1  -29.04   16.16   1
 -13 -12   1   -4.07   20.73  -2
 -11 -14   1   -4.07   20.73   1
 -13  -3   1   44.55   13.79  -2
  -3 -14   1   44.55   13.79   1
 -13  -2   1    7.47   13.19  -2
  -2 -14   1    7.47   13.19   1
 -13  -1   1   51.65   20.50  -2
  -1 -14   1   51.65   20.50   1
 -13   0   1  -10.28   12.22  -2
   0 -14   1  -10.28   12.22   1
   1 -14   1   28.70    8.98   1
   2 -14   1   13.24    8.49   1
   3 -14   1    3.37    6.24   1
 -14   6   1   72.64   15.40  -2
   6 -14   1   72.64   15.40   1
 -14   7   1   22.16   19.68  -2
   7 -14   1   22.16   19.68   1
 -14   8   1  120.47   21.89  -2
   8 -14   1  120.47   21.89   1
 -14  10   1  101.28   21.86  -2
  10 -14   1  101.28   21.86   1
 -14  11   1   65.00   22.09  -2
  11 -14   1   65.00   22.09   1
 -14  12   1  -15.09   21.31  -2
  12 -14   1  -15.09   21.31   1
 -14  13   1   17.35   22.99  -2
  13 -14   1   17.35   22.99   1
 -12 -15   1    2.36   16.15  -2
 -14 -13   1    2.36   16.15   1
 -12  -8   1   32.00   21.16  -2
  -7 -13   1   32.00   21.16   1
 -12  -6   1   73.52   21.23  -2
  -5 -13   1   73.52   21.23   1
 -12  -4   1   78.45   13.92  -2
  -4 -13   1   78.45   13.92   1
 -12  -3   1   45.99   20.04  -2
  -3 -13   1   45.99   20.04   1
 -12  -2   1  114.50   20.03  -2
  -2 -13   1  114.50   20.03   1
 -12  -1   1   43.50   19.75  -2
  -1 -13   1   43.50   19.75   1
 -12   0   1   32.43   18.57  -2
   0 -13   1   32.43   18.57   1
 -12   1   1  -24.41   18.68  -2
   1 -13   1  -24.41   18.68   1
   2 -13   1   -2.55    4.59   1
 -13   3   1   68.49   12.86  -2
   3 -13   1   68.49   12.86   1
 -13   4   1  -19.59   13.05  -2
   4 -13   1  -19.59   13.05   1
 -13   5   1   21.54   13.84  -2
   5 -13   1   21.54   13.84   1
 -13   6   1   70.95   14.62  -2
   6 -13   1   70.95   14.62   1
 -13   7   1   46.37   19.66  -2
   7 -13   1   46.37   19.66   1
 -13   8   1   53.57   13.02  -2
   8 -13   1   53.57   13.02   1
 -13   9   1    8.81   19.41  -2
   9 -13   1    8.81   19.41   1
 -13  10   1  110.73   21.38  -2
  10 -13   1  110.73   21.38   1
 -13  11   1   35.53   20.60  -2
  11 -13   1   35.53   20.60   1
 -13  12   1   46.59   21.51  -2
  12 -13   1   46.59   21.51   1
 -13  13   1   17.23   22.80  -2
  13 -13   1   17.23   22.80   1
 -13  14   1   61.36   25.76  -2
  14 -13   1   61.36   25.76   1
 -11 -15   1   33.70   21.37  -2
 -14 -12   1   33.70   21.37   1
 -11  -7   1  303.91   23.15  -2
  -6 -12   1  303.91   23.15   1
  -5 -12   1   10.75    6.56   1
  -4 -12   1   13.77    6.39   1
  -3 -12   1   23.92    6.52   1
  -2 -12   1   13.40    6.13   1
  -1 -12   1   37.02    6.58   1
   0 -12   1   -3.14    5.62   1
 -12   1   1   -0.99   16.58  -2
   1 -12   1   -0.99   16.58   1
 -12   2   1   97.40   12.67  -2
   2 -12   1   97.40   12.67   1
 -12   3   1   13.11   11.64  -2
   3 -12   1   13.11   11.64   1
 -12   4   1   -1.30    9.69  -2
   4 -12   1   -1.30    9.69   1
 -12   5   1   14.96   10.25  -2
   5 -12   1   14.96   10.25   1
 -12   6   1   47.07   12.34  -2
   6 -12   1   47.07   12.34   1
 -12   7   1   65.46   12.15  -2
   7 -12   1   65.46   12.15   1
 -12   8   1   43.09   12.28  -2
   8 -12   1   43.09   12.28   1
 -12   9   1   12.09   11.76  -2
   9 -12   1   12.09   11.76   1
 -12  10   1   20.26   18.22  -2
  10 -12   1   20.26   18.22   1
 -12  11   1   10.68   18.74  -2
  11 -12   1   10.68   18.74   1
 -12  12   1   69.62   21.87  -2
  12 -12   1   69.62   21.87   1
 -12  13   1   -0.81   23.33  -2
  13 -12   1   -0.81   23.33   1
 -12  14   1   -5.59   24.90  -2
  14 -12   1   -5.59   24.90   1
 -12  15   1  -16.63   26.92  -2
  15 -12   1  -16.63   26.92   1
 -10 -16   1   25.99   21.60  -2
 -15 -11   1   25.99   21.60   1
 -10 -14   1   27.79   20.04  -2
 -13 -11   1   27.79   20.04   1
 -10 -10   1   47.96   27.52  -2
  -9 -11   1   47.96   27.52   1
 -10  -9   1  112.36   16.08  -2
  -8 -11   1  112.36   16.08   1
 -10  -8   1   11.86   19.10  -2
  -7 -11   1   11.86   19.10   1
  -6 -11   1   41.31    7.08   1
  -5 -11   1    4.65    6.02   1
  -4 -11   1   19.67    6.21   1
  -3 -11   1   21.89    6.21   1
  -2 -11   1    8.42    5.59   1
 -11  -1   1  113.31   18.59  -2
  -1 -11   1  113.31   18.59   1
   0 -11   1   79.20    7.02   1
 -11   1   1  798.48   17.28  -2
   1 -11   1  798.48   17.28   1
 -11   2   1   21.88    9.10  -2
   2 -11   1   21.88    9.10   1
 -11   3   1    2.72    9.22  -2
   3 -11   1    2.72    9.22   1
 -11   4   1   16.57    9.37  -2
   4 -11   1   16.57    9.37   1
 -11   5   1   39.60    9.70  -2
   5 -11   1   39.60    9.70   1
 -11   6   1   23.81   11.51  -2
   6 -11   1   23.81   11.51   1
 -11   7   1  -19.49   11.10  -2
   7 -11   1  -19.49   11.10   1
 -11   8   1   47.61   11.43  -2
   8 -11   1   47.61   11.43   1
 -11   9   1   13.31   10.74  -2
   9 -11   1   13.31   10.74   1
 -11  10   1   -5.44   17.08  -2
  10 -11   1   -5.44   17.08   1
 -11  11   1    3.79   18.24  -2
  11 -11   1    3.79   18.24   1
 -11  12   1   88.20   23.16  -2
  12 -11   1   88.20   23.16   1
 -11  13   1   32.51   14.46  -2
  13 -11   1   32.51   14.46   1
 -11  14   1   16.00   25.81  -2
  14 -11   1   16.00   25.81   1
 -11  15   1   20.12   27.07  -2
  15 -11   1   20.12   27.07   1
  -9 -17   1    2.89   19.74  -2
 -16 -10   1    2.89   19.74   1
  -9 -16   1    3.12   20.49  -2
 -15 -10   1    3.12   20.49   1
  -9 -15   1   25.90   19.90  -2
 -14 -10   1   25.90   19.90   1
  -9 -14   1    2.60   19.46  -2
 -13 -10   1    2.60   19.46   1
  -9 -13   1   -6.73   18.87  -2
 -12 -10   1   -6.73   18.87   1
  -9 -11   1   64.66   19.27  -2
 -10 -10   1   64.66   19.27   1
  -9 -10   1  -28.44   18.63  -2
  -9 -10   1  -28.44   18.63   1
  -9  -9   1   42.46   18.82  -2
  -8 -10   1   42.46   18.82   1
  -9  -8   1  321.33   21.54  -2
  -7 -10   1  321.33   21.54   1
  -6 -10   1   29.54    6.56   1
  -5 -10   1   -1.49    5.55   1
  -4 -10   1    1.05    5.39   1
  -3 -10   1   13.43    5.61   1
  -2 -10   1   -4.70    4.97   1
 -10  -1   1   76.83   15.82  -2
  -1 -10   1   76.83   15.82   1
 -10   0   1  -10.21    7.12  -2
   0 -10   1  -10.21    7.12   1
 -10   1   1   40.82    8.15  -2
   1 -10   1   40.82    8.15   1
 -10   2   1  178.78    9.25  -2
   2 -10   1  178.78    9.25   1
 -10   3   1   86.49    9.11  -2
   3 -10   1   86.49    9.11   1
 -10   4   1    3.99    8.98  -2
   4 -10   1    3.99    8.98   1
 -10   5   1   27.89    9.08  -2
   5 -10   1   27.89    9.08   1
 -10   6   1   15.49   10.43  -2
   6 -10   1   15.49   10.43   1
 -10   7   1   57.57   10.82  -2
   7 -10   1   57.57   10.82   1
 -10   8   1   51.89   10.75  -2
   8 -10   1   51.89   10.75   1
 -10   9   1   93.92   11.01  -2
   9 -10   1   93.92   11.01   1
 -10  10   1   13.21   10.64  -2
  10 -10   1   13.21   10.64   1
 -10  11   1   30.91   19.63  -2
  11 -10   1   30.91   19.63   1
 -10  12   1   14.55   12.78  -2
  12 -10   1   14.55   12.78   1
 -10  13   1   51.79   24.87  -2
  13 -10   1   51.79   24.87   1
 -10  14   1   35.77   15.74  -2
  14 -10   1   35.77   15.74   1
  -8 -17   1   13.21   20.88  -2
 -16  -9   1   13.21   20.88   1
  -8 -16   1    9.09   19.85  -2
 -15  -9   1    9.09   19.85   1
  -8 -15   1   31.36   19.93  -2
 -14  -9   1   31.36   19.93   1
  -8 -13   1   22.10   18.80  -2
 -12  -9   1   22.10   18.80   1
  -8 -12   1  169.23   20.53  -2
 -11  -9   1  169.23   20.53   1
  -8 -11   1   71.78   19.11  -2
 -10  -9   1   71.78   19.11   1
  -8 -10   1   12.06   17.36  -2
  -9  -9   1   12.06   17.36   1
  -8  -9   1    5.39   17.49  -2
  -8  -9   1    5.39   17.49   1
  -7  -9   1   -9.35    5.57   1
  -6  -9   1    0.70    5.43   1
  -5  -9   1   -1.66    5.16   1
  -4  -9   1   10.55    5.07   1
  -9  -3   1   77.67   16.03  -2
  -3  -9   1   77.67   16.03   1
  -9  -2   1   -4.12   10.12  -2
  -2  -9   1   -4.12   10.12   1
  -9  -1   1   83.98   10.44  -2
  -1  -9   1   83.98   10.44   1
  -9   0   1   50.23    6.97  -2
   0  -9   1   50.23    6.97   1
  -9   1   1  109.60    7.72  -2
   1  -9   1  109.60    7.72   1
  -9   2   1   42.07    7.39  -2
   2  -9   1   42.07    7.39   1
  -9   3   1   74.54    7.96  -2
   3  -9   1   74.54    7.96   1
  -9   4   1   26.68    8.01  -2
   4  -9   1   26.68    8.01   1
  -9   5   1   27.79    8.25  -2
   5  -9   1   27.79    8.25   1
  -9   6   1  463.82   13.69  -2
   6  -9   1  463.82   13.69   1
  -9   7   1  251.63   11.89  -2
   7  -9   1  251.63   11.89   1
  -9   8   1  218.43   10.13  -2
   8  -9   1  218.43   10.13   1
  -9   9   1    5.01    9.36  -2
   9  -9   1    5.01    9.36   1
  -9  10   1   15.95   10.15  -2
  10  -9   1   15.95   10.15   1
  -9  14   1  -13.18   22.07  -2
  14  -9   1  -13.18   22.07   1
  -7 -18   1   72.54   21.19  -2
 -17  -8   1   72.54   21.19   1
  -7 -16   1   17.43   20.27  -2
 -15  -8   1   17.43   20.27   1
  -7 -15   1    3.98   19.81  -2
 -14  -8   1    3.98   19.81   1
  -7 -14   1   -4.25   18.84  -2
 -13  -8   1   -4.25   18.84   1
  -7 -13   1   22.38   18.92  -2
 -12  -8   1   22.38   18.92   1
  -7 -12   1    5.43   17.94  -2
 -11  -8   1    5.43   17.94   1
  -7 -11   1  -24.52   17.81  -2
 -10  -8   1  -24.52   17.81   1
  -7 -10   1  304.78   20.69  -2
  -9  -8   1  304.78   20.69   1
  -8  -8   1    7.20    6.32   1
  -7  -8   1   17.58    5.85   1
  -6  -8   1    0.06    5.11   1
  -5  -8   1    9.95    6.98   1
  -4  -8   1   28.88    5.07   1
  -8  -3   1  279.64   16.85  -2
  -3  -8   1  279.64   16.85   1
  -8  -2   1   68.24    9.82  -2
  -2  -8   1   68.24    9.82   1
  -8  -1   1   43.29    9.15  -2
  -1  -8   1   43.29    9.15   1
  -8   0   1   10.76    5.94  -2
   0  -8   1   10.76    5.94   1
  -8   1   1   28.84    6.60  -2
   1  -8   1   28.84    6.60   1
  -8   2   1   24.64    6.75  -2
   2  -8   1   24.64    6.75   1
  -8   3   1   -3.39    6.81  -2
   3  -8   1   -3.39    6.81   1
  -8   4   1  227.52    8.47  -2
   4  -8   1  227.52    8.47   1
  -8   5   1  396.77   10.17  -2
   5  -8   1  396.77   10.17   1
  -8   6   1  143.23    8.36  -2
   6  -8   1  143.23    8.36   1
  -8   7   1  179.86    8.84  -2
   7  -8   1  179.86    8.84   1
  -8   8   1  163.16    8.87  -2
   8  -8   1  163.16    8.87   1
  -8   9   1   68.89   10.49  -2
   9  -8   1   68.89   10.49   1
  -6 -18   1   23.09   20.61  -2
 -17  -7   1   23.09   20.61   1
  -6 -17   1   19.30   20.25  -2
 -16  -7   1   19.30   20.25   1
  -6 -15   1   26.91   19.27  -2
 -14  -7   1   26.91   19.27   1
  -6 -14   1  -18.59   18.79  -2
 -13  -7   1  -18.59   18.79   1
  -6 -13   1   55.21   19.35  -2
 -12  -7   1   55.21   19.35   1
  -6 -12   1  219.03   20.44  -2
 -11  -7   1  219.03   20.44   1
  -6 -11   1   27.94   17.31  -2
 -10  -7   1   27.94   17.31   1
  -9  -7   1   46.01    5.69   1
  -8  -7   1   71.54    5.57   1
  -7  -7   1    9.01    5.50   1
  -6  -7   1   12.84    4.97   1
  -5  -7   1  180.15   11.45   1
  -4  -7   1  124.60    7.48   1
  -7  -3   1   93.75    9.56  -2
  -3  -7   1   93.75    9.56   1
  -7  -2   1  145.28    9.60  -2
  -2  -7   1  145.28    9.60   1
  -7  -1   1  417.41   11.20  -2
  -1  -7   1  417.41   11.20   1
  -7   0   1    7.68    5.63  -2
   0  -7   1    7.68    5.63   1
  -7   1   1  290.53    7.79  -2
   1  -7   1  290.53    7.79   1
  -7   2   1   46.40    6.47  -2
   2  -7   1   46.40    6.47   1
  -7   3   1  130.85    7.24  -2
   3  -7   1  130.85    7.24   1
  -7   4   1  152.76    7.37  -2
   4  -7   1  152.76    7.37   1
  -7   5   1   92.13    6.94  -2
   5  -7   1   92.13    6.94   1
  -7   6   1   12.29    6.36  -2
   6  -7   1   12.29    6.36   1
  -7   7   1  236.79    8.47  -2
   7  -7   1  236.79    8.47   1
  -7   8   1   49.17   10.50  -2
   8  -7   1   49.17   10.50   1
  -7   9   1   14.91   12.94  -2
   9  -7   1   14.91   12.94   1
  -7  10   1  111.05   14.16  -2
  10  -7   1  111.05   14.16   1
  -7  11   1  113.45   11.47  -2
  11  -7   1  113.45   11.47   1
  -7  12   1   77.70   13.37  -2
  12  -7   1   77.70   13.37   1
  -7  13   1   58.22   20.73  -2
  13  -7   1   58.22   20.73   1
  -5 -18   1   16.38   19.24  -2
 -17  -6   1   16.38   19.24   1
  -5 -17   1   -6.82   19.88  -2
 -16  -6   1   -6.82   19.88   1
  -5 -16   1   77.39   19.74  -2
 -15  -6   1   77.39   19.74   1
  -5 -15   1   59.01   19.93  -2
 -14  -6   1   59.01   19.93   1
  -5 -14   1   11.82   18.52  -2
 -13  -6   1   11.82   18.52   1
  -5 -12   1   21.84   16.46  -2
 -11  -6   1   21.84   16.46   1
  -5 -11   1   46.86   16.83  -2
 -10  -6   1   46.86   16.83   1
  -9  -6   1   27.66    6.75   1
  -8  -6   1    2.91    4.28   1
  -7  -6   1   35.52    4.34   1
  -6  -6   1  227.14    9.06   1
  -5  -6   1    5.77    4.08   1
  -6  -4   1   11.17   11.56  -2
  -4  -6   1   11.17   11.56   1
  -6  -3   1  195.79    9.76  -2
  -3  -6   1  195.79    9.76   1
  -6  -2   1  109.78    8.68  -2
  -2  -6   1  109.78    8.68   1
  -6  -1   1  133.51    8.26  -2
  -1  -6   1  133.51    8.26   1
  -6   0   1  356.24    7.03  -2
   0  -6   1  356.24    7.03   1
  -6   1   1  239.65    6.89  -2
   1  -6   1  239.65    6.89   1
  -6   2   1  158.12    6.39  -2
   2  -6   1  158.12    6.39   1
  -6   3   1   92.26    6.26  -2
   3  -6   1   92.26    6.26   1
  -6   4   1  814.24   11.08  -2
   4  -6   1  814.24   11.08   1
  -6   5   1  834.53   11.27  -2
   5  -6   1  834.53   11.27   1
  -6   6   1   21.86    5.60  -2
   6  -6   1   21.86    5.60   1
  -6   7   1   10.08    6.32  -2
   7  -6   1   10.08    6.32   1
  -6   8   1   33.78    7.71  -2
   8  -6   1   33.78    7.71   1
  -6   9   1   54.47    9.14  -2
   9  -6   1   54.47    9.14   1
  -6  10   1   24.14    9.60  -2
  10  -6   1   24.14    9.60   1
  -6  11   1  108.51   13.31  -2
  11  -6   1  108.51   13.31   1
  -6  12   1   40.04   13.48  -2
  12  -6   1   40.04   13.48   1
  -6  13   1   31.34   20.89  -2
  13  -6   1   31.34   20.89   1
  -4 -19   1   24.57   20.14  -2
 -18  -5   1   24.57   20.14   1
  -4 -18   1   22.21   18.72  -2
 -17  -5   1   22.21   18.72   1
  -4 -16   1  -12.39   18.24  -2
 -15  -5   1  -12.39   18.24   1
  -4 -15   1  -35.94   35.03  -2
 -14  -5   1  -35.94   35.03   1
 -11  -5   1    2.75   12.38   1
 -10  -5   1    5.20    5.17   1
  -9  -5   1   -2.82    4.42   1
  -8  -5   1   54.70    5.01   1
  -7  -5   1   39.53    4.32   1
  -6  -5   1   31.89    3.82   1
  -5  -5   1  122.91    7.31  -2
  -5  -5   1  122.91    7.31   1
  -5  -4   1  136.36    6.77  -2
  -4  -5   1  136.36    6.77   1
  -5  -3   1   71.69    7.90  -2
  -3  -5   1   71.69    7.90   1
  -5  -2   1 1002.70   13.68  -2
  -2  -5   1 1002.70   13.68   1
  -5  -1   1  253.48    8.12  -2
  -1  -5   1  253.48    8.12   1
  -5   0   1  267.28    5.81  -2
   0  -5   1  267.28    5.81   1
  -5   1   1   96.55    5.59  -2
   1  -5   1   96.55    5.59   1
  -5   2   1 1307.96   12.85  -2
   2  -5   1 1307.96   12.85   1
  -5   3   1  670.66    9.06  -2
   3  -5   1  670.66    9.06   1
  -5   4   1  440.83    7.96  -2
   4  -5   1  440.83    7.96   1
  -5   5   1  157.42    6.30  -2
   5  -5   1  157.42    6.30   1
  -5   6   1  215.40    7.22  -2
   6  -5   1  215.40    7.22   1
  -5   7   1  113.18    7.11  -2
   7  -5   1  113.18    7.11   1
  -5   8   1   44.92    7.76  -2
   8  -5   1   44.92    7.76   1
  -5   9   1   25.04   11.13  -2
   9  -5   1   25.04   11.13   1
  -5  10   1   35.97   16.33  -2
  10  -5   1   35.97   16.33   1
  -5  11   1   16.41   14.24  -2
  11  -5   1   16.41   14.24   1
  -5  12   1   70.03   27.31  -2
  12  -5   1   70.03   27.31   1
  -3 -19   1   10.09   19.77  -2
 -18  -4   1   10.09   19.77   1
  -3 -18   1  -21.23   18.63  -2
 -17  -4   1  -21.23   18.63   1
  -3 -17   1   18.43   18.24  -2
 -16  -4   1   18.43   18.24   1
  -3 -15   1   94.98   36.64  -2
 -14  -4   1   94.98   36.64   1
  -3 -14   1   31.69   33.74  -2
 -13  -4   1   31.69   33.74   1
 -12  -4   1   85.09   15.37   1
  -4 -11   1   17.15   15.66  -2
 -11  -4   1   17.15   15.66   1
  -4 -10   1    7.61   14.12  -2
 -10  -4   1    7.61   14.12   1
  -9  -4   1   12.13    4.61   1
  -8  -4   1   -1.92    3.89   1
  -7  -4   1  143.44    6.28   1
  -4  -6   1   25.08   10.32  -2
  -6  -4   1   25.08   10.32   1
  -4  -5   1  167.12    7.72  -2
  -5  -4   1  167.12    7.72   1
  -4  -4   1   -9.77    6.14  -2
  -4  -4   1   -9.77    6.14   1
  -3  -4   1  712.83   10.35   1
  -4  -2   1  864.00   11.76  -2
  -2  -4   1  864.00   11.76   1
  -4  -1   1   39.03    5.99  -2
  -1  -4   1   39.03    5.99   1
  -4   0   1  505.91    6.51  -2
   0  -4   1  505.91    6.51   1
  -4   1   1  178.12    5.09  -2
   1  -4   1  178.12    5.09   1
  -4   2   1   71.44    4.56  -2
   2  -4   1   71.44    4.56   1
  -4   3   1   95.02    4.92  -2
   3  -4   1   95.02    4.92   1
  -4   4   1  118.82    5.21  -2
   4  -4   1  118.82    5.21   1
  -4   5   1  157.86    5.94  -2
   5  -4   1  157.86    5.94   1
  -4   6   1  472.25   11.80  -2
   6  -4   1  472.25   11.80   1
  -4   7   1   18.16    8.47  -2
   7  -4   1   18.16    8.47   1
  -4   8   1  247.90   11.57  -2
   8  -4   1  247.90   11.57   1
  -4   9   1    5.61   13.90  -2
   9  -4   1    5.61   13.90   1
  -4  10   1   86.85   14.18  -2
  10  -4   1   86.85   14.18   1
  -4  11   1  -11.72   17.38  -2
  11  -4   1  -11.72   17.38   1
  17  -4   1  -22.17   14.87   1
  18  -4   1   -8.45   15.98   1
  -2 -19   1   16.73   18.60  -2
 -18  -3   1   16.73   18.60   1
  -2 -18   1  -15.54   18.12  -2
 -17  -3   1  -15.54   18.12   1
  -2 -17   1  -11.89   17.49  -2
 -16  -3   1  -11.89   17.49   1
 -14  -3   1   12.48   15.34   1
 -13  -3   1   11.02   14.39   1
 -12  -3   1   79.80   15.40   1
  -3 -11   1    3.02   14.65  -2
 -11  -3   1    3.02   14.65   1
  -3 -10   1   84.44   14.83  -2
 -10  -3   1   84.44   14.83   1
  -3  -9   1   87.88   12.93  -2
  -9  -3   1   87.88   12.93   1
  -3  -8   1  256.87   14.20  -2
  -8  -3   1  256.87   14.20   1
  -3  -7   1   96.98    8.55  -2
  -7  -3   1   96.98    8.55   1
  -3  -6   1  155.20   12.38  -2
  -6  -3   1  155.20   12.38   1
  -3  -5   1   72.92    6.77  -2
  -5  -3   1   72.92    6.77   1
  -3  -4   1 1143.86   13.18  -2
  -4  -3   1 1143.86   13.18   1
  -3  -3   1   28.25    8.31  -2
  -3  -3   1   28.25    8.31   1
  -3  -2   1 3894.10   32.37  -2
  -2  -3   1 3894.10   32.37   1
  -3  -1   1 7678.64   59.51  -2
  -1  -3   1 7678.64   59.51   1
  -3   0   1 8476.76   56.01  -2
   0  -3   1 8476.76   56.01   1
  -3   1   1 4711.48   31.97  -2
   1  -3   1 4711.48   31.97   1
  -3   2   1  253.81    6.61  -2
   2  -3   1  253.81    6.61   1
  -3   3   1 1145.49   10.71  -2
   3  -3   1 1145.49   10.71   1
  -3   4   1  200.10    5.50  -2
   4  -3   1  200.10    5.50   1
  -3   5   1  139.09    8.06  -2
   5  -3   1  139.09    8.06   1
  -3   6   1   13.59    4.43  -2
   6  -3   1   13.59    4.43   1
  -3   7   1   50.73    5.29  -2
   7  -3   1   50.73    5.29   1
  -3   8   1   67.19    5.92  -2
   8  -3   1   67.19    5.92   1
  -3   9   1   30.21    6.31  -2
   9  -3   1   30.21    6.31   1
  -3  10   1  103.10    7.64  -2
  10  -3   1  103.10    7.64   1
  -3  11   1   40.64    9.57  -2
  11  -3   1   40.64    9.57   1
  -3  12   1   27.35    8.57  -2
  12  -3   1   27.35    8.57   1
  -3  13   1   61.63   11.13  -2
  13  -3   1   61.63   11.13   1
  -3  14   1   11.56   11.25  -2
  14  -3   1   11.56   11.25   1
  -3  15   0  -52.33   31.73  -2
  15  -3   1  -52.33   31.73   1
  -3  15   1   13.82   11.97  -2
  15  -3   1   13.82   11.97   1
  -3  17   1   12.54   13.71  -2
  17  -3   1   12.54   13.71   1
  18  -3   1  -22.27   12.31   1
 -19  -2   1   -3.09    9.34   1
  -1 -19   1   -2.17   17.04  -2
 -18  -2   1   -2.17   17.04   1
  -1 -18   1   30.21   17.44  -2
 -17  -2   1   30.21   17.44   1
  -1 -16   1  -66.13   32.60  -2
 -15  -2   1  -66.13   32.60   1
 -14  -2   1   -2.19   14.11   1
 -13  -2   1    8.79   13.64   1
  -2 -12   1  136.28   16.58  -2
 -12  -2   1  136.28   16.58   1
  -2 -11   1   50.00   13.65  -2
 -11  -2   1   50.00   13.65   1
  -2 -10   1   12.66   12.81  -2
 -10  -2   1   12.66   12.81   1
  -2  -9   1   -4.09    8.14  -2
  -9  -2   1   -4.09    8.14   1
  -2  -8   1   63.68    7.91  -2
  -8  -2   1   63.68    7.91   1
  -2  -7   1  134.61    7.91  -2
  -7  -2   1  134.61    7.91   1
  -2  -6   1   95.11    6.91  -2
  -6  -2   1   95.11    6.91   1
  -2  -5   1 1050.69   11.74  -2
  -5  -2   1 1050.69   11.74   1
  -2  -4   1  943.09   10.24  -2
  -4  -2   1  943.09   10.24   1
  -2  -3   1 4127.50   34.31  -2
  -3  -2   1 4127.50   34.31   1
  -2  -2   1   -3.11    2.72  -2
  -2  -2   1   -3.11    2.72   1
  -2  -1   1 2482.07   28.36  -2
  -1  -2   1 2482.07   28.36   1
  -2   0   1   28.90    1.72  -2
   0  -2   1   28.90    1.72   1
  -2   1   1 3896.06   26.91  -2
   1  -2   1 3896.06   26.91   1
  -2   2   1 1165.83    9.89  -2
   2  -2   1 1165.83    9.89   1
  -2   3   1  579.35    9.42  -2
   3  -2   1  579.35    9.42   1
  -2   4   1  136.70    4.04  -2
   4  -2   1  136.70    4.04   1
  -2   5   1  284.92    6.40  -2
   5  -2   1  284.92    6.40   1
  -2   6   1  363.41    7.71  -2
   6  -2   1  363.41    7.71   1
  -2   7   1  125.36    6.08  -2
   7  -2   1  125.36    6.08   1
  -2   8   1   77.92    6.29  -2
   8  -2   1   77.92    6.29   1
  -2   9   1   19.75    6.90  -2
   9  -2   1   19.75    6.90   1
  -2  10   1  218.32    9.54  -2
  10  -2   1  218.32    9.54   1
  -2  11   1    5.43    8.87  -2
  11  -2   1    5.43    8.87   1
  -2  12   1   36.25   10.71  -2
  12  -2   1   36.25   10.71   1
  -2  13   1   24.09   11.28  -2
  13  -2   1   24.09   11.28   1
  -2  14   0   -6.82   29.75  -2
  14  -2   1   -6.82   29.75   1
  -2  14   1  -15.30   11.21  -2
  14  -2   1  -15.30   11.21   1
  -2  15   0   58.88   32.85  -2
  15  -2   1   58.88   32.85   1
  -2  15   1   43.83   12.62  -2
  15  -2   1   43.83   12.62   1
  17  -2   1    3.22   17.79   1
  19  -2   1   32.31    7.80   1
 -19  -1   1  -15.05    8.59   1
   0 -19   1   10.69   16.91  -2
 -18  -1   1   10.69   16.91   1
   0 -18   1   16.37   16.18  -2
 -17  -1   1   16.37   16.18   1
 -15  -1   1   -7.45   14.96   1
 -14  -1   1    4.20   14.21   1
 -13  -1   1   13.69   13.38   1
  -1 -12   1   67.39   13.88  -2
 -12  -1   1   67.39   13.88   1
  -1 -11   1  121.80   14.15  -2
 -11  -1   1  121.80   14.15   1
  -1 -10   1   80.47    9.59  -2
 -10  -1   1   80.47    9.59   1
  -1  -9   1   87.85    8.59  -2
  -9  -1   1   87.85    8.59   1
  -1  -8   1   49.81    7.59  -2
  -8  -1   1   49.81    7.59   1
  -1  -7   1  325.93    8.59  -2
  -7  -1   1  325.93    8.59   1
  -1  -6   1  157.22    7.18  -2
  -6  -1   1  157.22    7.18   1
  -1  -5   1  262.16    7.04  -2
  -5  -1   1  262.16    7.04   1
  -1  -4   1   42.85    4.77  -2
  -4  -1   1   42.85    4.77   1
  -1  -3   1 7622.44   49.51  -2
  -3  -1   1 7622.44   49.51   1
  -1  -2   1 2558.67   22.10  -2
  -2  -1   1 2558.67   22.10   1
  -1  -1   1  125.37    2.49  -2
  -1  -1   1  125.37    2.49   1
   0  -1   1    1.57    0.52   1
  -1   1   1   26.91    1.21  -2
   1  -1   1   26.91    1.21   1
  -1   2   1 1026.23   15.71  -2
   2  -1   1 1026.23   15.71   1
  -1   3   1 1169.78   11.54  -2
   3  -1   1 1169.78   11.54   1
  -1   4   1  274.39    5.68  -2
   4  -1   1  274.39    5.68   1
  -1   5   1  227.57    5.98  -2
   5  -1   1  227.57    5.98   1
  -1   6   1  218.03    6.62  -2
   6  -1   1  218.03    6.62   1
  -1   7   1   60.46    5.81  -2
   7  -1   1   60.46    5.81   1
  -1   8   1  102.15    6.61  -2
   8  -1   1  102.15    6.61   1
  -1   9   1  222.32    8.43  -2
   9  -1   1  222.32    8.43   1
  -1  10   1   43.27    7.62  -2
  10  -1   1   43.27    7.62   1
  -1  11   1   11.57    9.47  -2
  11  -1   1   11.57    9.47   1
  -1  12   1   15.69   10.50  -2
  12  -1   1   15.69   10.50   1
  -1  13   1   47.14   10.95  -2
  13  -1   1   47.14   10.95   1
  -1  14   1   87.80   13.13  -2
  14  -1   1   87.80   13.13   1
  15  -1   1  -14.20   14.61   1
  16  -1   1    2.31   16.20   1
  17  -1   1   -4.69   16.95   1
  19  -1   1  -16.08    6.53   1
 -19   0   1    2.06    8.13   1
   1 -19   1   17.35   15.75  -2
 -18   0   1   17.35   15.75   1
 -15   0   1   15.55   15.99   1
 -14   0   1   16.37   14.64   1
   0 -13   1   -9.39   13.17  -2
 -13   0   1   -9.39   13.17   1
   0 -12   1   16.13   12.81  -2
 -12   0   1   16.13   12.81   1
   0 -11   1   67.78   10.40  -2
 -11   0   1   67.78   10.40   1
   0 -10   1   14.35    8.51  -2
 -10   0   1   14.35    8.51   1
   0  -9   1   55.04    7.88  -2
  -9   0   1   55.04    7.88   1
   0  -8   1   19.85    6.68  -2
  -8   0   1   19.85    6.68   1
   0  -7   1   14.29    6.28  -2
  -7   0   1   14.29    6.28   1
   0  -6   1  248.51    7.06  -2
  -6   0   1  248.51    7.06   1
   0  -5   1  251.59    6.58  -2
  -5   0   1  251.59    6.58   1
   0  -4   1  455.89    6.83  -2
  -4   0   1  455.89    6.83   1
   0  -3   1 7481.27   58.39  -2
  -3   0   1 7481.27   58.39   1
   0  -2   1   25.96    2.48  -2
  -2   0   1   25.96    2.48   1
   0  -1   1   41.25    1.51  -2
  -1   0   1   41.25    1.51   1
   0   0   1    0.18    0.10  -2
   0   0   1    0.18    0.10   1
   0   1   1   24.74    1.27  -2
   1   0   1   24.74    1.27   1
   0   2   1  515.55    5.92  -2
   2   0   1  515.55    5.92   1
   0   3   1  651.74    7.06  -2
   3   0   1  651.74    7.06   1
   0   4   1   51.30    4.41  -2
   4   0   1   51.30    4.41   1
   0   5   1 1277.74   13.76  -2
   5   0   1 1277.74   13.76   1
   0   6   1  206.66    6.47  -2
   6   0   1  206.66    6.47   1
   0   7   1   85.82    6.51  -2
   7   0   1   85.82    6.51   1
   0   8   1   26.36    6.37  -2
   8   0   1   26.36    6.37   1
   0   9   1  305.04    9.14  -2
   9   0   1  305.04    9.14   1
   0  10   1  234.20    9.02  -2
  10   0   1  234.20    9.02   1
   0  11   1   39.86   11.14  -2
  11   0   1   39.86   11.14   1
   0  12   1   52.33   12.29  -2
  12   0   1   52.33   12.29   1
   0  13   1   -5.27   11.85  -2
  13   0   1   -5.27   11.85   1
  14   0   1   16.82   14.53   1
  15   0   1   -8.72   14.80   1
  16   0   1  -31.83   15.24   1
  -1  19   1   -2.03   14.54  -2
  18   0   1   -2.03   14.54   1
  19   0   1  -18.32    6.73   1
 -19   1   1   -3.21    7.75   1
   2 -19   1   -5.63   14.94  -2
 -18   1   1   -5.63   14.94   1
 -15   1   1  -20.54   14.84   1
 -14   1   1   10.79   14.30   1
   1 -13   1   -2.90   12.93  -2
 -13   1   1   -2.90   12.93   1
   1 -12   1   -5.75   10.99  -2
 -12   1   1   -5.75   10.99   1
   1 -11   1  751.35   14.17  -2
 -11   1   1  751.35   14.17   1
   1 -10   1   41.27    8.55  -2
 -10   1   1   41.27    8.55   1
   1  -9   1  106.25    7.88  -2
  -9   1   1  106.25    7.88   1
   1  -8   1   34.00    6.68  -2
  -8   1   1   34.00    6.68   1
   1  -7   1  217.31    7.20  -2
  -7   1   1  217.31    7.20   1
   1  -6   1  186.94    6.47  -2
  -6   1   1  186.94    6.47   1
   1  -5   1   40.74    4.97  -2
  -5   1   1   40.74    4.97   1
   1  -4   1  178.45    5.60  -2
  -4   1   1  178.45    5.60   1
   1  -3   1 4003.68   32.67  -2
  -3   1   1 4003.68   32.67   1
   1  -2   1 3507.59   44.13  -2
  -2   1   1 3507.59   44.13   1
   1  -1   1   26.48    1.53  -2
  -1   1   1   26.48    1.53   1
   1   0   1    0.50    1.14  -2
   0   1   1    0.50    1.14   1
   1   1   1   11.09    1.44  -2
   1   1   1   11.09    1.44   1
   1   2   1  110.29    3.57  -2
   2   1   1  110.29    3.57   1
   1   3   1  128.51    4.93  -2
   3   1   1  128.51    4.93   1
   1   4   1  405.03    6.75  -2
   4   1   1  405.03    6.75   1
   1   5   1   57.66    5.51  -2
   5   1   1   57.66    5.51   1
   1   6   1  163.76    6.50  -2
   6   1   1  163.76    6.50   1
   1   7   1  314.06    8.22  -2
   7   1   1  314.06    8.22   1
   1   8   1   95.32    7.64  -2
   8   1   1   95.32    7.64   1
   1   9   1  146.01    8.29  -2
   9   1   1  146.01    8.29   1
   1  10   1   15.52    8.50  -2
  10   1   1   15.52    8.50   1
   1  11   1  102.65   11.71  -2
  11   1   1  102.65   11.71   1
   1  12   1   78.50   13.03  -2
  12   1   1   78.50   13.03   1
   1  13   1  118.94   13.66  -2
  13   1   1  118.94   13.66   1
  14   1   1    7.24   14.10   1
  15   1   1   -2.61   15.25   1
   0  19   1   15.29   15.73  -2
  18   1   1   15.29   15.73   1
  19   1   1   10.60    8.54   1
 -19   2   1   -3.52    7.49   1
 -15   2   1   -8.92   14.92   1
   2 -14   1   80.02   13.68  -2
 -14   2   1   80.02   13.68   1
   2 -13   1   60.21   30.07  -2
 -13   2   1   60.21   30.07   1
   2 -12   1  126.36   11.53  -2
 -12   2   1  126.36   11.53   1
   2 -11   1   59.52   10.78  -2
 -11   2   1   59.52   10.78   1
   2 -10   1  193.30    9.20  -2
 -10   2   1  193.30    9.20   1
   2  -9   1   78.10    7.55  -2
  -9   2   1   78.10    7.55   1
   2  -8   1   48.73    6.76  -2
  -8   2   1   48.73    6.76   1
   2  -7   1   48.32    5.98  -2
  -7   2   1   48.32    5.98   1
   2  -6   1  150.18    6.64  -2
  -6   2   1  150.18    6.64   1
   2  -5   1 1027.08   12.42  -2
  -5   2   1 1027.08   12.42   1
   2  -4   1   77.57    4.26  -2
  -4   2   1   77.57    4.26   1
   2  -3   1  128.70    4.06  -2
  -3   2   1  128.70    4.06   1
   2  -2   1 1252.09   10.54  -2
  -2   2   1 1252.09   10.54   1
   2  -1   1  942.30    8.09  -2
  -1   2   1  942.30    8.09   1
   2   0   1  665.11    7.79  -2
   0   2   1  665.11    7.79   1
   2   1   1  109.52    4.84  -2
   1   2   1  109.52    4.84   1
   2   2   1   84.96    4.83  -2
   2   2   1   84.96    4.83   1
   2   3   1  696.51    7.85  -2
   3   2   1  696.51    7.85   1
   2   4   1 1615.52   13.94  -2
   4   2   1 1615.52   13.94   1
   2   5   1  129.54    6.11  -2
   5   2   1  129.54    6.11   1
   2   6   1    2.25    7.72  -2
   6   2   1    2.25    7.72   1
   2   7   1  270.01    8.49  -2
   7   2   1  270.01    8.49   1
   2   8   1  122.28    8.21  -2
   8   2   1  122.28    8.21   1
   2   9   1  173.46    9.12  -2
   9   2   1  173.46    9.12   1
   2  10   1  224.82   12.99  -2
  10   2   1  224.82   12.99   1
   2  11   1   40.00   13.42  -2
  11   2   1   40.00   13.42   1
   2  12   1   78.84   14.98  -2
  12   2   1   78.84   14.98   1
   2  13   1   69.71   14.80  -2
  13   2   1   69.71   14.80   1
  14   2   1   -1.61   14.35   1
  15   2   1   32.56   16.32   1
   1  18   1   29.22   16.03  -2
  17   2   1   29.22   16.03   1
   1  19   1   -1.74   17.17  -2
  18   2   1   -1.74   17.17   1
  19   2   1    9.33   10.09   1
 -18   3   1    2.50   17.02   1
   3 -16   1   -5.81   13.62  -2
 -16   3   1   -5.81   13.62   1
   3 -15   1    8.87   12.97  -2
 -15   3   1    8.87   12.97   1
   3 -14   1   15.37   11.99  -2
 -14   3   1   15.37   11.99   1
   3 -13   1   40.25   11.87  -2
 -13   3   1   40.25   11.87   1
   3 -12   1   18.64    9.60  -2
 -12   3   1   18.64    9.60   1
   3 -11   1   34.48    8.63  -2
 -11   3   1   34.48    8.63   1
   3 -10   1   60.80    7.96  -2
 -10   3   1   60.80    7.96   1
   3  -9   1   89.35    7.38  -2
  -9   3   1   89.35    7.38   1
   3  -8   1   12.45    6.14  -2
  -8   3   1   12.45    6.14   1
   3  -7   1   99.57    9.94  -2
  -7   3   1   99.57    9.94   1
   3  -6   1   77.53    5.56  -2
  -6   3   1   77.53    5.56   1
   3  -5   1  800.59   13.88  -2
  -5   3   1  800.59   13.88   1
   3  -4   1  122.32    7.20  -2
  -4   3   1  122.32    7.20   1
   3  -3   1 1091.51   10.57  -2
  -3   3   1 1091.51   10.57   1
   3  -2   1  167.70    4.88  -2
  -2   3   1  167.70    4.88   1
   3  -1   1 1187.17   10.42  -2
  -1   3   1 1187.17   10.42   1
   3   0   1  656.45    6.93  -2
   0   3   1  656.45    6.93   1
   3   1   1   91.51    8.18  -2
   1   3   1   91.51    8.18   1
   3   2   1  918.20   15.70  -2
   2   3   1  918.20   15.70   1
   3   3   1  385.06    8.19  -2
   3   3   1  385.06    8.19   1
   3   4   1  418.89    6.78  -2
   4   3   1  418.89    6.78   1
   3   5   1  653.36    9.09  -2
   5   3   1  653.36    9.09   1
   3   6   1  346.13    8.11  -2
   6   3   1  346.13    8.11   1
   3   7   1  111.93    8.07  -2
   7   3   1  111.93    8.07   1
   3   8   1  187.85    8.65  -2
   8   3   1  187.85    8.65   1
   3   9   1   15.89   10.06  -2
   9   3   1   15.89   10.06   1
   3  10   1   40.76   12.52  -2
  10   3   1   40.76   12.52   1
   3  11   1  376.21   17.80  -2
  11   3   1  376.21   17.80   1
  12   3   1   29.88   13.69   1
  13   3   1   23.27   14.45   1
  14   3   1    0.26   14.17   1
  15   3   1  -12.38   15.16   1
   2  18   1   10.76   16.84  -2
  17   3   1   10.76   16.84   1
   2  19   1   -0.34   17.97  -2
  18   3   1   -0.34   17.97   1
 -18   4   1   -7.10   17.11   1
 -17   4   1    8.51   16.11   1
 -16   4   1    9.10   15.76   1
   4 -13   1   21.28   30.45  -2
 -13   4   1   21.28   30.45   1
   4 -12   1    9.40    8.95  -2
 -12   4   1    9.40    8.95   1
   4 -11   1    1.50    8.88  -2
 -11   4   1    1.50    8.88   1
   4 -10   1   -3.82   14.01  -2
 -10   4   1   -3.82   14.01   1
   4  -9   1   54.47   13.19  -2
  -9   4   1   54.47   13.19   1
   4  -8   1  241.14   13.06  -2
  -8   4   1  241.14   13.06   1
   4  -7   1  168.38   10.67  -2
  -7   4   1  168.38   10.67   1
   4  -6   1  731.85   14.35  -2
  -6   4   1  731.85   14.35   1
   4  -5   1  407.74    8.11  -2
  -5   4   1  407.74    8.11   1
   4  -4   1  115.68    5.40  -2
  -4   4   1  115.68    5.40   1
   4  -3   1  192.73    5.46  -2
  -3   4   1  192.73    5.46   1
   4  -2   1  174.73    5.18  -2
  -2   4   1  174.73    5.18   1
   4  -1   1  374.91    6.10  -2
  -1   4   1  374.91    6.10   1
   4   0   1   46.69    4.98  -2
   0   4   1   46.69    4.98   1
   4   1   1  412.99    8.16  -2
   1   4   1  412.99    8.16   1
   4   2   1 1513.46   15.81  -2
   2   4   1 1513.46   15.81   1
   4   3   1  444.05   12.58  -2
   3   4   1  444.05   12.58   1
   4   4   1 1236.81   15.71  -2
   4   4   1 1236.81   15.71   1
   4   5   1  509.83    8.54  -2
   5   4   1  509.83    8.54   1
   4   6   1   18.07    6.95  -2
   6   4   1   18.07    6.95   1
   4   7   1    5.49    7.63  -2
   7   4   1    5.49    7.63   1
   4   8   1  271.62   14.93  -2
   8   4   1  271.62   14.93   1
   4   9   1   77.47   13.30  -2
   9   4   1   77.47   13.30   1
   4  10   1  124.08   15.43  -2
  10   4   1  124.08   15.43   1
  11   4   1   33.01    8.40   1
   3  17   1  -11.41   16.42  -2
  16   4   1  -11.41   16.42   1
   3  18   1    8.52   18.20  -2
  17   4   1    8.52   18.20   1
   3  19   1    6.03   18.51  -2
  18   4   1    6.03   18.51   1
 -18   5   1   86.09   18.70   1
 -17   5   1  -15.29   14.50   1
   5 -12   1   36.86   28.02  -2
 -12   5   1   36.86   28.02   1
   5 -11   1   75.28   15.70  -2
 -11   5   1   75.28   15.70   1
   5 -10   1   78.34   14.10  -2
 -10   5   1   78.34   14.10   1
   5  -9   1   20.91   14.91  -2
  -9   5   1   20.91   14.91   1
   5  -8   1  228.17   15.44  -2
  -8   5   1  228.17   15.44   1
   5  -7   1   85.22    7.35  -2
  -7   5   1   85.22    7.35   1
   5  -6   1  991.64   13.02  -2
  -6   5   1  991.64   13.02   1
   5  -5   1  116.94    6.11  -2
  -5   5   1  116.94    6.11   1
   5  -4   1  197.21    6.21  -2
  -4   5   1  197.21    6.21   1
   5  -3   1  145.66    5.88  -2
  -3   5   1  145.66    5.88   1
   5  -2   1  299.05    6.48  -2
  -2   5   1  299.05    6.48   1
   5  -1   1  333.64    6.53  -2
  -1   5   1  333.64    6.53   1
   5   0   1 1754.60   14.75  -2
   0   5   1 1754.60   14.75   1
   5   1   1   38.49    6.72  -2
   1   5   1   38.49    6.72   1
   5   2   1  129.21    7.74  -2
   2   5   1  129.21    7.74   1
   5   3   1  678.54   11.35  -2
   3   5   1  678.54   11.35   1
   5   4   1  538.78   15.72  -2
   4   5   1  538.78   15.72   1
   5   5   1  328.94    7.65  -2
   5   5   1  328.94    7.65   1
   5   6   1  235.51   10.82  -2
   6   5   1  235.51   10.82   1
   5   7   1   23.31    8.21  -2
   7   5   1   23.31    8.21   1
   5   8   1   -8.38   12.20  -2
   8   5   1   -8.38   12.20   1
   5   9   1  129.11   14.96  -2
   9   5   1  129.11   14.96   1
   5  10   1   60.37   14.88  -2
  10   5   1   60.37   14.88   1
  12   5   1    8.65   13.54   1
   4  17   1  -10.70   18.03  -2
  16   5   1  -10.70   18.03   1
   4  18   1    6.77   18.83  -2
  17   5   1    6.77   18.83   1
   4  19   1   -7.19   19.10  -2
  18   5   1   -7.19   19.10   1
 -18   6   1  -11.75   16.09   1
   6 -11   1   48.05   12.94  -2
 -11   6   1   48.05   12.94   1
   6 -10   1    3.71   10.28  -2
 -10   6   1    3.71   10.28   1
   6  -9   1  362.96   11.30  -2
  -9   6   1  362.96   11.30   1
   6  -8   1  152.24    9.38  -2
  -8   6   1  152.24    9.38   1
   6  -7   1   -3.15    6.74  -2
  -7   6   1   -3.15    6.74   1
   6  -6   1   23.95    5.99  -2
  -6   6   1   23.95    5.99   1
   6  -5   1  208.70    6.94  -2
  -5   6   1  208.70    6.94   1
   6  -4   1  437.47    8.57  -2
  -4   6   1  437.47    8.57   1
   6  -3   1    0.87    5.62  -2
  -3   6   1    0.87    5.62   1
   6  -2   1  345.67    7.16  -2
  -2   6   1  345.67    7.16   1
   6  -1   1  258.17    6.73  -2
  -1   6   1  258.17    6.73   1
   6   0   1  207.42    6.18  -2
   0   6   1  207.42    6.18   1
   6   1   1  192.25    5.69  -2
   1   6   1  192.25    5.69   1
   6   2   1    2.57    7.35  -2
   2   6   1    2.57    7.35   1
   6   3   1  398.96   10.49  -2
   3   6   1  398.96   10.49   1
   6   4   1    5.49   12.28  -2
   4   6   1    5.49   12.28   1
   6   5   1  361.75   15.93  -2
   5   6   1  361.75   15.93   1
   6   6   1  -19.08    7.07  -2
   6   6   1  -19.08    7.07   1
   6   7   1   34.99   13.96  -2
   7   6   1   34.99   13.96   1
   8   6   1    1.40    4.15   1
   6   9   1  -22.17   14.76  -2
   9   6   1  -22.17   14.76   1
  10   6   1   99.89    7.93   1
  11   6   1   91.13   15.03   1
   5  16   1   25.05   19.58  -2
  15   6   1   25.05   19.58   1
   5  17   1   -1.13   19.61  -2
  16   6   1   -1.13   19.61   1
   5  18   1   26.15   20.69  -2
  17   6   1   26.15   20.69   1
   5  19   1   -9.83   18.61  -2
  18   6   1   -9.83   18.61   1
   7 -13   1   28.41   20.73  -2
 -13   7   1   28.41   20.73   1
   7 -12   1   60.50   13.90  -2
 -12   7   1   60.50   13.90   1
   7 -11   1   16.56   11.03  -2
 -11   7   1   16.56   11.03   1
   7 -10   1   51.53   10.15  -2
 -10   7   1   51.53   10.15   1
   7  -9   1  190.48   12.13  -2
  -9   7   1  190.48   12.13   1
   7  -8   1  182.17    9.49  -2
  -8   7   1  182.17    9.49   1
   7  -7   1  307.52    9.43  -2
  -7   7   1  307.52    9.43   1
   7  -6   1   13.59    6.15  -2
  -6   7   1   13.59    6.15   1
   7  -5   1  135.24    7.18  -2
  -5   7   1  135.24    7.18   1
   7  -4   1   17.79    6.04  -2
  -4   7   1   17.79    6.04   1
   7  -3   1   54.86    6.25  -2
  -3   7   1   54.86    6.25   1
   7  -2   1  180.86    7.07  -2
  -2   7   1  180.86    7.07   1
   7  -1   1   96.50    6.60  -2
  -1   7   1   96.50    6.60   1
   7   0   1   99.36    6.33  -2
   0   7   1   99.36    6.33   1
   7   1   1  390.38    7.42  -2
   1   7   1  390.38    7.42   1
   7   2   1  268.70   10.09  -2
   2   7   1  268.70   10.09   1
   7   3   1  179.29    9.73  -2
   3   7   1  179.29    9.73   1
   7   4   1    2.06   12.68  -2
   4   7   1    2.06   12.68   1
   5   7   1   23.20    4.69   1
   6   7   1   40.00    4.12   1
   7   7   1  148.70   15.73  -2
   7   7   1  148.70   15.73   1
   8   7   1   38.37    5.18   1
   6  10   1   11.42   15.98  -2
   9   7   1   11.42   15.98   1
   6  11   1  154.18   18.01  -2
  10   7   1  154.18   18.01   1
   6  12   1    9.70   17.42  -2
  11   7   1    9.70   17.42   1
   6  15   1   26.40   19.63  -2
  14   7   1   26.40   19.63   1
   6  16   1   52.93   20.96  -2
  15   7   1   52.93   20.96   1
   6  17   1   32.98   20.06  -2
  16   7   1   32.98   20.06   1
   6  18   1   33.13   20.89  -2
  17   7   1   33.13   20.89   1
   8 -13   1   36.69   26.49  -2
 -13   8   1   36.69   26.49   1
   8 -12   1   10.51   14.78  -2
 -12   8   1   10.51   14.78   1
   8 -11   1   40.48   17.59  -2
 -11   8   1   40.48   17.59   1
   8 -10   1   64.68   16.72  -2
 -10   8   1   64.68   16.72   1
   8  -9   1  210.93   12.71  -2
  -9   8   1  210.93   12.71   1
   8  -8   1  133.30    8.86  -2
  -8   8   1  133.30    8.86   1
   8  -7   1   54.34    7.64  -2
  -7   8   1   54.34    7.64   1
   8  -6   1   34.25    7.27  -2
  -6   8   1   34.25    7.27   1
   8  -5   1   41.26    7.05  -2
  -5   8   1   41.26    7.05   1
   8  -4   1  357.14    9.60  -2
  -4   8   1  357.14    9.60   1
   8  -3   1   70.35    7.04  -2
  -3   8   1   70.35    7.04   1
   8  -2   1   54.13    6.57  -2
  -2   8   1   54.13    6.57   1
   8  -1   1  107.13    6.83  -2
  -1   8   1  107.13    6.83   1
   8   0   1   -2.96    5.93  -2
   0   8   1   -2.96    5.93   1
   8   1   1   50.99    5.40  -2
   1   8   1   50.99    5.40   1
   8   2   1  116.17    9.59  -2
   2   8   1  116.17    9.59   1
   8   3   1  192.45   10.82  -2
   3   8   1  192.45   10.82   1
   8   4   1  287.42   11.52  -2
   4   8   1  287.42   11.52   1
   8   5   1   -1.61   14.41  -2
   5   8   1   -1.61   14.41   1
   6   8   1   -2.43    4.84   1
   7   8   1   -3.60    5.53   1
   8   8   1   -1.34    4.54   1
   7  10   1  158.99   19.32  -2
   9   8   1  158.99   19.32   1
   7  11   1   16.01   18.47  -2
  10   8   1   16.01   18.47   1
   7  12   1   31.96   19.07  -2
  11   8   1   31.96   19.07   1
   7  13   1   -1.24   18.59  -2
  12   8   1   -1.24   18.59   1
   7  15   1   28.50   19.59  -2
  14   8   1   28.50   19.59   1
   7  16   1   14.92   20.37  -2
  15   8   1   14.92   20.37   1
   7  17   1    5.37   20.48  -2
  16   8   1    5.37   20.48   1
   7  18   1    3.28   20.33  -2
  17   8   1    3.28   20.33   1
   9 -15   1  -60.32   28.46  -2
 -15   9   1  -60.32   28.46   1
   9 -14   1   -7.67   28.37  -2
 -14   9   1   -7.67   28.37   1
   9 -13   1  -26.60   24.12  -2
 -13   9   1  -26.60   24.12   1
   9 -12   1   25.59   19.11  -2
 -12   9   1   25.59   19.11   1
   9 -11   1   15.26   19.77  -2
 -11   9   1   15.26   19.77   1
   9 -10   1   95.63   12.70  -2
 -10   9   1   95.63   12.70   1
   9  -9   1    8.30   10.07  -2
  -9   9   1    8.30   10.07   1
   9  -8   1   84.87   10.32  -2
  -8   9   1   84.87   10.32   1
   9  -7   1    8.62    9.15  -2
  -7   9   1    8.62    9.15   1
   9  -6   1   43.09    8.16  -2
  -6   9   1   43.09    8.16   1
   9  -5   1    3.00    7.84  -2
  -5   9   1    3.00    7.84   1
   9  -4   1    9.77    7.43  -2
  -4   9   1    9.77    7.43   1
   9  -3   1   11.35    7.22  -2
  -3   9   1   11.35    7.22   1
   9  -2   1   18.46    7.24  -2
  -2   9   1   18.46    7.24   1
   9  -1   1  187.55    7.81  -2
  -1   9   1  187.55    7.81   1
   9   0   1  300.26    8.35  -2
   0   9   1  300.26    8.35   1
   9   1   1  178.98    7.06  -2
   1   9   1  178.98    7.06   1
   9   2   1  185.77   11.26  -2
   2   9   1  185.77   11.26   1
   9   3   1    7.03   10.38  -2
   3   9   1    7.03   10.38   1
   9   4   1   44.68   16.28  -2
   4   9   1   44.68   16.28   1
   5   9   1  129.57    8.83   1
   6   9   1    1.88    5.45   1
   7   9   1   -7.23    5.77   1
   8   9   1   41.15   18.33  -2
   8   9   1   41.15   18.33   1
   8  10   1   21.47   17.87  -2
   9   9   1   21.47   17.87   1
   8  11   1   10.67   18.36  -2
  10   9   1   10.67   18.36   1
   8  12   1   -9.75   19.34  -2
  11   9   1   -9.75   19.34   1
   8  13   1   89.68   20.67  -2
  12   9   1   89.68   20.67   1
   8  15   1    8.67   19.44  -2
  14   9   1    8.67   19.44   1
   8  16   1   11.05   21.02  -2
  15   9   1   11.05   21.02   1
   8  17   1    4.42   20.41  -2
  16   9   1    4.42   20.41   1
  17   9   1  -41.89   22.05   1
  10 -16   1   -7.52   32.14  -2
 -16  10   1   -7.52   32.14   1
  10 -15   1  -48.72   29.58  -2
 -15  10   1  -48.72   29.58   1
  10 -14   1   38.59   26.19  -2
 -14  10   1   38.59   26.19   1
  10 -13   1   42.68   24.06  -2
 -13  10   1   42.68   24.06   1
  10 -12   1    7.11   13.95  -2
 -12  10   1    7.11   13.95   1
  10 -11   1   -0.72   12.37  -2
 -11  10   1   -0.72   12.37   1
  10 -10   1    5.23   10.39  -2
 -10  10   1    5.23   10.39   1
  10  -9   1   15.11   10.28  -2
  -9  10   1   15.11   10.28   1
  10  -8   1   44.10   10.48  -2
  -8  10   1   44.10   10.48   1
  10  -7   1   79.67   10.65  -2
  -7  10   1   79.67   10.65   1
  10  -6   1   13.61   10.30  -2
  -6  10   1   13.61   10.30   1
  10  -5   1   21.26    8.94  -2
  -5  10   1   21.26    8.94   1
  10  -4   1   63.78    8.72  -2
  -4  10   1   63.78    8.72   1
  10  -3   1   78.94    8.51  -2
  -3  10   1   78.94    8.51   1
  10  -2   1  281.27    9.54  -2
  -2  10   1  281.27    9.54   1
  10  -1   1   21.29    7.83  -2
  -1  10   1   21.29    7.83   1
  10   0   1  330.92    9.71  -2
   0  10   1  330.92    9.71   1
  10   1   1   13.53    6.62  -2
   1  10   1   13.53    6.62   1
  10   2   1  215.32   12.54  -2
   2  10   1  215.32   12.54   1
   3  10   1   27.99    5.92   1
   4  10   1   -8.66    5.07   1
   5  10   1   89.91    7.15   1
   6  10   1    4.52    5.58   1
   9   8   1   92.83   19.12  -2
   7  10   1   92.83   19.12   1
   9   9   1   27.08   18.20  -2
   8  10   1   27.08   18.20   1
   9  10   1   -5.94   19.61  -2
   9  10   1   -5.94   19.61   1
   9  11   1  -11.74   19.17  -2
  10  10   1  -11.74   19.17   1
   9  12   1   38.95   19.52  -2
  11  10   1   38.95   19.52   1
   9  13   1   17.71   18.89  -2
  12  10   1   17.71   18.89   1
   9  14   1  -15.11   19.47  -2
  13  10   1  -15.11   19.47   1
   9  15   1    7.24   19.48  -2
  14  10   1    7.24   19.48   1
   9  16   1   55.23   21.98  -2
  15  10   1   55.23   21.98   1
   9  17   1   32.46   21.48  -2
  16  10   1   32.46   21.48   1
  11 -15   1   54.44   29.46  -2
 -15  11   1   54.44   29.46   1
  11 -14   1   40.25   25.80  -2
 -14  11   1   40.25   25.80   1
  11 -13   1   -1.19   23.84  -2
 -13  11   1   -1.19   23.84   1
  11 -12   1    3.75   13.73  -2
 -12  11   1    3.75   13.73   1
  11 -11   1   12.12   11.65  -2
 -11  11   1   12.12   11.65   1
  11 -10   1   27.05   11.35  -2
 -10  11   1   27.05   11.35   1
  11  -9   1  124.02   12.17  -2
  -9  11   1  124.02   12.17   1
  11  -8   1    8.18   10.71  -2
  -8  11   1    8.18   10.71   1
  11  -7   1  117.70   11.83  -2
  -7  11   1  117.70   11.83   1
  11  -6   1   87.74   11.35  -2
  -6  11   1   87.74   11.35   1
  11  -5   1   17.32    9.35  -2
  -5  11   1   17.32    9.35   1
  11  -4   1   -9.49    9.02  -2
  -4  11   1   -9.49    9.02   1
  11  -3   1   43.16    8.96  -2
  -3  11   1   43.16    8.96   1
  11  -2   1   -7.64    9.89  -2
  -2  11   1   -7.64    9.89   1
  11  -1   1   -0.28    8.46  -2
  -1  11   1   -0.28    8.46   1
  11   0   1   54.90   11.47  -2
   0  11   1   54.90   11.47   1
  11   1   1   63.98   16.21  -2
   1  11   1   63.98   16.21   1
   2  11   1   -5.38    5.35   1
   3  11   1  243.83   10.89   1
   4  11   1  248.77   11.04   1
   5  11   1  145.23   10.10   1
   6  11   1  183.41   11.24   1
  10   8   1   30.38   19.75  -2
   7  11   1   30.38   19.75   1
  10   9   1   19.02   18.91  -2
   8  11   1   19.02   18.91   1
  10  10   1   54.19   20.62  -2
   9  11   1   54.19   20.62   1
  10  12   1   59.24   19.79  -2
  11  11   1   59.24   19.79   1
  10  14   1    0.69   19.89  -2
  13  11   1    0.69   19.89   1
  10  16   1   51.23   21.03  -2
  15  11   1   51.23   21.03   1
  12 -15   1   46.98   29.48  -2
 -15  12   1   46.98   29.48   1
  12 -14   1  -13.28   16.21  -2
 -14  12   1  -13.28   16.21   1
  12 -13   1   18.29   14.78  -2
 -13  12   1   18.29   14.78   1
  12 -12   1  108.67   22.78  -2
 -12  12   1  108.67   22.78   1
  12 -11   1   65.02   12.90  -2
 -11  12   1   65.02   12.90   1
  12 -10   1   51.71   19.23  -2
 -10  12   1   51.71   19.23   1
  12  -9   1   28.55   11.95  -2
  -9  12   1   28.55   11.95   1
  12  -8   1   40.02   11.88  -2
  -8  12   1   40.02   11.88   1
  12  -7   1  129.51   12.98  -2
  -7  12   1  129.51   12.98   1
  12  -6   1   11.41   10.07  -2
  -6  12   1   11.41   10.07   1
  12  -5   1   18.45    9.99  -2
  -5  12   1   18.45    9.99   1
  12  -4   1   93.70   10.29  -2
  -4  12   1   93.70   10.29   1
  12  -3   1    5.86    9.10  -2
  -3  12   1    5.86    9.10   1
  12  -2   1   48.56   11.72  -2
  -2  12   1   48.56   11.72   1
  12  -1   1   21.80   11.56  -2
  -1  12   1   21.80   11.56   1
  12   0   1   47.20   16.89  -2
   0  12   1   47.20   16.89   1
   1  12   1   92.68    7.50   1
   2  12   1   -1.65    5.74   1
   3  12   1   20.51    6.39   1
   4  12   1    6.99    6.13   1
   5  12   1    9.24    8.80   1
   6  12   1    9.46    8.60   1
  11   8   1   48.69   20.62  -2
   7  12   1   48.69   20.62   1
  11   9   1   23.20   21.02  -2
   8  12   1   23.20   21.02   1
  11  13   1  106.76   21.97  -2
  12  12   1  106.76   21.97   1
  11  15   1   -7.72   19.73  -2
  14  12   1   -7.72   19.73   1
  11  16   1   22.60   20.81  -2
  15  12   1   22.60   20.81   1
  13 -14   1   34.38   16.10  -2
 -14  13   1   34.38   16.10   1
  13 -13   1   27.61   23.21  -2
 -13  13   1   27.61   23.21   1
  13 -12   1   20.88   20.37  -2
 -12  13   1   20.88   20.37   1
  13 -11   1   48.81   19.86  -2
 -11  13   1   48.81   19.86   1
  13 -10   1   90.58   13.78  -2
 -10  13   1   90.58   13.78   1
  13  -9   1   20.63   12.48  -2
  -9  13   1   20.63   12.48   1
  13  -8   1   64.39   13.12  -2
  -8  13   1   64.39   13.12   1
  13  -7   1   41.45   17.86  -2
  -7  13   1   41.45   17.86   1
  13  -6   1   76.54   11.19  -2
  -6  13   1   76.54   11.19   1
  13  -5   1   49.71   12.87  -2
  -5  13   1   49.71   12.87   1
  13  -4   1  192.97   11.46  -2
  -4  13   1  192.97   11.46   1
  13  -3   1   70.21   10.06  -2
  -3  13   1   70.21   10.06   1
  13  -2   1   34.79   11.78  -2
  -2  13   1   34.79   11.78   1
  -1  13   1   -1.62    4.50   1
   0  13   1    0.32    4.29   1
   1  13   1  162.41   10.38   1
  12   2   1   80.34   20.51  -2
   2  13   1   80.34   20.51   1
  12   3   1   45.59   20.27  -2
   3  13   1   45.59   20.27   1
   4  13   1    4.63    6.19   1
  12   5   1   54.54   20.89  -2
   5  13   1   54.54   20.89   1
  12   7   1   38.36   20.77  -2
   6  13   1   38.36   20.77   1
  12   8   1   31.02   20.76  -2
   7  13   1   31.02   20.76   1
  12  10   1   -5.85   21.18  -2
   9  13   1   -5.85   21.18   1
  12  15   1   23.85   21.45  -2
  14  13   1   23.85   21.45   1
  14 -12   1    8.03   21.24  -2
 -12  14   1    8.03   21.24   1
  14 -11   1   91.56   21.79  -2
 -11  14   1   91.56   21.79   1
  14 -10   1   30.34   13.69  -2
 -10  14   1   30.34   13.69   1
  14  -9   1   62.78   14.20  -2
  -9  14   1   62.78   14.20   1
  14  -8   1   25.56   13.37  -2
  -8  14   1   25.56   13.37   1
  14  -7   1   15.41   18.37  -2
  -7  14   1   15.41   18.37   1
  14  -6   1   -8.82   14.07  -2
  -6  14   1   -8.82   14.07   1
  14  -5   1   -0.96   13.35  -2
  -5  14   1   -0.96   13.35   1
  14  -4   1   -3.13   19.21  -2
  -4  14   1   -3.13   19.21   1
  -3  14   1   -0.15    9.58   1
  -2  14   1   -6.57    4.76   1
  13  -1   1  125.90   13.02  -2
  -1  14   1  125.90   13.02   1
  13   1   1  -11.29   19.59  -2
   1  14   1  -11.29   19.59   1
  13   2   1   59.14   20.76  -2
   2  14   1   59.14   20.76   1
  13   3   1   12.01   20.95  -2
   3  14   1   12.01   20.95   1
  13   4   1   57.45   21.68  -2
   4  14   1   57.45   21.68   1
  13  12   1   20.75   21.87  -2
  11  14   1   20.75   21.87   1
  13  14   1   43.79   21.35  -2
  13  14   1   43.79   21.35   1
  15  -6   1  -19.52   23.38  -2
  -6  15   1  -19.52   23.38   1
  15  -5   1   11.90   22.17  -2
  -5  15   1   11.90   22.17   1
  -3  15   1   19.37   14.41   1
  14  -2   1   30.46   15.99  -2
  -2  15   1   30.46   15.99   1
  14  -1   1   36.06   15.91  -2
  -1  15   1   36.06   15.91   1
  14   1   1  129.64   18.75  -2
   1  15   1  129.64   18.75   1
  14   2   1   23.20   21.87  -2
   2  15   1   23.20   21.87   1
  14   3   1   17.11   21.71  -2
   3  15   1   17.11   21.71   1
  14  12   1    7.62   21.75  -2
  11  15   1    7.62   21.75   1
  14  13   1   26.01   17.89  -2
  12  15   1   26.01   17.89   1
 -11  16   1  -25.37   16.10   1
  15   2   1   93.48   22.98  -2
   2  16   1   93.48   22.98   1
  15  12   1    0.88   17.21  -2
  11  16   1    0.88   17.21   1
  16   1   1    8.37   23.08  -2
   1  17   1    8.37   23.08   1
  17   1   1   16.62   24.48  -2
   1  18   1   16.62   24.48   1
 -17  -3   2   50.96   23.62  -2
  -2 -18   2   50.96   23.62   1
 -16  -2   2   36.12   20.20  -2
  -2 -17   2   36.12   20.20   1
 -16  -1   2   11.31   19.62  -2
  -1 -17   2   11.31   19.62   1
 -16   0   2  -21.37   21.75  -2
   0 -17   2  -21.37   21.75   1
 -16   5   2   -6.94   21.30  -2
   5 -17   2   -6.94   21.30   1
 -15 -11   2  -20.47   16.80  -2
 -10 -16   2  -20.47   16.80   1
 -15  -3   2   -4.08   20.17  -2
  -3 -16   2   -4.08   20.17   1
 -15  -2   2   51.47   19.88  -2
  -2 -16   2   51.47   19.88   1
 -15  -1   2   -5.62   20.76  -2
  -1 -16   2   -5.62   20.76   1
 -15   0   2    3.08   13.22  -2
   0 -16   2    3.08   13.22   1
 -15   1   2   38.94   13.75  -2
   1 -16   2   38.94   13.75   1
 -15   2   2   19.86   17.06  -2
   2 -16   2   19.86   17.06   1
 -15   4   2  -23.94   19.88  -2
   4 -16   2  -23.94   19.88   1
 -16   8   2   77.04   24.18  -2
   8 -16   2   77.04   24.18   1
 -16   9   2   94.92   23.43  -2
   9 -16   2   94.92   23.43   1
  11 -16   2   -0.36   10.24   1
 -14 -12   2    3.28   16.73  -2
 -11 -15   2    3.28   16.73   1
 -14  -3   2   -1.63   18.35  -2
  -3 -15   2   -1.63   18.35   1
 -14  -2   2   25.94   13.64  -2
  -2 -15   2   25.94   13.64   1
 -14  -1   2   66.20   13.33  -2
  -1 -15   2   66.20   13.33   1
 -14   0   2   15.40   13.09  -2
   0 -15   2   15.40   13.09   1
 -14   1   2   27.90   13.06  -2
   1 -15   2   27.90   13.06   1
 -14   2   2   27.85   17.04  -2
   2 -15   2   27.85   17.04   1
 -14   3   2   63.82   18.54  -2
   3 -15   2   63.82   18.54   1
 -14   4   2  -33.59   18.87  -2
   4 -15   2  -33.59   18.87   1
 -15   8   2   95.02   22.52  -2
   8 -15   2   95.02   22.52   1
 -15   9   2   51.53   22.69  -2
   9 -15   2   51.53   22.69   1
 -15  10   2   86.62   24.06  -2
  10 -15   2   86.62   24.06   1
 -15  11   2  101.90   24.13  -2
  11 -15   2  101.90   24.13   1
 -15  12   2   85.82   24.36  -2
  12 -15   2   85.82   24.36   1
 -13 -14   2   -1.75   16.48  -2
 -13 -14   2   -1.75   16.48   1
 -13  -4   2   36.45   19.10  -2
  -4 -14   2   36.45   19.10   1
 -13  -3   2   -0.42   13.68  -2
  -3 -14   2   -0.42   13.68   1
 -13  -2   2   40.23   13.58  -2
  -2 -14   2   40.23   13.58   1
 -13  -1   2   28.80   12.66  -2
  -1 -14   2   28.80   12.66   1
 -13   0   2   93.06   13.50  -2
   0 -14   2   93.06   13.50   1
 -13   1   2   34.25   12.91  -2
   1 -14   2   34.25   12.91   1
 -13   2   2   -3.34   12.30  -2
   2 -14   2   -3.34   12.30   1
 -13   3   2    3.96   18.24  -2
   3 -14   2    3.96   18.24   1
   4 -14   2   -4.45   10.14   1
 -14   5   2    4.43   14.84  -2
   5 -14   2    4.43   14.84   1
 -14   6   2   34.02   20.12  -2
   6 -14   2   34.02   20.12   1
 -14   7   2  127.53   23.45  -2
   7 -14   2  127.53   23.45   1
 -14   8   2   73.52   21.29  -2
   8 -14   2   73.52   21.29   1
 -14   9   2   64.72   21.40  -2
   9 -14   2   64.72   21.40   1
 -14  11   2  106.99   24.03  -2
  11 -14   2  106.99   24.03   1
 -14  12   2   71.02   23.22  -2
  12 -14   2   71.02   23.22   1
 -14  13   2   19.23   22.69  -2
  13 -14   2   19.23   22.69   1
 -12 -15   2  -22.06   16.29  -2
 -14 -13   2  -22.06   16.29   1
 -12  -6   2   15.32   19.82  -2
  -5 -13   2   15.32   19.82   1
 -12  -4   2   88.18   20.97  -2
  -4 -13   2   88.18   20.97   1
 -12  -3   2  112.95   14.62  -2
  -3 -13   2  112.95   14.62   1
 -12  -2   2  149.58   20.13  -2
  -2 -13   2  149.58   20.13   1
 -12  -1   2  -14.46   19.15  -2
  -1 -13   2  -14.46   19.15   1
 -12   0   2   23.28   12.96  -2
   0 -13   2   23.28   12.96   1
   1 -13   2   70.43    7.43   1
   2 -13   2   27.75    5.29   1
   3 -13   2    7.88    6.32   1
 -13   4   2   12.88   18.29  -2
   4 -13   2   12.88   18.29   1
 -13   5   2    4.76   18.96  -2
   5 -13   2    4.76   18.96   1
 -13   6   2   29.81   19.56  -2
   6 -13   2   29.81   19.56   1
 -13   7   2   37.13   20.33  -2
   7 -13   2   37.13   20.33   1
 -13   8   2   23.10   12.70  -2
   8 -13   2   23.10   12.70   1
 -13   9   2   86.03   21.00  -2
   9 -13   2   86.03   21.00   1
 -13  10   2   33.50   20.48  -2
  10 -13   2   33.50   20.48   1
 -13  11   2   25.98   20.66  -2
  11 -13   2   25.98   20.66   1
 -13  12   2    9.29   21.56  -2
  12 -13   2    9.29   21.56   1
 -13  13   2   56.59   23.25  -2
  13 -13   2   56.59   23.25   1
 -13  14   2   62.94   25.59  -2
  14 -13   2   62.94   25.59   1
 -11 -16   2   -9.30   15.90  -2
 -15 -12   2   -9.30   15.90   1
 -11 -15   2   10.62   20.03  -2
 -14 -12   2   10.62   20.03   1
 -11  -7   2    2.81   19.91  -2
  -6 -12   2    2.81   19.91   1
 -11  -5   2   57.42   20.72  -2
  -5 -12   2   57.42   20.72   1
  -4 -12   2   12.78    6.38   1
  -3 -12   2    4.36    6.14   1
  -2 -12   2   -5.51    5.66   1
  -1 -12   2   39.90    6.72   1
   0 -12   2   12.84    6.10   1
   1 -12   2    7.10    4.50   1
 -12   2   2   42.02   16.91  -2
   2 -12   2   42.02   16.91   1
 -12   3   2  358.63   11.87  -2
   3 -12   2  358.63   11.87   1
 -12   4   2   77.56   10.50  -2
   4 -12   2   77.56   10.50   1
 -12   5   2  -14.36   12.08  -2
   5 -12   2  -14.36   12.08   1
 -12   6   2  345.28   13.24  -2
   6 -12   2  345.28   13.24   1
 -12   7   2   37.34   15.90  -2
   7 -12   2   37.34   15.90   1
 -12   8   2   15.48   11.99  -2
   8 -12   2   15.48   11.99   1
 -12   9   2  -17.05   11.72  -2
   9 -12   2  -17.05   11.72   1
 -12  10   2   23.04   12.01  -2
  10 -12   2   23.04   12.01   1
 -12  11   2   48.17   20.55  -2
  11 -12   2   48.17   20.55   1
 -12  12   2   -1.64   20.44  -2
  12 -12   2   -1.64   20.44   1
 -12  13   2    9.49   22.41  -2
  13 -12   2    9.49   22.41   1
 -12  14   2    7.59   24.23  -2
  14 -12   2    7.59   24.23   1
 -12  15   2  -22.66   26.92  -2
  15 -12   2  -22.66   26.92   1
 -10 -16   2   15.89   20.53  -2
 -15 -11   2   15.89   20.53   1
 -10 -14   2   -5.43   19.09  -2
 -13 -11   2   -5.43   19.09   1
 -10  -8   2   74.49   19.01  -2
  -7 -11   2   74.49   19.01   1
 -10  -7   2    4.18   18.98  -2
  -6 -11   2    4.18   18.98   1
  -5 -11   2   47.55    7.13   1
  -4 -11   2    3.80    5.94   1
  -3 -11   2   28.23    6.36   1
  -2 -11   2    3.83    5.66   1
  -1 -11   2    5.28    5.59   1
   0 -11   2    0.86    5.29   1
 -11   1   2   99.01   12.31  -2
   1 -11   2   99.01   12.31   1
 -11   2   2   10.81    9.05  -2
   2 -11   2   10.81    9.05   1
 -11   3   2  136.78    9.92  -2
   3 -11   2  136.78    9.92   1
 -11   4   2   45.72    9.67  -2
   4 -11   2   45.72    9.67   1
 -11   5   2   81.40   10.64  -2
   5 -11   2   81.40   10.64   1
 -11   6   2   16.38   11.32  -2
   6 -11   2   16.38   11.32   1
 -11   7   2   77.71   11.95  -2
   7 -11   2   77.71   11.95   1
 -11   8   2   25.33   11.16  -2
   8 -11   2   25.33   11.16   1
 -11   9   2    3.89   10.51  -2
   9 -11   2    3.89   10.51   1
 -11  10   2   54.32   18.68  -2
  10 -11   2   54.32   18.68   1
 -11  11   2    4.39   18.82  -2
  11 -11   2    4.39   18.82   1
 -11  12   2   18.86   20.61  -2
  12 -11   2   18.86   20.61   1
 -11  13   2  -13.61   22.29  -2
  13 -11   2  -13.61   22.29   1
 -11  14   2   36.15   26.09  -2
  14 -11   2   36.15   26.09   1
  -9 -17   2   -1.32   20.61  -2
 -16 -10   2   -1.32   20.61   1
  -9 -16   2    3.38   20.50  -2
 -15 -10   2    3.38   20.50   1
  -9 -13   2  -14.82   18.81  -2
 -12 -10   2  -14.82   18.81   1
  -9 -10   2    9.46   15.27  -2
  -9 -10   2    9.46   15.27   1
  -9  -9   2   30.06   15.26  -2
  -8 -10   2   30.06   15.26   1
  -9  -8   2   -3.40   18.14  -2
  -7 -10   2   -3.40   18.14   1
  -6 -10   2    1.17    8.21   1
  -5 -10   2   53.74    7.03   1
  -4 -10   2   -2.11    5.31   1
  -3 -10   2   14.59    5.49   1
  -2 -10   2   46.60    6.13   1
 -10  -1   2   65.52   16.39  -2
  -1 -10   2   65.52   16.39   1
 -10   0   2   25.89   11.14  -2
   0 -10   2   25.89   11.14   1
 -10   1   2  189.75    9.23  -2
   1 -10   2  189.75    9.23   1
 -10   2   2  310.04   10.41  -2
   2 -10   2  310.04   10.41   1
 -10   3   2  153.83    9.35  -2
   3 -10   2  153.83    9.35   1
 -10   4   2  159.11   10.33  -2
   4 -10   2  159.11   10.33   1
 -10   5   2   27.25    9.19  -2
   5 -10   2   27.25    9.19   1
 -10   6   2  116.26   11.33  -2
   6 -10   2  116.26   11.33   1
 -10   7   2   -5.52   10.43  -2
   7 -10   2   -5.52   10.43   1
 -10   8   2  131.85   11.57  -2
   8 -10   2  131.85   11.57   1
 -10   9   2   24.91   10.06  -2
   9 -10   2   24.91   10.06   1
 -10  10   2   20.25   17.48  -2
  10 -10   2   20.25   17.48   1
 -10  11   2   77.21   20.12  -2
  11 -10   2   77.21   20.12   1
 -10  12   2   52.25   21.63  -2
  12 -10   2   52.25   21.63   1
 -10  13   2   30.09   22.81  -2
  13 -10   2   30.09   22.81   1
 -10  14   2   59.23   26.21  -2
  14 -10   2   59.23   26.21   1
  -8 -17   2  -15.33   20.62  -2
 -16  -9   2  -15.33   20.62   1
  -8 -16   2   46.12   20.65  -2
 -15  -9   2   46.12   20.65   1
  -8 -15   2   64.08   20.48  -2
 -14  -9   2   64.08   20.48   1
  -8 -12   2   56.71   19.30  -2
 -11  -9   2   56.71   19.30   1
  -8 -11   2   43.01   19.48  -2
 -10  -9   2   43.01   19.48   1
  -8 -10   2    0.59   17.67  -2
  -9  -9   2    0.59   17.67   1
  -8  -9   2    5.70   17.33  -2
  -8  -9   2    5.70   17.33   1
  -7  -9   2    5.03    6.12   1
  -6  -9   2   47.79    6.68   1
  -5  -9   2   33.62    6.07   1
  -4  -9   2    0.57    5.07   1
  -3  -9   2   19.71    5.26   1
  -9  -2   2  116.11   16.02  -2
  -2  -9   2  116.11   16.02   1
  -9  -1   2  136.99   10.83  -2
  -1  -9   2  136.99   10.83   1
  -9   0   2  768.93   15.50  -2
   0  -9   2  768.93   15.50   1
  -9   1   2  205.06    8.38  -2
   1  -9   2  205.06    8.38   1
  -9   2   2   22.74    7.75  -2
   2  -9   2   22.74    7.75   1
  -9   3   2   18.52    7.77  -2
   3  -9   2   18.52    7.77   1
  -9   4   2   65.48    8.44  -2
   4  -9   2   65.48    8.44   1
  -9   5   2  -11.86    8.20  -2
   5  -9   2  -11.86    8.20   1
  -9   6   2    2.00    9.63  -2
   6  -9   2    2.00    9.63   1
  -9   7   2  150.35   10.71  -2
   7  -9   2  150.35   10.71   1
  -9   8   2  215.26   10.22  -2
   8  -9   2  215.26   10.22   1
  -9   9   2   -3.32    9.34  -2
   9  -9   2   -3.32    9.34   1
  -9  10   2  196.07   11.88  -2
  10  -9   2  196.07   11.88   1
  -9  14   2   -8.89   22.38  -2
  14  -9   2   -8.89   22.38   1
  -7 -18   2    1.37   20.98  -2
 -17  -8   2    1.37   20.98   1
  -7 -17   2   14.94   20.28  -2
 -16  -8   2   14.94   20.28   1
  -7 -16   2   27.74   20.00  -2
 -15  -8   2   27.74   20.00   1
  -7 -15   2   28.01   20.32  -2
 -14  -8   2   28.01   20.32   1
  -7 -14   2   37.32   20.27  -2
 -13  -8   2   37.32   20.27   1
  -7 -13   2   22.12   18.77  -2
 -12  -8   2   22.12   18.77   1
  -7 -12   2    9.14   18.84  -2
 -11  -8   2    9.14   18.84   1
  -7 -11   2   59.21   15.21  -2
 -10  -8   2   59.21   15.21   1
  -7 -10   2   29.00   14.21  -2
  -9  -8   2   29.00   14.21   1
  -7  -9   2   -5.61   16.13  -2
  -8  -8   2   -5.61   16.13   1
  -7  -8   2   -5.86    5.35   1
  -6  -8   2    0.49    4.99   1
  -5  -8   2   63.76    6.08   1
  -4  -8   2  172.83    8.57   1
  -3  -8   2   -3.47    4.30   1
  -8  -2   2  129.66   10.20  -2
  -2  -8   2  129.66   10.20   1
  -8  -1   2   41.57    9.38  -2
  -1  -8   2   41.57    9.38   1
  -8   0   2   44.83    6.33  -2
   0  -8   2   44.83    6.33   1
  -8   1   2  389.84    8.88  -2
   1  -8   2  389.84    8.88   1
  -8   2   2  194.70    8.16  -2
   2  -8   2  194.70    8.16   1
  -8   3   2   28.54    7.17  -2
   3  -8   2   28.54    7.17   1
  -8   4   2   51.34    7.42  -2
   4  -8   2   51.34    7.42   1
  -8   5   2   20.23    7.42  -2
   5  -8   2   20.23    7.42   1
  -8   6   2   51.50    7.83  -2
   6  -8   2   51.50    7.83   1
  -8   7   2  245.05    9.36  -2
   7  -8   2  245.05    9.36   1
  -8   8   2   24.73    7.49  -2
   8  -8   2   24.73    7.49   1
  -8   9   2  182.82   11.05  -2
   9  -8   2  182.82   11.05   1
  -8  11   2   99.05   21.18  -2
  11  -8   2   99.05   21.18   1
  -6 -18   2  132.23   22.21  -2
 -17  -7   2  132.23   22.21   1
  -6 -17   2   58.64   21.08  -2
 -16  -7   2   58.64   21.08   1
  -6 -15   2   12.82   19.89  -2
 -14  -7   2   12.82   19.89   1
  -6 -13   2   87.29   20.05  -2
 -12  -7   2   87.29   20.05   1
  -6 -12   2    1.79   18.19  -2
 -11  -7   2    1.79   18.19   1
  -6 -11   2   33.05   17.26  -2
 -10  -7   2   33.05   17.26   1
  -9  -7   2   -4.49    4.97   1
  -8  -7   2    4.28    6.06   1
  -7  -7   2    4.27    5.14   1
  -6  -7   2  190.46    9.34   1
  -5  -7   2    1.80    4.48   1
  -4  -7   2  115.30    7.39   1
  -7  -3   2   79.15    9.49  -2
  -3  -7   2   79.15    9.49   1
  -7  -2   2   71.97    9.35  -2
  -2  -7   2   71.97    9.35   1
  -7  -1   2   62.66    9.00  -2
  -1  -7   2   62.66    9.00   1
  -7   0   2  150.03    6.21  -2
   0  -7   2  150.03    6.21   1
  -7   1   2  132.70    6.99  -2
   1  -7   2  132.70    6.99   1
  -7   2   2  442.24    9.17  -2
   2  -7   2  442.24    9.17   1
  -7   3   2   14.32    6.53  -2
   3  -7   2   14.32    6.53   1
  -7   4   2  207.13    7.88  -2
   4  -7   2  207.13    7.88   1
  -7   5   2   17.68    6.58  -2
   5  -7   2   17.68    6.58   1
  -7   6   2   10.56    6.37  -2
   6  -7   2   10.56    6.37   1
  -7   7   2  184.04    8.19  -2
   7  -7   2  184.04    8.19   1
  -7   8   2   19.33    9.71  -2
   8  -7   2   19.33    9.71   1
  -7   9   2  155.74   11.41  -2
   9  -7   2  155.74   11.41   1
  -7  10   2   22.41   12.49  -2
  10  -7   2   22.41   12.49   1
  -7  11   2   16.59   19.80  -2
  11  -7   2   16.59   19.80   1
  -7  12   2   29.62   13.86  -2
  12  -7   2   29.62   13.86   1
  -5 -18   2    9.75   19.13  -2
 -17  -6   2    9.75   19.13   1
  -5 -17   2   49.30   20.42  -2
 -16  -6   2   49.30   20.42   1
  -5 -16   2    2.78   19.51  -2
 -15  -6   2    2.78   19.51   1
  -5 -12   2   54.13   18.35  -2
 -11  -6   2   54.13   18.35   1
  -5 -11   2   27.58   16.03  -2
 -10  -6   2   27.58   16.03   1
  -9  -6   2   -8.58    4.81   1
  -8  -6   2   22.38    4.73   1
  -7  -6   2    6.31    3.82   1
  -6  -6   2   35.65    5.28   1
  -5  -6   2  268.31   11.95   1
  -6  -4   2   -0.86    8.42  -2
  -4  -6   2   -0.86    8.42   1
  -6  -3   2  457.49   11.75  -2
  -3  -6   2  457.49   11.75   1
  -6  -2   2  809.07   13.63  -2
  -2  -6   2  809.07   13.63   1
  -6  -1   2   -1.15    7.58  -2
  -1  -6   2   -1.15    7.58   1
  -6   0   2    7.09   10.46  -2
   0  -6   2    7.09   10.46   1
  -6   1   2  654.50    9.44  -2
   1  -6   2  654.50    9.44   1
  -6   2   2  351.09    7.83  -2
   2  -6   2  351.09    7.83   1
  -6   3   2   87.81    6.44  -2
   3  -6   2   87.81    6.44   1
  -6   4   2  189.52    7.01  -2
   4  -6   2  189.52    7.01   1
  -6   5   2  743.01   10.73  -2
   5  -6   2  743.01   10.73   1
  -6   6   2   20.16    5.77  -2
   6  -6   2   20.16    5.77   1
  -6   7   2   64.32    6.42  -2
   7  -6   2   64.32    6.42   1
  -6   8   2  404.96   10.44  -2
   8  -6   2  404.96   10.44   1
  -6   9   2  -16.77    9.89  -2
   9  -6   2  -16.77    9.89   1
  -6  10   2   -5.82    9.34  -2
  10  -6   2   -5.82    9.34   1
  -6  11   2   42.22   16.17  -2
  11  -6   2   42.22   16.17   1
  -6  12   2  356.41   16.13  -2
  12  -6   2  356.41   16.13   1
  -6  13   2   54.41   19.77  -2
  13  -6   2   54.41   19.77   1
  -4 -19   2   50.73   21.00  -2
 -18  -5   2   50.73   21.00   1
  -4 -18   2   16.78   19.77  -2
 -17  -5   2   16.78   19.77   1
  -4 -17   2   23.41   19.12  -2
 -16  -5   2   23.41   19.12   1
  -4 -16   2   69.93   20.26  -2
 -15  -5   2   69.93   20.26   1
  -4 -14   2   73.73   33.22  -2
 -13  -5   2   73.73   33.22   1
  -4 -13   2   41.54   15.41  -2
 -12  -5   2   41.54   15.41   1
  -4 -12   2   11.05   16.63  -2
 -11  -5   2   11.05   16.63   1
 -10  -5   2    4.99    5.31   1
  -9  -5   2  189.00    8.08   1
  -8  -5   2   -2.51    4.17   1
  -7  -5   2   59.22    4.73   1
  -6  -5   2  561.42    8.57   1
  -5  -5   2  361.38    9.50   1
  -4  -5   2  114.32    6.62   1
  -5  -3   2  508.54   11.29  -2
  -3  -5   2  508.54   11.29   1
  -5  -2   2  183.98    8.45  -2
  -2  -5   2  183.98    8.45   1
  -5  -1   2   42.10    7.04  -2
  -1  -5   2   42.10    7.04   1
  -5   0   2  166.37    7.65  -2
   0  -5   2  166.37    7.65   1
  -5   1   2   77.66    5.67  -2
   1  -5   2   77.66    5.67   1
  -5   2   2  167.46    6.10  -2
   2  -5   2  167.46    6.10   1
  -5   3   2   12.83    5.18  -2
   3  -5   2   12.83    5.18   1
  -5   4   2   44.59    5.38  -2
   4  -5   2   44.59    5.38   1
  -5   5   2   93.81    5.78  -2
   5  -5   2   93.81    5.78   1
  -5   6   2  113.75    6.06  -2
   6  -5   2  113.75    6.06   1
  -5   7   2   34.95    6.26  -2
   7  -5   2   34.95    6.26   1
  -5   8   2    0.77    7.12  -2
   8  -5   2    0.77    7.12   1
  -5   9   2   44.61    8.53  -2
   9  -5   2   44.61    8.53   1
  -5  10   2  354.69   20.27  -2
  10  -5   2  354.69   20.27   1
  -3 -19   2   47.07   21.18  -2
 -18  -4   2   47.07   21.18   1
  -3 -17   2    8.75   18.44  -2
 -16  -4   2    8.75   18.44   1
  -3 -16   2   13.51   17.03  -2
 -15  -4   2   13.51   17.03   1
  -3 -15   2   16.20   15.77  -2
 -14  -4   2   16.20   15.77   1
  -3 -14   2  -31.94   31.27  -2
 -13  -4   2  -31.94   31.27   1
  -3 -13   2  182.92   17.73  -2
 -12  -4   2  182.92   17.73   1
 -11  -4   2    1.64    7.75   1
  -4 -10   2  132.49   16.63  -2
 -10  -4   2  132.49   16.63   1
  -9  -4   2   25.68    4.94   1
  -8  -4   2   13.46    4.20   1
  -7  -4   2  364.03    7.90   1
  -6  -4   2   -2.19    3.18   1
  -4  -5   2  175.18   10.05  -2
  -5  -4   2  175.18   10.05   1
  -4  -4   2  773.06   11.49   1
  -4  -3   2   27.87    9.10  -2
  -3  -4   2   27.87    9.10   1
  -4  -2   2  296.49    8.07  -2
  -2  -4   2  296.49    8.07   1
  -4  -1   2  324.25    7.89  -2
  -1  -4   2  324.25    7.89   1
  -4   0   2  129.03    6.28  -2
   0  -4   2  129.03    6.28   1
  -4   1   2  176.52    5.30  -2
   1  -4   2  176.52    5.30   1
  -4   2   2   10.09    4.34  -2
   2  -4   2   10.09    4.34   1
  -4   3   2 1515.99   13.62  -2
   3  -4   2 1515.99   13.62   1
  -4   4   2  233.39    5.99  -2
   4  -4   2  233.39    5.99   1
  -4   5   2  260.81    6.51  -2
   5  -4   2  260.81    6.51   1
  -4   6   2   52.54    5.86  -2
   6  -4   2   52.54    5.86   1
  -4   7   2   54.52    8.80  -2
   7  -4   2   54.52    8.80   1
  -4   8   2  128.74   10.83  -2
   8  -4   2  128.74   10.83   1
  -4   9   2  108.16   15.20  -2
   9  -4   2  108.16   15.20   1
  -4  10   2    2.40   15.73  -2
  10  -4   2    2.40   15.73   1
  18  -4   2   11.83   16.95   1
  -2 -19   2   18.41   19.38  -2
 -18  -3   2   18.41   19.38   1
  -2 -18   2   -1.48   18.30  -2
 -17  -3   2   -1.48   18.30   1
  -2 -17   2   29.35   17.92  -2
 -16  -3   2   29.35   17.92   1
  -2 -15   2  -26.32   32.54  -2
 -14  -3   2  -26.32   32.54   1
  -2 -14   2    6.93   29.77  -2
 -13  -3   2    6.93   29.77   1
 -12  -3   2   29.94   13.95   1
  -3 -11   2   36.85   15.56  -2
 -11  -3   2   36.85   15.56   1
 -10  -3   2   -9.48    4.91   1
  -9  -3   2    0.67    4.53   1
  -8  -3   2   -1.39    3.89   1
  -7  -3   2   73.98    4.72   1
  -3  -6   2  475.39   10.67  -2
  -6  -3   2  475.39   10.67   1
  -3  -5   2  475.12    9.54  -2
  -5  -3   2  475.12    9.54   1
  -3  -4   2   20.04    7.27  -2
  -4  -3   2   20.04    7.27   1
  -3  -3   2  261.12   10.30  -2
  -3  -3   2  261.12   10.30   1
  -3  -2   2  202.44    8.88  -2
  -2  -3   2  202.44    8.88   1
  -3  -1   2 1677.06   16.19  -2
  -1  -3   2 1677.06   16.19   1
  -3   0   2  146.02    4.07  -2
   0  -3   2  146.02    4.07   1
  -3   1   2  455.24    7.79  -2
   1  -3   2  455.24    7.79   1
  -3   2   2  646.97    8.75  -2
   2  -3   2  646.97    8.75   1
  -3   3   2   96.15    4.13  -2
   3  -3   2   96.15    4.13   1
  -3   4   2  430.07    6.78  -2
   4  -3   2  430.07    6.78   1
  -3   5   2   80.76    9.79  -2
   5  -3   2   80.76    9.79   1
  -3   6   2  454.39   11.24  -2
   6  -3   2  454.39   11.24   1
  -3   7   2   91.98    5.33  -2
   7  -3   2   91.98    5.33   1
  -3   8   2  346.25    8.53  -2
   8  -3   2  346.25    8.53   1
  -3   9   2  118.03    6.73  -2
   9  -3   2  118.03    6.73   1
  -3  10   2   14.48    7.23  -2
  10  -3   2   14.48    7.23   1
  -3  11   2   82.54    8.50  -2
  11  -3   2   82.54    8.50   1
  -3  12   2   37.35    9.80  -2
  12  -3   2   37.35    9.80   1
  -3  13   2   14.29    9.94  -2
  13  -3   2   14.29    9.94   1
  -3  14   2   26.69   11.10  -2
  14  -3   2   26.69   11.10   1
  -3  15   2    4.04   11.25  -2
  15  -3   2    4.04   11.25   1
  -3  16   1  -63.89   32.79  -2
  16  -3   2  -63.89   32.79   1
  -3  16   2    6.96   12.50  -2
  16  -3   2    6.96   12.50   1
  18  -3   2  -16.12   12.19   1
  -1 -19   2   60.19   19.24  -2
 -18  -2   2   60.19   19.24   1
  -1 -18   2   17.45   17.39  -2
 -17  -2   2   17.45   17.39   1
 -14  -2   2   -9.03   14.47   1
 -13  -2   2   20.05   14.90   1
  -2 -12   2  149.20   16.63  -2
 -12  -2   2  149.20   16.63   1
  -2 -11   2   13.02   13.71  -2
 -11  -2   2   13.02   13.71   1
  -2 -10   2   32.67   12.85  -2
 -10  -2   2   32.67   12.85   1
  -2  -9   2  122.59   13.08  -2
  -9  -2   2  122.59   13.08   1
  -2  -8   2  133.96    8.67  -2
  -8  -2   2  133.96    8.67   1
  -2  -7   2   69.11    8.04  -2
  -7  -2   2   69.11    8.04   1
  -2  -6   2  765.48   12.53  -2
  -6  -2   2  765.48   12.53   1
  -2  -5   2  153.78    7.32  -2
  -5  -2   2  153.78    7.32   1
  -2  -4   2  311.54    7.51  -2
  -4  -2   2  311.54    7.51   1
  -2  -3   2  196.11    5.72  -2
  -3  -2   2  196.11    5.72   1
  -2  -2   2 9999.99   82.06  -2
  -2  -2   2 9999.99   82.06   1
  -2  -1   2 3358.80   37.19  -2
  -1  -2   2 3358.80   37.19   1
  -2   0   2  540.28    6.78  -2
   0  -2   2  540.28    6.78   1
  -2   1   2   92.29    3.80  -2
   1  -2   2   92.29    3.80   1
  -2   2   2 2001.73   15.04  -2
   2  -2   2 2001.73   15.04   1
  -2   3   2  120.27    6.04  -2
   3  -2   2  120.27    6.04   1
  -2   4   2   89.67    3.63  -2
   4  -2   2   89.67    3.63   1
  -2   5   2  239.03    5.30  -2
   5  -2   2  239.03    5.30   1
  -2   6   2  296.30    6.93  -2
   6  -2   2  296.30    6.93   1
  -2   7   2  228.91    6.56  -2
   7  -2   2  228.91    6.56   1
  -2   8   2   23.91    5.74  -2
   8  -2   2   23.91    5.74   1
  -2   9   2   -7.50    6.23  -2
   9  -2   2   -7.50    6.23   1
  -2  10   2  148.87    8.18  -2
  10  -2   2  148.87    8.18   1
  -2  11   2    7.94    9.56  -2
  11  -2   2    7.94    9.56   1
  -2  12   2   77.72   10.49  -2
  12  -2   2   77.72   10.49   1
  -2  13   2   75.88   11.19  -2
  13  -2   2   75.88   11.19   1
  -2  14   1   22.99   30.39  -2
  14  -2   2   22.99   30.39   1
  -2  14   2   42.99   11.29  -2
  14  -2   2   42.99   11.29   1
  -2  16   2   10.92   12.03  -2
  16  -2   2   10.92   12.03   1
  -2  17   2   13.87   12.90  -2
  17  -2   2   13.87   12.90   1
  19  -2   2  -17.41   18.02   1
 -19  -1   2   -3.78    8.94   1
   0 -19   2  -11.59   16.48  -2
 -18  -1   2  -11.59   16.48   1
   0 -18   2   -8.31   17.01  -2
 -17  -1   2   -8.31   17.01   1
 -15  -1   2  -14.45   14.81   1
 -14  -1   2   36.45   15.33   1
 -13  -1   2   16.26   13.86   1
  -1 -12   2   46.89   13.86  -2
 -12  -1   2   46.89   13.86   1
  -1 -11   2   -7.40   12.82  -2
 -11  -1   2   -7.40   12.82   1
  -1 -10   2   66.62   12.46  -2
 -10  -1   2   66.62   12.46   1
  -1  -9   2  160.49    9.63  -2
  -9  -1   2  160.49    9.63   1
  -1  -8   2   37.26    7.63  -2
  -8  -1   2   37.26    7.63   1
  -1  -7   2   58.29    7.07  -2
  -7  -1   2   58.29    7.07   1
  -1  -6   2   12.68    6.54  -2
  -6  -1   2   12.68    6.54   1
  -1  -5   2   12.85    5.65  -2
  -5  -1   2   12.85    5.65   1
  -1  -4   2  351.77    6.80  -2
  -4  -1   2  351.77    6.80   1
  -1  -3   2 1752.95   16.53  -2
  -3  -1   2 1752.95   16.53   1
  -1  -2   2 3437.55   28.82  -2
  -2  -1   2 3437.55   28.82   1
  -1  -1   2  371.48    6.91  -2
  -1  -1   2  371.48    6.91   1
  -1   0   2  414.08    4.89  -2
   0  -1   2  414.08    4.89   1
  -1   1   2  140.92    3.37  -2
   1  -1   2  140.92    3.37   1
  -1   2   2  393.72    4.93  -2
   2  -1   2  393.72    4.93   1
  -1   3   2 4267.47   34.65  -2
   3  -1   2 4267.47   34.65   1
  -1   4   2  350.33    5.27  -2
   4  -1   2  350.33    5.27   1
  -1   5   2  124.93    5.07  -2
   5  -1   2  124.93    5.07   1
  -1   6   2  947.18   11.85  -2
   6  -1   2  947.18   11.85   1
  -1   7   2  744.51   11.16  -2
   7  -1   2  744.51   11.16   1
  -1   8   2  235.88    7.23  -2
   8  -1   2  235.88    7.23   1
  -1   9   2   65.13    6.84  -2
   9  -1   2   65.13    6.84   1
  -1  10   2   31.31    7.11  -2
  10  -1   2   31.31    7.11   1
  -1  11   2  178.02   11.82  -2
  11  -1   2  178.02   11.82   1
  -1  12   2  222.48   11.16  -2
  12  -1   2  222.48   11.16   1
  -1  13   2   39.08   11.56  -2
  13  -1   2   39.08   11.56   1
  -1  14   2   96.88   12.54  -2
  14  -1   2   96.88   12.54   1
  -1  15   2   10.47   12.38  -2
  15  -1   2   10.47   12.38   1
  16  -1   2  -13.03   15.99   1
  19  -1   2   -5.55   18.87   1
 -19   0   2    1.22    8.21   1
   1 -19   2   35.61   16.09  -2
 -18   0   2   35.61   16.09   1
 -15   0   2   -3.16   15.30   1
 -14   0   2  -11.10   13.53   1
 -13   0   2    7.64   13.37   1
   0 -12   2   29.91   13.22  -2
 -12   0   2   29.91   13.22   1
   0 -11   2   -1.72    9.75  -2
 -11   0   2   -1.72    9.75   1
   0 -10   2   29.09    9.01  -2
 -10   0   2   29.09    9.01   1
   0  -9   2  704.56   12.25  -2
  -9   0   2  704.56   12.25   1
   0  -8   2   38.19    6.90  -2
  -8   0   2   38.19    6.90   1
   0  -7   2  175.73    7.56  -2
  -7   0   2  175.73    7.56   1
   0  -6   2    0.63    5.92  -2
  -6   0   2    0.63    5.92   1
   0  -5   2  160.88    6.18  -2
  -5   0   2  160.88    6.18   1
   0  -4   2  111.99    4.99  -2
  -4   0   2  111.99    4.99   1
   0  -3   2  144.11    4.71  -2
  -3   0   2  144.11    4.71   1
   0  -2   2  568.31    5.87  -2
  -2   0   2  568.31    5.87   1
   0  -1   2  420.37    4.08  -2
  -1   0   2  420.37    4.08   1
   0   0   2   91.73    1.74  -2
   0   0   2   91.73    1.74   1
   0   1   2  480.05    5.73  -2
   1   0   2  480.05    5.73   1
   0   2   2  621.12    8.93  -2
   2   0   2  621.12    8.93   1
   0   3   2  731.01    8.44  -2
   3   0   2  731.01    8.44   1
   0   4   2 3898.81   32.08  -2
   4   0   2 3898.81   32.08   1
   0   5   2  203.97    6.35  -2
   5   0   2  203.97    6.35   1
   0   6   2  143.02    6.44  -2
   6   0   2  143.02    6.44   1
   0   7   2   89.90    6.26  -2
   7   0   2   89.90    6.26   1
   0   8   2    2.79    6.22  -2
   8   0   2    2.79    6.22   1
   0   9   2   38.63    7.01  -2
   9   0   2   38.63    7.01   1
   0  10   2  156.05    8.40  -2
  10   0   2  156.05    8.40   1
   0  11   2  232.84   10.98  -2
  11   0   2  232.84   10.98   1
   0  12   2   21.04   10.13  -2
  12   0   2   21.04   10.13   1
   0  13   2   26.83   11.72  -2
  13   0   2   26.83   11.72   1
   0  14   2   20.05   12.24  -2
  14   0   2   20.05   12.24   1
  15   0   2  -23.50   14.60   1
  16   0   2  -16.36   15.31   1
  -1  19   2   27.69   14.19  -2
  18   0   2   27.69   14.19   1
  19   0   2  -15.12    7.24   1
 -19   1   2   -0.42    7.58   1
   2 -19   2   27.97   15.81  -2
 -18   1   2   27.97   15.81   1
 -15   1   2   -0.67   14.70   1
 -14   1   2   -1.86   14.03   1
   1 -13   2   47.31   13.68  -2
 -13   1   2   47.31   13.68   1
   1 -12   2  -10.05   11.36  -2
 -12   1   2  -10.05   11.36   1
   1 -11   2   90.11   10.15  -2
 -11   1   2   90.11   10.15   1
   1 -10   2  151.65    9.30  -2
 -10   1   2  151.65    9.30   1
   1  -9   2  215.65    9.09  -2
  -9   1   2  215.65    9.09   1
   1  -8   2  296.01    8.48  -2
  -8   1   2  296.01    8.48   1
   1  -7   2   94.06    6.80  -2
  -7   1   2   94.06    6.80   1
   1  -6   2  492.22    9.57  -2
  -6   1   2  492.22    9.57   1
   1  -5   2   17.07    5.12  -2
  -5   1   2   17.07    5.12   1
   1  -4   2  176.10    5.92  -2
  -4   1   2  176.10    5.92   1
   1  -3   2  326.82    5.49  -2
  -3   1   2  326.82    5.49   1
   1  -2   2   84.00    3.09  -2
  -2   1   2   84.00    3.09   1
   1  -1   2  162.82    3.58  -2
  -1   1   2  162.82    3.58   1
   1   0   2  425.75    7.62  -2
   0   1   2  425.75    7.62   1
   1   1   2   13.71    2.31  -2
   1   1   2   13.71    2.31   1
   1   2   2   69.22    5.58  -2
   2   1   2   69.22    5.58   1
   1   4   2   37.47    4.48  -2
   4   1   2   37.47    4.48   1
   1   5   2   15.20    5.28  -2
   5   1   2   15.20    5.28   1
   1   6   2  101.40    6.44  -2
   6   1   2  101.40    6.44   1
   1   7   2  488.29    9.47  -2
   7   1   2  488.29    9.47   1
   1   8   2   15.50    6.58  -2
   8   1   2   15.50    6.58   1
   1   9   2   61.63    7.81  -2
   9   1   2   61.63    7.81   1
   1  10   2   87.51    8.96  -2
  10   1   2   87.51    8.96   1
   1  11   2  267.07   12.36  -2
  11   1   2  267.07   12.36   1
   1  12   2  270.34   14.78  -2
  12   1   2  270.34   14.78   1
   1  13   2   55.69   12.83  -2
  13   1   2   55.69   12.83   1
  14   1   2   -7.71   14.03   1
  15   1   2  -24.16   14.84   1
  16   1   2  -15.11   16.45   1
   0  19   2   25.65   15.24  -2
  18   1   2   25.65   15.24   1
  19   1   2  -19.00    7.39   1
 -16   2   2  -22.97   15.49   1
 -15   2   2   -4.76   15.16   1
   2 -14   2   10.71   13.17  -2
 -14   2   2   10.71   13.17   1
   2 -13   2   17.26   11.68  -2
 -13   2   2   17.26   11.68   1
   2 -12   2   45.84   11.21  -2
 -12   2   2   45.84   11.21   1
   2 -11   2   35.29   10.58  -2
 -11   2   2   35.29   10.58   1
   2 -10   2  216.06    9.57  -2
 -10   2   2  216.06    9.57   1
   2  -9   2   50.96    7.55  -2
  -9   2   2   50.96    7.55   1
   2  -8   2  173.11    7.74  -2
  -8   2   2  173.11    7.74   1
   2  -7   2  368.53    8.40  -2
  -7   2   2  368.53    8.40   1
   2  -6   2  287.71    8.06  -2
  -6   2   2  287.71    8.06   1
   2  -5   2  140.72    5.70  -2
  -5   2   2  140.72    5.70   1
   2  -4   2   16.17    4.03  -2
  -4   2   2   16.17    4.03   1
   2  -3   2  711.04   14.72  -2
  -3   2   2  711.04   14.72   1
   2  -2   2 1806.01   17.66  -2
  -2   2   2 1806.01   17.66   1
   2  -1   2  538.62    5.66  -2
  -1   2   2  538.62    5.66   1
   2   0   2  452.35    5.83  -2
   0   2   2  452.35    5.83   1
   2   1   2    9.55    2.87  -2
   1   2   2    9.55    2.87   1
   2   2   2  394.14    7.13  -2
   2   2   2  394.14    7.13   1
   2   3   2  934.84   10.58  -2
   3   2   2  934.84   10.58   1
   2   4   2  686.12    9.89  -2
   4   2   2  686.12    9.89   1
   2   5   2  179.35    7.25  -2
   5   2   2  179.35    7.25   1
   2   6   2  140.17    6.67  -2
   6   2   2  140.17    6.67   1
   2   7   2    0.63    6.74  -2
   7   2   2    0.63    6.74   1
   2   8   2   90.72    7.63  -2
   8   2   2   90.72    7.63   1
   2   9   2   83.08    8.43  -2
   9   2   2   83.08    8.43   1
   2  10   2  126.92    9.64  -2
  10   2   2  126.92    9.64   1
   2  11   2   25.76   12.69  -2
  11   2   2   25.76   12.69   1
   2  12   2   79.71   14.13  -2
  12   2   2   79.71   14.13   1
  13   2   2   23.75   14.02   1
  14   2   2   -3.41   14.41   1
  15   2   2  -10.72   15.33   1
  16   2   2  -29.60   15.90   1
   1  18   2   17.34   15.97  -2
  17   2   2   17.34   15.97   1
   1  19   2   -4.30   15.97  -2
  18   2   2   -4.30   15.97   1
  19   2   2   23.12    9.17   1
 -18   3   2    5.34   17.91   1
 -17   3   2  -21.03   17.07   1
   3 -15   2    5.24   13.62  -2
 -15   3   2    5.24   13.62   1
   3 -14   2   28.10   12.56  -2
 -14   3   2   28.10   12.56   1
   3 -13   2   -9.26   11.61  -2
 -13   3   2   -9.26   11.61   1
   3 -12   2  315.73   11.44  -2
 -12   3   2  315.73   11.44   1
   3 -11   2  115.99    9.62  -2
 -11   3   2  115.99    9.62   1
   3 -10   2  171.12    9.28  -2
 -10   3   2  171.12    9.28   1
   3  -9   2   23.00    7.11  -2
  -9   3   2   23.00    7.11   1
   3  -8   2   25.62    6.42  -2
  -8   3   2   25.62    6.42   1
   3  -7   2   28.14    5.88  -2
  -7   3   2   28.14    5.88   1
   3  -6   2   69.42    5.58  -2
  -6   3   2   69.42    5.58   1
   3  -5   2   19.85    7.83  -2
  -5   3   2   19.85    7.83   1
   3  -4   2 1256.53   15.84  -2
  -4   3   2 1256.53   15.84   1
   3  -3   2  109.88    4.77  -2
  -3   3   2  109.88    4.77   1
   3  -2   2  101.25    4.13  -2
  -2   3   2  101.25    4.13   1
   3  -1   2 5464.55   37.02  -2
  -1   3   2 5464.55   37.02   1
   3   0   2  824.23    7.96  -2
   0   3   2  824.23    7.96   1
   3   1   2   93.91    7.68  -2
   1   3   2   93.91    7.68   1
   3   2   2  886.40   14.35  -2
   2   3   2  886.40   14.35   1
   3   3   2   52.96    5.15  -2
   3   3   2   52.96    5.15   1
   3   4   2  562.86   10.57  -2
   4   3   2  562.86   10.57   1
   3   5   2  114.22    6.08  -2
   5   3   2  114.22    6.08   1
   3   6   2  130.76    7.10  -2
   6   3   2  130.76    7.10   1
   3   7   2   55.08    7.20  -2
   7   3   2   55.08    7.20   1
   3   8   2   72.82    7.98  -2
   8   3   2   72.82    7.98   1
   3   9   2  132.18    9.36  -2
   9   3   2  132.18    9.36   1
   3  10   2   70.23   10.96  -2
  10   3   2   70.23   10.96   1
   3  11   2   26.76   13.62  -2
  11   3   2   26.76   13.62   1
  13   3   2   16.50   13.96   1
  14   3   2   -3.87   14.39   1
  15   3   2  -12.55   15.71   1
   2  18   2    7.73   16.77  -2
  17   3   2    7.73   16.77   1
   2  19   2  -16.17   16.59  -2
  18   3   2  -16.17   16.59   1
 -18   4   2  -14.43   16.11   1
 -17   4   2  -23.61   14.86   1
 -16   4   2   -3.66   14.15   1
 -15   4   2    1.64   13.42   1
   4 -12   2   62.62   10.34  -2
 -12   4   2   62.62   10.34   1
   4 -11   2   19.98    9.45  -2
 -11   4   2   19.98    9.45   1
   4 -10   2  110.23    8.56  -2
 -10   4   2  110.23    8.56   1
   4  -9   2   23.89   12.56  -2
  -9   4   2   23.89   12.56   1
   4  -8   2   49.06   11.85  -2
  -8   4   2   49.06   11.85   1
   4  -7   2  188.15   10.87  -2
  -7   4   2  188.15   10.87   1
   4  -6   2  199.45   10.36  -2
  -6   4   2  199.45   10.36   1
   4  -5   2   29.28    7.16  -2
  -5   4   2   29.28    7.16   1
   4  -4   2  206.79    6.36  -2
  -4   4   2  206.79    6.36   1
   4  -3   2  520.49    7.59  -2
  -3   4   2  520.49    7.59   1
   4  -2   2  110.40    4.59  -2
  -2   4   2  110.40    4.59   1
   4  -1   2  426.61    6.30  -2
  -1   4   2  426.61    6.30   1
   4   0   2 4962.28   33.79  -2
   0   4   2 4962.28   33.79   1
   4   1   2   58.06    4.08  -2
   1   4   2   58.06    4.08   1
   4   2   2  677.77    9.56  -2
   2   4   2  677.77    9.56   1
   4   3   2  482.38    9.52  -2
   3   4   2  482.38    9.52   1
   4   4   2  302.62    9.12  -2
   4   4   2  302.62    9.12   1
   4   5   2 1034.37   11.69  -2
   5   4   2 1034.37   11.69   1
   4   6   2  157.91    7.57  -2
   6   4   2  157.91    7.57   1
   4   7   2   15.80    7.09  -2
   7   4   2   15.80    7.09   1
   4   8   2  393.86   10.15  -2
   8   4   2  393.86   10.15   1
   4   9   2  128.22   13.95  -2
   9   4   2  128.22   13.95   1
   4  10   2   16.03   12.87  -2
  10   4   2   16.03   12.87   1
   4  11   2   24.59   14.52  -2
  11   4   2   24.59   14.52   1
   3  17   2    6.90   16.54  -2
  16   4   2    6.90   16.54   1
   3  18   2   18.31   18.20  -2
  17   4   2   18.31   18.20   1
 -18   5   2  -10.02   16.53   1
 -17   5   2  -17.40   14.61   1
   5 -12   2  -12.71   27.32  -2
 -12   5   2  -12.71   27.32   1
   5 -11   2   52.70   14.96  -2
 -11   5   2   52.70   14.96   1
   5 -10   2   55.43   14.27  -2
 -10   5   2   55.43   14.27   1
   5  -9   2   25.20   12.65  -2
  -9   5   2   25.20   12.65   1
   5  -8   2   20.03   10.33  -2
  -8   5   2   20.03   10.33   1
   5  -7   2   29.07    7.10  -2
  -7   5   2   29.07    7.10   1
   5  -6   2  683.70   10.97  -2
  -6   5   2  683.70   10.97   1
   5  -5   2   67.35    6.07  -2
  -5   5   2   67.35    6.07   1
   5  -4   2  251.87    6.65  -2
  -4   5   2  251.87    6.65   1
   5  -3   2  139.87    5.70  -2
  -3   5   2  139.87    5.70   1
   5  -2   2  293.10    6.54  -2
  -2   5   2  293.10    6.54   1
   5  -1   2  150.43    5.46  -2
  -1   5   2  150.43    5.46   1
   5   0   2  195.43    5.45  -2
   0   5   2  195.43    5.45   1
   5   1   2    1.93    4.27  -2
   1   5   2    1.93    4.27   1
   5   2   2  184.57    7.54  -2
   2   5   2  184.57    7.54   1
   5   3   2  110.44   11.93  -2
   3   5   2  110.44   11.93   1
   5   4   2 1080.53   15.11  -2
   4   5   2 1080.53   15.11   1
   5   5   2  139.14    6.34  -2
   5   5   2  139.14    6.34   1
   5   6   2  136.33    7.95  -2
   6   5   2  136.33    7.95   1
   5   7   2  105.08    8.54  -2
   7   5   2  105.08    8.54   1
   5   8   2   28.04    9.12  -2
   8   5   2   28.04    9.12   1
   5   9   2  101.46   15.15  -2
   9   5   2  101.46   15.15   1
   5  10   2   75.64   15.31  -2
  10   5   2   75.64   15.31   1
  12   5   2  -14.46   12.98   1
   4  17   2   27.47   19.42  -2
  16   5   2   27.47   19.42   1
   4  18   2   16.49   18.82  -2
  17   5   2   16.49   18.82   1
   4  19   2    0.41   18.72  -2
  18   5   2    0.41   18.72   1
 -18   6   2  -19.57   14.97   1
   6 -12   2  273.45   22.45  -2
 -12   6   2  273.45   22.45   1
   6 -11   2   14.09   12.97  -2
 -11   6   2   14.09   12.97   1
   6 -10   2   97.32   11.26  -2
 -10   6   2   97.32   11.26   1
   6  -9   2    1.32    9.26  -2
  -9   6   2    1.32    9.26   1
   6  -8   2   37.93    8.52  -2
  -8   6   2   37.93    8.52   1
   6  -7   2    4.79    6.91  -2
  -7   6   2    4.79    6.91   1
   6  -6   2   33.73    6.41  -2
  -6   6   2   33.73    6.41   1
   6  -5   2  165.71    6.83  -2
  -5   6   2  165.71    6.83   1
   6  -4   2   36.00    5.83  -2
  -4   6   2   36.00    5.83   1
   6  -3   2  597.56    9.32  -2
  -3   6   2  597.56    9.32   1
   6  -2   2  412.32    7.82  -2
  -2   6   2  412.32    7.82   1
   6  -1   2 1226.44   12.43  -2
  -1   6   2 1226.44   12.43   1
   6   0   2  148.19    5.74  -2
   0   6   2  148.19    5.74   1
   6   1   2   99.16    5.26  -2
   1   6   2   99.16    5.26   1
   6   2   2  163.83    8.31  -2
   2   6   2  163.83    8.31   1
   6   3   2  134.66    8.01  -2
   3   6   2  134.66    8.01   1
   6   4   2  198.86   13.17  -2
   4   6   2  198.86   13.17   1
   6   5   2  128.01   13.38  -2
   5   6   2  128.01   13.38   1
   6   6   2   52.38    7.70  -2
   6   6   2   52.38    7.70   1
   6   7   2   45.09    8.45  -2
   7   6   2   45.09    8.45   1
   8   6   2   18.80    4.59   1
   9   6   2    6.95    4.83   1
   6  10   2  256.18   18.01  -2
  10   6   2  256.18   18.01   1
   5  16   2   14.20   19.15  -2
  15   6   2   14.20   19.15   1
   5  17   2   -0.51   18.99  -2
  16   6   2   -0.51   18.99   1
   5  18   2    2.25   20.21  -2
  17   6   2    2.25   20.21   1
   5  19   2    1.01   19.16  -2
  18   6   2    1.01   19.16   1
   7 -12   2   38.22   13.87  -2
 -12   7   2   38.22   13.87   1
   7 -11   2   58.05   11.19  -2
 -11   7   2   58.05   11.19   1
   7 -10   2   11.42   10.32  -2
 -10   7   2   11.42   10.32   1
   7  -9   2  190.73   11.22  -2
  -9   7   2  190.73   11.22   1
   7  -8   2  256.47   10.32  -2
  -8   7   2  256.47   10.32   1
   7  -7   2  159.17    8.55  -2
  -7   7   2  159.17    8.55   1
   7  -6   2   78.15    6.78  -2
  -6   7   2   78.15    6.78   1
   7  -5   2   32.79    6.13  -2
  -5   7   2   32.79    6.13   1
   7  -4   2   58.20    6.30  -2
  -4   7   2   58.20    6.30   1
   7  -3   2   87.74    6.25  -2
  -3   7   2   87.74    6.25   1
   7  -2   2  199.61    7.09  -2
  -2   7   2  199.61    7.09   1
   7  -1   2  866.38   10.87  -2
  -1   7   2  866.38   10.87   1
   7   0   2  146.08    8.52  -2
   0   7   2  146.08    8.52   1
   7   1   2  426.72   13.78  -2
   1   7   2  426.72   13.78   1
   7   2   2   16.06    8.31  -2
   2   7   2   16.06    8.31   1
   7   3   2   61.94    8.47  -2
   3   7   2   61.94    8.47   1
   7   4   2    6.10   12.92  -2
   4   7   2    6.10   12.92   1
   7   5   2  117.19   14.38  -2
   5   7   2  117.19   14.38   1
   7   6   2   38.31   14.26  -2
   6   7   2   38.31   14.26   1
   7   7   2  227.93   16.82  -2
   7   7   2  227.93   16.82   1
   7   8   2   20.98   15.22  -2
   8   7   2   20.98   15.22   1
   9   7   2    5.60    5.48   1
   6  12   2    5.53   16.67  -2
  11   7   2    5.53   16.67   1
   6  13   2  -29.24   17.94  -2
  12   7   2  -29.24   17.94   1
   6  16   2    3.33   19.56  -2
  15   7   2    3.33   19.56   1
   6  17   2  -23.04   19.84  -2
  16   7   2  -23.04   19.84   1
   6  18   2   31.05   20.14  -2
  17   7   2   31.05   20.14   1
   8 -13   2   10.46   26.05  -2
 -13   8   2   10.46   26.05   1
   8 -12   2    6.06   15.38  -2
 -12   8   2    6.06   15.38   1
   8 -11   2   13.30   13.98  -2
 -11   8   2   13.30   13.98   1
   8 -10   2  122.46   17.44  -2
 -10   8   2  122.46   17.44   1
   8  -9   2  197.48   13.28  -2
  -9   8   2  197.48   13.28   1
   8  -8   2   39.68    8.61  -2
  -8   8   2   39.68    8.61   1
   8  -7   2   22.32    7.46  -2
  -7   8   2   22.32    7.46   1
   8  -6   2  421.19   10.21  -2
  -6   8   2  421.19   10.21   1
   8  -5   2   15.49    6.59  -2
  -5   8   2   15.49    6.59   1
   8  -4   2  123.92    7.38  -2
  -4   8   2  123.92    7.38   1
   8  -3   2  537.84   10.17  -2
  -3   8   2  537.84   10.17   1
   8  -2   2    1.92    6.25  -2
  -2   8   2    1.92    6.25   1
   8  -1   2  242.51    7.52  -2
  -1   8   2  242.51    7.52   1
   8   0   2   -3.28    5.82  -2
   0   8   2   -3.28    5.82   1
   8   1   2   16.42    5.58  -2
   1   8   2   16.42    5.58   1
   8   2   2   73.64    9.41  -2
   2   8   2   73.64    9.41   1
   8   3   2   66.36    9.56  -2
   3   8   2   66.36    9.56   1
   8   4   2  439.44   18.78  -2
   4   8   2  439.44   18.78   1
   8   5   2   41.65   14.95  -2
   5   8   2   41.65   14.95   1
   6   8   2   16.29    3.93   1
   8   7   2   -3.97   15.02  -2
   7   8   2   -3.97   15.02   1
   8   8   2   -6.13   16.32  -2
   8   8   2   -6.13   16.32   1
   7  10   2    8.84   16.83  -2
   9   8   2    8.84   16.83   1
   7  12   2   -7.91   18.62  -2
  11   8   2   -7.91   18.62   1
   7  13   2   -2.94   18.70  -2
  12   8   2   -2.94   18.70   1
   7  15   2   25.59   19.75  -2
  14   8   2   25.59   19.75   1
   7  16   2   64.58   20.48  -2
  15   8   2   64.58   20.48   1
   7  17   2  -28.39   19.83  -2
  16   8   2  -28.39   19.83   1
   7  18   2  -11.13   20.15  -2
  17   8   2  -11.13   20.15   1
   9 -15   2  -47.08   31.16  -2
 -15   9   2  -47.08   31.16   1
   9 -14   2   -2.91   29.29  -2
 -14   9   2   -2.91   29.29   1
   9 -12   2  -21.65   14.77  -2
 -12   9   2  -21.65   14.77   1
   9 -11   2  -13.26   13.02  -2
 -11   9   2  -13.26   13.02   1
   9 -10   2   18.81   12.41  -2
 -10   9   2   18.81   12.41   1
   9  -9   2    7.94   11.02  -2
  -9   9   2    7.94   11.02   1
   9  -8   2  214.49   11.63  -2
  -8   9   2  214.49   11.63   1
   9  -7   2  149.25   10.79  -2
  -7   9   2  149.25   10.79   1
   9  -6   2    3.56    7.71  -2
  -6   9   2    3.56    7.71   1
   9  -5   2   46.77    7.95  -2
  -5   9   2   46.77    7.95   1
   9  -4   2  126.81    8.21  -2
  -4   9   2  126.81    8.21   1
   9  -3   2  147.14    7.98  -2
  -3   9   2  147.14    7.98   1
   9  -2   2   -4.22    6.87  -2
  -2   9   2   -4.22    6.87   1
   9  -1   2   67.40    7.17  -2
  -1   9   2   67.40    7.17   1
   9   0   2   61.23    7.11  -2
   0   9   2   61.23    7.11   1
   9   1   2   49.81    6.31  -2
   1   9   2   49.81    6.31   1
   9   2   2  100.76   10.25  -2
   2   9   2  100.76   10.25   1
   9   3   2  129.62   10.85  -2
   3   9   2  129.62   10.85   1
   9   4   2  120.62   16.81  -2
   4   9   2  120.62   16.81   1
   9   5   2  111.92   16.89  -2
   5   9   2  111.92   16.89   1
   6   9   2   46.95    6.37   1
   7   9   2   36.51    6.64   1
   8   9   2  257.02   20.34  -2
   8   9   2  257.02   20.34   1
   8  10   2  -13.86   11.79  -2
   9   9   2  -13.86   11.79   1
   8  11   2   -2.21   18.72  -2
  10   9   2   -2.21   18.72   1
   8  12   2   37.22   19.75  -2
  11   9   2   37.22   19.75   1
   8  13   2  116.33   21.08  -2
  12   9   2  116.33   21.08   1
   8  14   2   56.20   20.45  -2
  13   9   2   56.20   20.45   1
   8  15   2   71.83   20.89  -2
  14   9   2   71.83   20.89   1
   8  16   2   17.91   20.46  -2
  15   9   2   17.91   20.46   1
   8  17   2  -19.20   20.33  -2
  16   9   2  -19.20   20.33   1
  17   9   2  -44.82   20.83   1
  10 -15   2  -11.59   30.22  -2
 -15  10   2  -11.59   30.22   1
  10 -14   2  -23.54   26.88  -2
 -14  10   2  -23.54   26.88   1
  10 -13   2   -3.86   25.11  -2
 -13  10   2   -3.86   25.11   1
  10 -12   2   25.15   14.78  -2
 -12  10   2   25.15   14.78   1
  10 -11   2   91.00   13.96  -2
 -11  10   2   91.00   13.96   1
  10 -10   2   26.07   11.98  -2
 -10  10   2   26.07   11.98   1
  10  -9   2  153.51   11.73  -2
  -9  10   2  153.51   11.73   1
  10  -8   2   33.23   10.13  -2
  -8  10   2   33.23   10.13   1
  10  -7   2   37.82   10.19  -2
  -7  10   2   37.82   10.19   1
  10  -6   2   11.93   10.21  -2
  -6  10   2   11.93   10.21   1
  10  -5   2  500.48   11.87  -2
  -5  10   2  500.48   11.87   1
  10  -4   2   11.17    8.32  -2
  -4  10   2   11.17    8.32   1
  10  -3   2    6.48    8.03  -2
  -3  10   2    6.48    8.03   1
  10  -2   2  118.31    8.12  -2
  -2  10   2  118.31    8.12   1
  10  -1   2   14.14    7.72  -2
  -1  10   2   14.14    7.72   1
  10   0   2  182.87    8.54  -2
   0  10   2  182.87    8.54   1
  10   1   2   59.02    6.88  -2
   1  10   2   59.02    6.88   1
  10   2   2  129.21   11.90  -2
   2  10   2  129.21   11.90   1
   3  10   2   66.08    6.42   1
   4  10   2   43.78    9.20   1
   5  10   2   56.75    6.53   1
   6  10   2  204.01   10.62   1
   9   8   2  -10.01   18.34  -2
   7  10   2  -10.01   18.34   1
   9   9   2   -1.54   18.51  -2
   8  10   2   -1.54   18.51   1
   9  10   2   34.01   19.38  -2
   9  10   2   34.01   19.38   1
   9  11   2   10.88   19.46  -2
  10  10   2   10.88   19.46   1
   9  12   2  109.17   20.34  -2
  11  10   2  109.17   20.34   1
   9  13   2   12.26   19.85  -2
  12  10   2   12.26   19.85   1
   9  14   2   56.00   20.58  -2
  13  10   2   56.00   20.58   1
   9  15   2   14.84   20.56  -2
  14  10   2   14.84   20.56   1
   9  16   2    9.15   20.20  -2
  15  10   2    9.15   20.20   1
   9  17   2   89.58   22.75  -2
  16  10   2   89.58   22.75   1
  11 -15   2   42.25   28.69  -2
 -15  11   2   42.25   28.69   1
  11 -14   2   66.80   27.73  -2
 -14  11   2   66.80   27.73   1
  11 -12   2   25.85   14.36  -2
 -12  11   2   25.85   14.36   1
  11 -11   2  -11.17   12.28  -2
 -11  11   2  -11.17   12.28   1
  11 -10   2   60.04   11.48  -2
 -10  11   2   60.04   11.48   1
  11  -9   2  132.00   12.32  -2
  -9  11   2  132.00   12.32   1
  11  -8   2  102.13   11.75  -2
  -8  11   2  102.13   11.75   1
  11  -7   2   15.06   10.80  -2
  -7  11   2   15.06   10.80   1
  11  -6   2    4.25   10.84  -2
  -6  11   2    4.25   10.84   1
  11  -5   2   25.21   10.94  -2
  -5  11   2   25.21   10.94   1
  11  -4   2    1.83    8.75  -2
  -4  11   2    1.83    8.75   1
  11  -3   2   90.60    9.06  -2
  -3  11   2   90.60    9.06   1
  11  -2   2   -0.82    8.40  -2
  -2  11   2   -0.82    8.40   1
  11  -1   2  163.99    9.19  -2
  -1  11   2  163.99    9.19   1
  11   0   2  245.42   12.98  -2
   0  11   2  245.42   12.98   1
  11   1   2  285.43   13.79  -2
   1  11   2  285.43   13.79   1
   2  11   2   44.94    6.31   1
   3  11   2   51.02    6.62   1
   4  11   2    0.14    8.29   1
   5  11   2   37.40    6.35   1
   6  11   2   16.63    6.21   1
  10   8   2   -8.87   18.53  -2
   7  11   2   -8.87   18.53   1
  10   9   2  -30.32   18.80  -2
   8  11   2  -30.32   18.80   1
  10  10   2   21.73   19.83  -2
   9  11   2   21.73   19.83   1
  10  12   2   62.19   20.44  -2
  11  11   2   62.19   20.44   1
  10  14   2  -11.71   20.41  -2
  13  11   2  -11.71   20.41   1
  10  16   2   42.57   21.35  -2
  15  11   2   42.57   21.35   1
  12 -15   2  -15.99   28.34  -2
 -15  12   2  -15.99   28.34   1
  12 -14   2    8.50   27.32  -2
 -14  12   2    8.50   27.32   1
  12 -13   2   -1.69   14.83  -2
 -13  12   2   -1.69   14.83   1
  12 -12   2   -5.86   21.19  -2
 -12  12   2   -5.86   21.19   1
  12 -11   2   -3.74   11.91  -2
 -11  12   2   -3.74   11.91   1
  12 -10   2   35.25   12.12  -2
 -10  12   2   35.25   12.12   1
  12  -9   2   26.66   11.44  -2
  -9  12   2   26.66   11.44   1
  12  -8   2   62.94   12.07  -2
  -8  12   2   62.94   12.07   1
  12  -7   2   10.46   11.44  -2
  -7  12   2   10.46   11.44   1
  12  -6   2  419.34   12.97  -2
  -6  12   2  419.34   12.97   1
  12  -5   2   53.18   10.26  -2
  -5  12   2   53.18   10.26   1
  12  -4   2   51.64    9.80  -2
  -4  12   2   51.64    9.80   1
  12  -3   2   11.91   11.34  -2
  -3  12   2   11.91   11.34   1
  12  -2   2  119.68    9.91  -2
  -2  12   2  119.68    9.91   1
  12  -1   2  212.19   10.43  -2
  -1  12   2  212.19   10.43   1
  12   0   2    5.69   12.12  -2
   0  12   2    5.69   12.12   1
   1  12   2  238.61    7.52   1
   2  12   2   19.75    6.15   1
   3  12   2    9.32    5.99   1
   4  12   2  238.85   16.45   1
   5  12   2   12.62    6.13   1
   6  12   2   36.59    6.93   1
  11   8   2    3.11   19.46  -2
   7  12   2    3.11   19.46   1
  11   9   2   46.79   21.54  -2
   8  12   2   46.79   21.54   1
  11  10   2  157.10   22.79  -2
   9  12   2  157.10   22.79   1
  11  13   2   39.46   20.52  -2
  12  12   2   39.46   20.52   1
  11  15   2   30.12   20.81  -2
  14  12   2   30.12   20.81   1
  11  16   2    0.90   20.46  -2
  15  12   2    0.90   20.46   1
  13 -14   2   19.25   16.30  -2
 -14  13   2   19.25   16.30   1
  13 -13   2   20.19   23.26  -2
 -13  13   2   20.19   23.26   1
  13 -12   2   10.38   20.20  -2
 -12  13   2   10.38   20.20   1
  13 -11   2   -4.54   12.47  -2
 -11  13   2   -4.54   12.47   1
  13 -10   2   31.03   12.47  -2
 -10  13   2   31.03   12.47   1
  13  -9   2   27.90   12.47  -2
  -9  13   2   27.90   12.47   1
  13  -8   2   10.69   12.14  -2
  -8  13   2   10.69   12.14   1
  13  -7   2   38.17   12.43  -2
  -7  13   2   38.17   12.43   1
  13  -6   2   32.75   10.68  -2
  -6  13   2   32.75   10.68   1
  13  -5   2    0.09   10.20  -2
  -5  13   2    0.09   10.20   1
  13  -4   2   47.53    9.94  -2
  -4  13   2   47.53    9.94   1
  13  -3   2   13.11    9.53  -2
  -3  13   2   13.11    9.53   1
  13  -2   2  158.28   20.21  -2
  -2  13   2  158.28   20.21   1
  -1  13   2    7.71    5.41   1
   0  13   2   12.46    4.61   1
   1  13   2   17.44    6.00   1
   2  13   2   23.00    6.50   1
   3  13   2   -2.85    6.06   1
  12   4   2   76.43   20.20  -2
   4  13   2   76.43   20.20   1
  12   5   2   16.83   20.00  -2
   5  13   2   16.83   20.00   1
   6  13   2    0.79    6.28   1
  12   8   2  -11.22   20.94  -2
   7  13   2  -11.22   20.94   1
  12  10   2    5.57   21.55  -2
   9  13   2    5.57   21.55   1
  12  12   2   99.40   22.38  -2
  11  13   2   99.40   22.38   1
  12  15   2   19.51   20.54  -2
  14  13   2   19.51   20.54   1
  14 -12   2   -8.52   18.18  -2
 -12  14   2   -8.52   18.18   1
  14 -10   2   -1.58   18.55  -2
 -10  14   2   -1.58   18.55   1
  14  -9   2   39.98   13.41  -2
  -9  14   2   39.98   13.41   1
  14  -8   2   -1.08   13.02  -2
  -8  14   2   -1.08   13.02   1
  14  -7   2   59.80   18.08  -2
  -7  14   2   59.80   18.08   1
  14  -6   2   31.56   11.24  -2
  -6  14   2   31.56   11.24   1
  14  -5   2  -14.71   20.24  -2
  -5  14   2  -14.71   20.24   1
  14  -4   2   79.69   20.14  -2
  -4  14   2   79.69   20.14   1
  14  -3   2   82.62   16.92  -2
  -3  14   2   82.62   16.92   1
  -2  14   2   20.37    9.60   1
  13  -1   2  157.45   21.43  -2
  -1  14   2  157.45   21.43   1
   0  14   2   23.12    8.51   1
   1  14   2   51.23    9.36   1
  13   2   2   -9.73   19.67  -2
   2  14   2   -9.73   19.67   1
  13   3   2   16.97   20.17  -2
   3  14   2   16.97   20.17   1
  13   4   2   10.37   20.28  -2
   4  14   2   10.37   20.28   1
   5  14   2   16.87    8.89   1
  13  11   2   42.79   23.19  -2
  10  14   2   42.79   23.19   1
  13  12   2   -7.27   21.87  -2
  11  14   2   -7.27   21.87   1
  13  14   2   -7.22   21.34  -2
  13  14   2   -7.22   21.34   1
  15  -7   2  -23.49   24.60  -2
  -7  15   2  -23.49   24.60   1
  15  -6   2  -15.56   23.12  -2
  -6  15   2  -15.56   23.12   1
  15  -5   2  -33.45   21.95  -2
  -5  15   2  -33.45   21.95   1
  -3  15   2    2.40   10.54   1
  14  -2   2   58.09   12.10  -2
  -2  15   2   58.09   12.10   1
   0  15   2   12.98    7.88   1
  14   1   2    1.71   12.95  -2
   1  15   2    1.71   12.95   1
  14   3   2  -16.05   20.93  -2
   3  15   2  -16.05   20.93   1
  14  12   2   -7.57   22.79  -2
  11  15   2   -7.57   22.79   1
  14  13   2   18.90   22.12  -2
  12  15   2   18.90   22.12   1
 -11  16   2  -21.69    9.81   1
  16  -7   2  -24.31   25.69  -2
  -7  16   2  -24.31   25.69   1
  15   2   2   54.87   23.48  -2
   2  16   2   54.87   23.48   1
  16   1   2   -8.52   23.02  -2
   1  17   2   -8.52   23.02   1
  16   2   2  -20.48   23.44  -2
   2  17   2  -20.48   23.44   1
  17   1   2  -31.94   24.14  -2
   1  18   2  -31.94   24.14   1
 -17  -3   3  -11.72   23.10  -2
  -2 -18   3  -11.72   23.10   1
 -17   0   3   48.23   20.96  -2
   0 -18   3   48.23   20.96   1
 -17   1   3   51.25   20.50  -2
   1 -18   3   51.25   20.50   1
 -16  -1   3   33.41   20.77  -2
  -1 -17   3   33.41   20.77   1
 -16   1   3   79.71   20.38  -2
   1 -17   3   79.71   20.38   1
 -15 -11   3   12.25   17.10  -2
 -10 -16   3   12.25   17.10   1
 -15  -2   3   29.32   20.04  -2
  -2 -16   3   29.32   20.04   1
 -15  -1   3   38.01   14.15  -2
  -1 -16   3   38.01   14.15   1
 -15   0   3   40.33   19.46  -2
   0 -16   3   40.33   19.46   1
 -15   1   3   74.60   18.76  -2
   1 -16   3   74.60   18.76   1
 -15   2   3   57.02   19.58  -2
   2 -16   3   57.02   19.58   1
 -16  10   3   60.31   24.50  -2
  10 -16   3   60.31   24.50   1
  11 -16   3   -5.80   10.33   1
 -14 -12   3   -8.38   16.65  -2
 -11 -15   3   -8.38   16.65   1
 -14  -3   3   15.76   19.86  -2
  -3 -15   3   15.76   19.86   1
 -14  -2   3   26.09   13.83  -2
  -2 -15   3   26.09   13.83   1
 -14  -1   3   43.26   13.86  -2
  -1 -15   3   43.26   13.86   1
 -14   0   3   55.05   13.80  -2
   0 -15   3   55.05   13.80   1
 -14   1   3   19.64   13.46  -2
   1 -15   3   19.64   13.46   1
 -14   2   3  123.49   19.83  -2
   2 -15   3  123.49   19.83   1
 -14   3   3   58.01   19.66  -2
   3 -15   3   58.01   19.66   1
 -14   4   3   52.68   19.98  -2
   4 -15   3   52.68   19.98   1
 -15   9   3   60.13   23.53  -2
   9 -15   3   60.13   23.53   1
 -15  10   3   56.31   23.34  -2
  10 -15   3   56.31   23.34   1
 -15  11   3   83.92   23.93  -2
  11 -15   3   83.92   23.93   1
  12 -15   3   15.20   13.11   1
 -13 -14   3   50.19   18.06  -2
 -13 -14   3   50.19   18.06   1
 -13  -4   3  -10.04   19.41  -2
  -4 -14   3  -10.04   19.41   1
 -13  -5   3   87.42   21.64  -2
  -4 -14   3   87.42   21.64   1
 -13  -3   3   32.52   14.15  -2
  -3 -14   3   32.52   14.15   1
 -13  -2   3   53.40   13.86  -2
  -2 -14   3   53.40   13.86   1
 -13  -1   3   13.05   12.92  -2
  -1 -14   3   13.05   12.92   1
 -13   0   3   96.92   13.76  -2
   0 -14   3   96.92   13.76   1
 -13   1   3    9.41   12.99  -2
   1 -14   3    9.41   12.99   1
 -13   2   3   17.64   12.40  -2
   2 -14   3   17.64   12.40   1
 -13   3   3  -15.35   18.39  -2
   3 -14   3  -15.35   18.39   1
   4 -14   3    5.71    6.69   1
 -14   6   3  -45.09   22.71  -2
   6 -14   3  -45.09   22.71   1
 -14   7   3   55.66   21.94  -2
   7 -14   3   55.66   21.94   1
 -14   8   3   66.86   22.40  -2
   8 -14   3   66.86   22.40   1
 -14   9   3   10.68   21.73  -2
   9 -14   3   10.68   21.73   1
 -14  10   3    7.12   21.59  -2
  10 -14   3    7.12   21.59   1
 -14  11   3   45.83   21.95  -2
  11 -14   3   45.83   21.95   1
 -14  12   3   74.36   23.24  -2
  12 -14   3   74.36   23.24   1
 -12 -15   3    0.60   16.96  -2
 -14 -13   3    0.60   16.96   1
 -12  -6   3   22.62   21.97  -2
  -5 -13   3   22.62   21.97   1
 -12  -4   3  172.07   15.28  -2
  -4 -13   3  172.07   15.28   1
 -12  -3   3  110.80   14.79  -2
  -3 -13   3  110.80   14.79   1
 -12  -2   3   29.28   13.19  -2
  -2 -13   3   29.28   13.19   1
 -12  -1   3  103.05   13.83  -2
  -1 -13   3  103.05   13.83   1
 -12   0   3  356.96   21.50  -2
   0 -13   3  356.96   21.50   1
 -12   1   3  103.45   19.16  -2
   1 -13   3  103.45   19.16   1
   2 -13   3   25.80    5.26   1
   3 -13   3   37.11    6.91   1
 -13   4   3   19.47   13.70  -2
   4 -13   3   19.47   13.70   1
 -13   6   3  -30.83   21.82  -2
   6 -13   3  -30.83   21.82   1
 -13   7   3   -9.56   15.39  -2
   7 -13   3   -9.56   15.39   1
 -13   8   3   57.61   21.13  -2
   8 -13   3   57.61   21.13   1
 -13   9   3   -5.59   20.25  -2
   9 -13   3   -5.59   20.25   1
 -13  10   3   16.85   20.85  -2
  10 -13   3   16.85   20.85   1
 -13  11   3   12.64   20.33  -2
  11 -13   3   12.64   20.33   1
 -13  12   3   28.52   21.97  -2
  12 -13   3   28.52   21.97   1
 -13  13   3    2.67   22.33  -2
  13 -13   3    2.67   22.33   1
 -13  14   3   47.17   24.71  -2
  14 -13   3   47.17   24.71   1
 -11 -15   3   10.51   20.07  -2
 -14 -12   3   10.51   20.07   1
  -5 -12   3   -6.81    6.24   1
  -4 -12   3    2.00    6.20   1
  -3 -12   3   -0.59    5.98   1
  -2 -12   3  221.83   11.28   1
  -1 -12   3   71.48    7.55   1
   0 -12   3   24.42    6.38   1
   1 -12   3    6.18    5.99   1
 -12   2   3   31.42   17.53  -2
   2 -12   3   31.42   17.53   1
 -12   3   3   55.87   12.98  -2
   3 -12   3   55.87   12.98   1
 -12   4   3   80.61   10.98  -2
   4 -12   3   80.61   10.98   1
 -12   5   3  -12.69   13.60  -2
   5 -12   3  -12.69   13.60   1
 -12   6   3   23.21   12.23  -2
   6 -12   3   23.21   12.23   1
 -12   7   3   58.53   12.27  -2
   7 -12   3   58.53   12.27   1
 -12   8   3  117.09   20.56  -2
   8 -12   3  117.09   20.56   1
 -12   9   3   37.43   20.13  -2
   9 -12   3   37.43   20.13   1
 -12  10   3    2.27   11.81  -2
  10 -12   3    2.27   11.81   1
 -12  11   3   11.53   20.17  -2
  11 -12   3   11.53   20.17   1
 -12  12   3   61.83   21.02  -2
  12 -12   3   61.83   21.02   1
 -12  13   3   77.23   23.36  -2
  13 -12   3   77.23   23.36   1
 -12  14   3   -4.12   24.57  -2
  14 -12   3   -4.12   24.57   1
 -12  15   3   36.04   26.58  -2
  15 -12   3   36.04   26.58   1
 -10 -16   3   -4.43   20.61  -2
 -15 -11   3   -4.43   20.61   1
 -10 -14   3   51.43   20.03  -2
 -13 -11   3   51.43   20.03   1
 -10  -8   3   24.70   19.77  -2
  -7 -11   3   24.70   19.77   1
 -10  -7   3   77.60   19.63  -2
  -6 -11   3   77.60   19.63   1
  -5 -11   3   29.16    6.87   1
  -4 -11   3   14.97    6.33   1
  -3 -11   3  118.75    8.25   1
  -2 -11   3   94.60    7.64   1
  -1 -11   3  174.47   10.47   1
   0 -11   3   85.96    7.35   1
 -11   1   3  261.91   21.28  -2
   1 -11   3  261.91   21.28   1
 -11   2   3  135.99   13.00  -2
   2 -11   3  135.99   13.00   1
 -11   3   3    9.47    9.36  -2
   3 -11   3    9.47    9.36   1
 -11   4   3   49.50   10.11  -2
   4 -11   3   49.50   10.11   1
 -11   5   3   48.13   10.51  -2
   5 -11   3   48.13   10.51   1
 -11   6   3   65.94   12.09  -2
   6 -11   3   65.94   12.09   1
 -11   7   3  124.83   12.39  -2
   7 -11   3  124.83   12.39   1
 -11   8   3   39.46   11.25  -2
   8 -11   3   39.46   11.25   1
 -11   9   3   -9.79   11.07  -2
   9 -11   3   -9.79   11.07   1
 -11  10   3    7.21   10.85  -2
  10 -11   3    7.21   10.85   1
 -11  11   3   -7.05   18.29  -2
  11 -11   3   -7.05   18.29   1
 -11  12   3   11.86   20.08  -2
  12 -11   3   11.86   20.08   1
 -11  13   3    2.10   22.21  -2
  13 -11   3    2.10   22.21   1
 -11  14   3   23.02   25.18  -2
  14 -11   3   23.02   25.18   1
 -11  15   3   39.18   27.71  -2
  15 -11   3   39.18   27.71   1
  -9 -17   3   -5.23   20.47  -2
 -16 -10   3   -5.23   20.47   1
  -9 -16   3   28.88   19.94  -2
 -15 -10   3   28.88   19.94   1
  -9 -13   3   71.56   19.67  -2
 -12 -10   3   71.56   19.67   1
  -9  -9   3   31.52   14.71  -2
  -8 -10   3   31.52   14.71   1
  -9  -8   3  -10.92   18.40  -2
  -7 -10   3  -10.92   18.40   1
  -6 -10   3   -1.70    5.76   1
  -5 -10   3   17.23    6.18   1
  -4 -10   3  163.44    9.87   1
  -3 -10   3    6.94    5.41   1
  -2 -10   3   -7.19    5.04   1
  -1 -10   3  378.06   11.49   1
 -10   0   3   69.88   17.45  -2
   0 -10   3   69.88   17.45   1
 -10   1   3   84.20   11.57  -2
   1 -10   3   84.20   11.57   1
 -10   2   3   35.76    8.80  -2
   2 -10   3   35.76    8.80   1
 -10   3   3   -5.06    8.89  -2
   3 -10   3   -5.06    8.89   1
 -10   4   3  147.73   10.22  -2
   4 -10   3  147.73   10.22   1
 -10   5   3  221.22   10.96  -2
   5 -10   3  221.22   10.96   1
 -10   6   3   72.54    9.87  -2
   6 -10   3   72.54    9.87   1
 -10   7   3  164.67   12.34  -2
   7 -10   3  164.67   12.34   1
 -10   8   3    5.98   10.32  -2
   8 -10   3    5.98   10.32   1
 -10   9   3    8.28   10.25  -2
   9 -10   3    8.28   10.25   1
 -10  10   3   16.45   17.71  -2
  10 -10   3   16.45   17.71   1
 -10  11   3   74.67   19.54  -2
  11 -10   3   74.67   19.54   1
 -10  12   3  -13.21   20.49  -2
  12 -10   3  -13.21   20.49   1
  -8 -17   3   11.16   20.80  -2
 -16  -9   3   11.16   20.80   1
  -8 -16   3   -0.22   19.88  -2
 -15  -9   3   -0.22   19.88   1
  -8 -15   3  -10.71   19.38  -2
 -14  -9   3  -10.71   19.38   1
  -8 -12   3   26.89   18.92  -2
 -11  -9   3   26.89   18.92   1
  -8 -11   3   31.79   18.85  -2
 -10  -9   3   31.79   18.85   1
  -8 -10   3   21.07   15.21  -2
  -9  -9   3   21.07   15.21   1
  -8  -9   3   14.34   14.25  -2
  -8  -9   3   14.34   14.25   1
  -7  -9   3   36.98    6.85   1
  -6  -9   3   24.31    8.37   1
  -5  -9   3   -0.52    5.36   1
  -4  -9   3   13.56    5.41   1
  -3  -9   3   49.97    5.85   1
  -2  -9   3  414.39   11.06   1
  -9  -1   3   35.76   10.70  -2
  -1  -9   3   35.76   10.70   1
  -9   0   3   89.74   10.75  -2
   0  -9   3   89.74   10.75   1
  -9   1   3  171.89    8.47  -2
   1  -9   3  171.89    8.47   1
  -9   2   3   52.21    8.33  -2
   2  -9   3   52.21    8.33   1
  -9   3   3   64.42    8.60  -2
   3  -9   3   64.42    8.60   1
  -9   4   3   26.06    8.35  -2
   4  -9   3   26.06    8.35   1
  -9   5   3  336.57   10.60  -2
   5  -9   3  336.57   10.60   1
  -9   6   3   17.76    8.54  -2
   6  -9   3   17.76    8.54   1
  -9   7   3   25.37    9.56  -2
   7  -9   3   25.37    9.56   1
  -9   8   3  115.09   10.92  -2
   8  -9   3  115.09   10.92   1
  -9   9   3  276.12   12.27  -2
   9  -9   3  276.12   12.27   1
  -9  10   3   82.09   10.61  -2
  10  -9   3   82.09   10.61   1
  -9  11   3   48.70   10.46  -2
  11  -9   3   48.70   10.46   1
  -7 -18   3   25.66   20.73  -2
 -17  -8   3   25.66   20.73   1
  -7 -17   3   19.64   20.01  -2
 -16  -8   3   19.64   20.01   1
  -7 -13   3    2.85   18.40  -2
 -12  -8   3    2.85   18.40   1
  -7 -11   3   23.32   15.38  -2
 -10  -8   3   23.32   15.38   1
  -7 -10   3  -21.82   13.98  -2
  -9  -8   3  -21.82   13.98   1
  -7  -9   3    3.58   16.52  -2
  -8  -8   3    3.58   16.52   1
  -7  -8   3    2.83    5.72   1
  -6  -8   3   48.41    8.57   1
  -5  -8   3    6.11    5.02   1
  -4  -8   3   14.88    4.94   1
  -3  -8   3  271.39    9.31   1
  -8  -2   3   30.18    9.90  -2
  -2  -8   3   30.18    9.90   1
  -8  -1   3  222.48   11.13  -2
  -1  -8   3  222.48   11.13   1
  -8   0   3  121.78   10.17  -2
   0  -8   3  121.78   10.17   1
  -8   1   3  231.42    8.14  -2
   1  -8   3  231.42    8.14   1
  -8   2   3   12.70    7.12  -2
   2  -8   3   12.70    7.12   1
  -8   3   3   93.32    8.05  -2
   3  -8   3   93.32    8.05   1
  -8   4   3  290.89    9.12  -2
   4  -8   3  290.89    9.12   1
  -8   5   3  121.91    8.13  -2
   5  -8   3  121.91    8.13   1
  -8   6   3   77.33    8.14  -2
   6  -8   3   77.33    8.14   1
  -8   7   3   97.96    9.55  -2
   7  -8   3   97.96    9.55   1
  -8   8   3  324.36   10.05  -2
   8  -8   3  324.36   10.05   1
  -8   9   3  474.80   13.84  -2
   9  -8   3  474.80   13.84   1
  -8  10   3   16.34   17.52  -2
  10  -8   3   16.34   17.52   1
  -8  11   3   65.45   20.38  -2
  11  -8   3   65.45   20.38   1
  -8  12   3   13.09   21.53  -2
  12  -8   3   13.09   21.53   1
  -8  13   3  -14.96   23.50  -2
  13  -8   3  -14.96   23.50   1
  -6 -18   3  -13.92   20.40  -2
 -17  -7   3  -13.92   20.40   1
  -6 -17   3   -6.29   19.70  -2
 -16  -7   3   -6.29   19.70   1
  -6 -13   3   -2.21   19.01  -2
 -12  -7   3   -2.21   19.01   1
  -6 -12   3    9.77   17.96  -2
 -11  -7   3    9.77   17.96   1
  -6 -11   3   57.74   17.92  -2
 -10  -7   3   57.74   17.92   1
  -6 -10   3  -10.04   13.68  -2
  -9  -7   3  -10.04   13.68   1
  -8  -7   3  122.24    9.05   1
  -7  -7   3   31.54    5.99   1
  -6  -7   3   49.61    5.93   1
  -5  -7   3  231.53    9.05   1
  -4  -7   3   37.55    5.14   1
  -7  -3   3   73.39   14.48  -2
  -3  -7   3   73.39   14.48   1
  -7  -2   3  717.84   13.84  -2
  -2  -7   3  717.84   13.84   1
  -7  -1   3   34.38    8.78  -2
  -1  -7   3   34.38    8.78   1
  -7   0   3   33.16    8.39  -2
   0  -7   3   33.16    8.39   1
  -7   1   3   98.94    6.76  -2
   1  -7   3   98.94    6.76   1
  -7   2   3  686.54   10.75  -2
   2  -7   3  686.54   10.75   1
  -7   3   3  125.45    7.50  -2
   3  -7   3  125.45    7.50   1
  -7   4   3  302.77    8.33  -2
   4  -7   3  302.77    8.33   1
  -7   5   3   35.51    6.60  -2
   5  -7   3   35.51    6.60   1
  -7   6   3  148.61    7.55  -2
   6  -7   3  148.61    7.55   1
  -7   7   3  145.03    7.85  -2
   7  -7   3  145.03    7.85   1
  -7   8   3  281.73    9.07  -2
   8  -7   3  281.73    9.07   1
  -7   9   3  252.22   19.70  -2
   9  -7   3  252.22   19.70   1
  -7  10   3   12.23   17.87  -2
  10  -7   3   12.23   17.87   1
  -7  11   3    0.94   20.30  -2
  11  -7   3    0.94   20.30   1
  -7  12   3   34.17   21.53  -2
  12  -7   3   34.17   21.53   1
  -5 -18   3   16.54   19.82  -2
 -17  -6   3   16.54   19.82   1
  -5 -17   3   -1.12   20.04  -2
 -16  -6   3   -1.12   20.04   1
  -5 -16   3   42.68   19.98  -2
 -15  -6   3   42.68   19.98   1
  -5 -14   3   34.62   18.66  -2
 -13  -6   3   34.62   18.66   1
  -5 -13   3   50.53   19.22  -2
 -12  -6   3   50.53   19.22   1
  -5 -12   3  -22.68   15.07  -2
 -11  -6   3  -22.68   15.07   1
  -5 -11   3   40.96   16.99  -2
 -10  -6   3   40.96   16.99   1
  -9  -6   3  270.38    9.24   1
  -8  -6   3   -3.47    4.52   1
  -7  -6   3   84.50    6.84   1
  -6  -6   3   -0.81    4.47   1
  -5  -6   3  242.69    8.63   1
  -6  -4   3  214.88   13.58  -2
  -4  -6   3  214.88   13.58   1
  -3  -6   3   43.04    4.79   1
  -6  -2   3  121.93    9.10  -2
  -2  -6   3  121.93    9.10   1
  -6  -1   3  384.34   10.49  -2
  -1  -6   3  384.34   10.49   1
  -6   0   3   65.30    7.97  -2
   0  -6   3   65.30    7.97   1
  -6   1   3  230.76    7.24  -2
   1  -6   3  230.76    7.24   1
  -6   2   3   83.85    6.44  -2
   2  -6   3   83.85    6.44   1
  -6   3   3   78.10    6.45  -2
   3  -6   3   78.10    6.45   1
  -6   4   3  198.35    7.02  -2
   4  -6   3  198.35    7.02   1
  -6   5   3  198.90    7.01  -2
   5  -6   3  198.90    7.01   1
  -6   6   3   64.79    6.04  -2
   6  -6   3   64.79    6.04   1
  -6   7   3  104.31    6.61  -2
   7  -6   3  104.31    6.61   1
  -6   8   3   -0.29    6.66  -2
   8  -6   3   -0.29    6.66   1
  -6   9   3  119.03   10.57  -2
   9  -6   3  119.03   10.57   1
  -6  10   3  330.88   24.41  -2
  10  -6   3  330.88   24.41   1
  -6  12   3   16.60   16.61  -2
  12  -6   3   16.60   16.61   1
  -6  13   3    0.89   18.07  -2
  13  -6   3    0.89   18.07   1
  -4 -19   3   16.17   20.29  -2
 -18  -5   3   16.17   20.29   1
  -4 -18   3   47.88   20.37  -2
 -17  -5   3   47.88   20.37   1
  -4 -16   3   44.74   19.05  -2
 -15  -5   3   44.74   19.05   1
  -4 -15   3   29.14   19.00  -2
 -14  -5   3   29.14   19.00   1
  -4 -14   3   94.70   18.42  -2
 -13  -5   3   94.70   18.42   1
  -4 -13   3  207.09   17.19  -2
 -12  -5   3  207.09   17.19   1
  -4 -12   3   -6.22   16.32  -2
 -11  -5   3   -6.22   16.32   1
  -4 -11   3    4.74   15.14  -2
 -10  -5   3    4.74   15.14   1
  -9  -5   3   22.46    5.27   1
  -8  -5   3   -1.77    4.29   1
  -7  -5   3  152.17    6.55   1
  -6  -5   3   50.81    4.24   1
  -5  -5   3   -5.01    5.07   1
  -4  -5   3  379.43    9.25   1
  -5  -3   3  131.32   11.21  -2
  -3  -5   3  131.32   11.21   1
  -5  -2   3   29.74    7.45  -2
  -2  -5   3   29.74    7.45   1
  -5  -1   3  309.35    8.82  -2
  -1  -5   3  309.35    8.82   1
  -5   0   3  181.45    7.75  -2
   0  -5   3  181.45    7.75   1
  -5   1   3  322.13    6.96  -2
   1  -5   3  322.13    6.96   1
  -5   2   3   60.91    5.75  -2
   2  -5   3   60.91    5.75   1
  -5   3   3   55.43    5.48  -2
   3  -5   3   55.43    5.48   1
  -5   4   3   73.47    5.46  -2
   4  -5   3   73.47    5.46   1
  -5   5   3  139.54    6.04  -2
   5  -5   3  139.54    6.04   1
  -5   6   3  258.44    7.07  -2
   6  -5   3  258.44    7.07   1
  -5   7   3  431.50    8.98  -2
   7  -5   3  431.50    8.98   1
  -5   8   3  124.80    7.57  -2
   8  -5   3  124.80    7.57   1
  -5   9   3  132.95    8.90  -2
   9  -5   3  132.95    8.90   1
  -5  10   3   -8.10   10.06  -2
  10  -5   3   -8.10   10.06   1
  -3 -18   3   -3.61   19.20  -2
 -17  -4   3   -3.61   19.20   1
  -3 -17   3   10.51   18.42  -2
 -16  -4   3   10.51   18.42   1
  -3 -16   3   34.93   17.54  -2
 -15  -4   3   34.93   17.54   1
  -3 -15   3   -7.27   15.26  -2
 -14  -4   3   -7.27   15.26   1
  -3 -14   3  -18.37   17.05  -2
 -13  -4   3  -18.37   17.05   1
  -3 -13   3  122.46   18.08  -2
 -12  -4   3  122.46   18.08   1
  -3 -12   3  -23.21   14.56  -2
 -11  -4   3  -23.21   14.56   1
 -10  -4   3   11.04    5.59   1
  -9  -4   3  401.69    9.91   1
  -8  -4   3   62.53    5.23   1
  -7  -4   3  164.93    6.60   1
  -6  -4   3  209.72    6.35   1
  -4  -5   3 1016.06   18.53  -2
  -5  -4   3 1016.06   18.53   1
  -4  -4   3   15.31    3.63   1
  -4  -3   3   46.49    9.70  -2
  -3  -4   3   46.49    9.70   1
  -4  -2   3   41.08    8.57  -2
  -2  -4   3   41.08    8.57   1
  -4  -1   3 1550.67   16.30  -2
  -1  -4   3 1550.67   16.30   1
  -4   0   3  342.99    5.79  -2
   0  -4   3  342.99    5.79   1
  -4   1   3  220.51    5.60  -2
   1  -4   3  220.51    5.60   1
  -4   2   3  140.74    5.21  -2
   2  -4   3  140.74    5.21   1
  -4   3   3  614.26    8.14  -2
   3  -4   3  614.26    8.14   1
  -4   4   3   28.76    4.72  -2
   4  -4   3   28.76    4.72   1
  -4   5   3  598.90    8.62  -2
   5  -4   3  598.90    8.62   1
  -4   6   3  713.79   10.02  -2
   6  -4   3  713.79   10.02   1
  -4   7   3    6.89    8.30  -2
   7  -4   3    6.89    8.30   1
  -4   8   3  130.78   10.45  -2
   8  -4   3  130.78   10.45   1
  -4   9   3   38.08   13.72  -2
   9  -4   3   38.08   13.72   1
  -4  10   3   12.83   15.44  -2
  10  -4   3   12.83   15.44   1
  18  -4   3  -27.25   15.81   1
  -2 -19   3   23.15   19.60  -2
 -18  -3   3   23.15   19.60   1
  -2 -18   3   24.57   18.87  -2
 -17  -3   3   24.57   18.87   1
  -2 -17   3   -3.76   17.72  -2
 -16  -3   3   -3.76   17.72   1
  -2 -16   3   15.92   17.68  -2
 -15  -3   3   15.92   17.68   1
  -2 -15   3  -27.72   34.78  -2
 -14  -3   3  -27.72   34.78   1
  -2 -14   3   84.15   32.05  -2
 -13  -3   3   84.15   32.05   1
 -12  -3   3    6.95   13.31   1
 -11  -3   3    8.36    5.69   1
  -3 -10   3   78.32   14.99  -2
 -10  -3   3   78.32   14.99   1
  -9  -3   3  137.83    7.52   1
  -3  -8   3  518.02   17.33  -2
  -8  -3   3  518.02   17.33   1
  -7  -3   3   41.25    4.29   1
  -3  -6   3  565.80   17.04  -2
  -6  -3   3  565.80   17.04   1
  -3  -5   3  156.25   11.53  -2
  -5  -3   3  156.25   11.53   1
  -3  -4   3   67.80    6.59  -2
  -4  -3   3   67.80    6.59   1
  -3  -3   3   14.12    4.47   1
  -3  -2   3  238.25    9.64  -2
  -2  -3   3  238.25    9.64   1
  -3  -1   3  321.98    7.03  -2
  -1  -3   3  321.98    7.03   1
  -3   0   3  320.44    6.66  -2
   0  -3   3  320.44    6.66   1
  -3   1   3  127.54    5.54  -2
   1  -3   3  127.54    5.54   1
  -3   2   3  497.49    6.49  -2
   2  -3   3  497.49    6.49   1
  -3   3   3  381.91    5.90  -2
   3  -3   3  381.91    5.90   1
  -3   4   3  363.96    6.28  -2
   4  -3   3  363.96    6.28   1
  -3   5   3   90.32    5.09  -2
   5  -3   3   90.32    5.09   1
  -3   6   3  325.85   10.65  -2
   6  -3   3  325.85   10.65   1
  -3   7   3  184.96    5.87  -2
   7  -3   3  184.96    5.87   1
  -3   8   3  168.37    6.43  -2
   8  -3   3  168.37    6.43   1
  -3   9   3   19.14    5.76  -2
   9  -3   3   19.14    5.76   1
  -3  10   3  335.95    9.55  -2
  10  -3   3  335.95    9.55   1
  -3  11   3   19.59    7.78  -2
  11  -3   3   19.59    7.78   1
  -3  12   3   23.48    9.08  -2
  12  -3   3   23.48    9.08   1
  -3  13   3   21.01    9.63  -2
  13  -3   3   21.01    9.63   1
  -3  14   3   20.69   10.50  -2
  14  -3   3   20.69   10.50   1
  -3  15   3    0.15   10.74  -2
  15  -3   3    0.15   10.74   1
  -3  16   3   52.96   12.57  -2
  16  -3   3   52.96   12.57   1
  18  -3   3  -24.27   12.18   1
  -1 -19   3   -6.59   18.22  -2
 -18  -2   3   -6.59   18.22   1
  -1 -18   3  137.89   20.20  -2
 -17  -2   3  137.89   20.20   1
  -1 -15   3   11.39   34.26  -2
 -14  -2   3   11.39   34.26   1
 -13  -2   3   50.17   15.70   1
 -12  -2   3    4.19   13.29   1
  -2 -11   3  103.47   15.32  -2
 -11  -2   3  103.47   15.32   1
  -2 -10   3  257.44   16.08  -2
 -10  -2   3  257.44   16.08   1
  -2  -9   3  337.48   15.29  -2
  -9  -2   3  337.48   15.29   1
  -2  -8   3   47.55   11.21  -2
  -8  -2   3   47.55   11.21   1
  -2  -7   3  598.41   12.23  -2
  -7  -2   3  598.41   12.23   1
  -2  -6   3  140.45    8.19  -2
  -6  -2   3  140.45    8.19   1
  -2  -5   3   65.41   10.06  -2
  -5  -2   3   65.41   10.06   1
  -2  -4   3   37.44    8.82  -2
  -4  -2   3   37.44    8.82   1
  -2  -3   3  204.91    5.79  -2
  -3  -2   3  204.91    5.79   1
  -2  -2   3   89.02    7.32  -2
  -2  -2   3   89.02    7.32   1
  -2  -1   3  905.14   13.34  -2
  -1  -2   3  905.14   13.34   1
  -2   0   3  238.20    4.83  -2
   0  -2   3  238.20    4.83   1
  -2   1   3 1117.85   10.93  -2
   1  -2   3 1117.85   10.93   1
  -2   2   3  124.30    7.52  -2
   2  -2   3  124.30    7.52   1
  -2   3   3  155.72    4.80  -2
   3  -2   3  155.72    4.80   1
  -2   4   3 1031.29    9.39  -2
   4  -2   3 1031.29    9.39   1
  -2   5   3   35.72    3.73  -2
   5  -2   3   35.72    3.73   1
  -2   6   3   80.37    4.57  -2
   6  -2   3   80.37    4.57   1
  -2   7   3  649.47   10.16  -2
   7  -2   3  649.47   10.16   1
  -2   8   3  317.29    8.23  -2
   8  -2   3  317.29    8.23   1
  -2   9   3  107.71    6.72  -2
   9  -2   3  107.71    6.72   1
  -2  10   3   60.92    7.21  -2
  10  -2   3   60.92    7.21   1
  -2  11   3  153.10    9.22  -2
  11  -2   3  153.10    9.22   1
  -2  12   3   36.47    9.59  -2
  12  -2   3   36.47    9.59   1
  -2  13   3   39.31   10.36  -2
  13  -2   3   39.31   10.36   1
  -2  14   3    0.05   10.45  -2
  14  -2   3    0.05   10.45   1
  -2  15   2  -38.45   31.07  -2
  15  -2   3  -38.45   31.07   1
  -2  15   3   26.30   11.09  -2
  15  -2   3   26.30   11.09   1
  -2  16   3   11.76   11.55  -2
  16  -2   3   11.76   11.55   1
  -2  17   3   -2.93   12.36  -2
  17  -2   3   -2.93   12.36   1
  19  -2   3  -21.62   17.86   1
   0 -19   3   26.18   18.06  -2
 -18  -1   3   26.18   18.06   1
   0 -18   3   23.94   17.54  -2
 -17  -1   3   23.94   17.54   1
 -14  -1   3   -1.15   14.13   1
 -13  -1   3   -6.02   13.26   1
  -1 -12   3   71.80   14.38  -2
 -12  -1   3   71.80   14.38   1
  -1 -11   3   90.47   13.60  -2
 -11  -1   3   90.47   13.60   1
  -1 -10   3  267.34   12.69  -2
 -10  -1   3  267.34   12.69   1
  -1  -9   3   50.61   10.21  -2
  -9  -1   3   50.61   10.21   1
  -1  -8   3  172.89    8.50  -2
  -8  -1   3  172.89    8.50   1
  -1  -7   3   42.36    7.12  -2
  -7  -1   3   42.36    7.12   1
  -1  -6   3  442.13    9.13  -2
  -6  -1   3  442.13    9.13   1
  -1  -5   3  330.13    7.75  -2
  -5  -1   3  330.13    7.75   1
  -1  -4   3 1737.81   14.99  -2
  -4  -1   3 1737.81   14.99   1
  -1  -3   3  380.23    7.32  -2
  -3  -1   3  380.23    7.32   1
  -1  -2   3  886.35    8.27  -2
  -2  -1   3  886.35    8.27   1
  -1  -1   3   85.68    4.76  -2
  -1  -1   3   85.68    4.76   1
  -1   0   3   68.71    2.26  -2
   0  -1   3   68.71    2.26   1
  -1   1   3 2343.04   21.62  -2
   1  -1   3 2343.04   21.62   1
  -1   2   3 4193.05   36.22  -2
   2  -1   3 4193.05   36.22   1
  -1   3   3 5223.42   63.82  -2
   3  -1   3 5223.42   63.82   1
  -1   4   3 1269.44   12.54  -2
   4  -1   3 1269.44   12.54   1
  -1   5   3   16.32    3.91  -2
   5  -1   3   16.32    3.91   1
  -1   6   3  200.01    6.08  -2
   6  -1   3  200.01    6.08   1
  -1   7   3  187.59    6.28  -2
   7  -1   3  187.59    6.28   1
  -1   8   3  309.91    8.24  -2
   8  -1   3  309.91    8.24   1
  -1   9   3   43.50    6.32  -2
   9  -1   3   43.50    6.32   1
  -1  10   3   21.99    7.01  -2
  10  -1   3   21.99    7.01   1
  -1  11   3  225.57   10.18  -2
  11  -1   3  225.57   10.18   1
  -1  12   3  262.72   10.81  -2
  12  -1   3  262.72   10.81   1
  -1  13   3    5.02   10.40  -2
  13  -1   3    5.02   10.40   1
  -1  14   3    6.66   11.00  -2
  14  -1   3    6.66   11.00   1
  -1  15   2  -50.49   29.32  -2
  15  -1   3  -50.49   29.32   1
  -1  15   3   38.23   11.91  -2
  15  -1   3   38.23   11.91   1
  17  -1   3  -32.42   16.28   1
  19  -1   3  -27.26   17.78   1
   1 -19   3   26.91   17.07  -2
 -18   0   3   26.91   17.07   1
   1 -18   3   14.87   16.57  -2
 -17   0   3   14.87   16.57   1
 -14   0   3   19.01   14.34   1
 -13   0   3   78.78   15.39   1
   0 -12   3  269.77   14.75  -2
 -12   0   3  269.77   14.75   1
   0 -11   3   68.27   11.79  -2
 -11   0   3   68.27   11.79   1
   0 -10   3   52.54    9.31  -2
 -10   0   3   52.54    9.31   1
   0  -9   3  106.90    8.89  -2
  -9   0   3  106.90    8.89   1
   0  -8   3  119.69    8.08  -2
  -8   0   3  119.69    8.08   1
   0  -7   3   30.53    6.55  -2
  -7   0   3   30.53    6.55   1
   0  -6   3  172.75   10.68  -2
  -6   0   3  172.75   10.68   1
   0  -5   3  202.66    6.63  -2
  -5   0   3  202.66    6.63   1
   0  -4   3  371.75    6.79  -2
  -4   0   3  371.75    6.79   1
   0  -3   3  371.05    5.96  -2
  -3   0   3  371.05    5.96   1
   0  -2   3  222.82    4.91  -2
  -2   0   3  222.82    4.91   1
   0  -1   3   89.65    2.66  -2
  -1   0   3   89.65    2.66   1
   0   0   3   16.14    1.59  -2
   0   0   3   16.14    1.59   1
   0   1   3  679.22    7.81  -2
   1   0   3  679.22    7.81   1
   0   2   3   91.71    2.83  -2
   2   0   3   91.71    2.83   1
   0   4   3   48.60    4.20  -2
   4   0   3   48.60    4.20   1
   0   5   3  325.64    6.72  -2
   5   0   3  325.64    6.72   1
   0   6   3  137.72    5.96  -2
   6   0   3  137.72    5.96   1
   0   7   3  198.45    6.67  -2
   7   0   3  198.45    6.67   1
   0   8   3  146.66    7.73  -2
   8   0   3  146.66    7.73   1
   0   9   3  279.99    8.43  -2
   9   0   3  279.99    8.43   1
   0  10   3   85.01    7.68  -2
  10   0   3   85.01    7.68   1
   0  11   3   94.62    8.43  -2
  11   0   3   94.62    8.43   1
   0  12   3   16.46   10.02  -2
  12   0   3   16.46   10.02   1
   0  13   3   20.47   10.99  -2
  13   0   3   20.47   10.99   1
   0  14   3   24.68   12.21  -2
  14   0   3   24.68   12.21   1
  15   0   3    1.25   15.11   1
  16   0   3  -16.62   15.72   1
  17   0   3  -33.15   16.91   1
  19   0   3  -18.17   19.70   1
   2 -19   3   12.90   16.06  -2
 -18   1   3   12.90   16.06   1
 -15   1   3   -7.32   15.16   1
 -14   1   3   -4.55   13.92   1
   1 -13   3   90.21   14.56  -2
 -13   1   3   90.21   14.56   1
   1 -12   3   38.74   13.42  -2
 -12   1   3   38.74   13.42   1
   1 -11   3  178.35   11.76  -2
 -11   1   3  178.35   11.76   1
   1 -10   3   92.17    9.49  -2
 -10   1   3   92.17    9.49   1
   1  -9   3  165.63    8.91  -2
  -9   1   3  165.63    8.91   1
   1  -8   3  157.61    7.80  -2
  -8   1   3  157.61    7.80   1
   1  -7   3  128.30   11.61  -2
  -7   1   3  128.30   11.61   1
   1  -6   3  168.58    7.50  -2
  -6   1   3  168.58    7.50   1
   1  -5   3  348.71    7.45  -2
  -5   1   3  348.71    7.45   1
   1  -4   3  206.64    5.61  -2
  -4   1   3  206.64    5.61   1
   1  -3   3   91.60    4.30  -2
  -3   1   3   91.60    4.30   1
   1  -2   3 1166.27   12.62  -2
  -2   1   3 1166.27   12.62   1
   1  -1   3 2121.62   20.07  -2
  -1   1   3 2121.62   20.07   1
   1   0   3  610.06    7.10  -2
   0   1   3  610.06    7.10   1
   1   1   3   19.12    2.46  -2
   1   1   3   19.12    2.46   1
   1   2   3   66.94    3.91  -2
   2   1   3   66.94    3.91   1
   1   3   3  842.02   10.69  -2
   3   1   3  842.02   10.69   1
   1   4   3   86.09    5.08  -2
   4   1   3   86.09    5.08   1
   1   5   3  685.51   10.07  -2
   5   1   3  685.51   10.07   1
   1   6   3   92.61    5.92  -2
   6   1   3   92.61    5.92   1
   1   7   3    6.79    5.97  -2
   7   1   3    6.79    5.97   1
   1   8   3  157.11    7.64  -2
   8   1   3  157.11    7.64   1
   1   9   3   21.47    7.09  -2
   9   1   3   21.47    7.09   1
   1  10   3   25.99    7.98  -2
  10   1   3   25.99    7.98   1
   1  11   3  135.23   10.95  -2
  11   1   3  135.23   10.95   1
   1  12   3   80.01   12.19  -2
  12   1   3   80.01   12.19   1
   1  13   3   15.92   11.65  -2
  13   1   3   15.92   11.65   1
   1  14   3   26.82   12.92  -2
  14   1   3   26.82   12.92   1
  15   1   3   -8.10   15.21   1
  16   1   3   26.07   17.41   1
  17   1   3  -23.96   16.94   1
   0  19   3   16.21   14.48  -2
  18   1   3   16.21   14.48   1
  19   1   3   -6.00    8.43   1
 -15   2   3  -15.70   14.82   1
   2 -14   3   27.23   13.60  -2
 -14   2   3   27.23   13.60   1
   2 -13   3   34.82   12.10  -2
 -13   2   3   34.82   12.10   1
   2 -12   3   63.97   11.81  -2
 -12   2   3   63.97   11.81   1
   2 -11   3   82.51    9.85  -2
 -11   2   3   82.51    9.85   1
   2 -10   3   18.77    8.70  -2
 -10   2   3   18.77    8.70   1
   2  -9   3   61.66    7.91  -2
  -9   2   3   61.66    7.91   1
   2  -8   3   37.81    7.18  -2
  -8   2   3   37.81    7.18   1
   2  -7   3  540.84   11.05  -2
  -7   2   3  540.84   11.05   1
   2  -6   3   90.65    6.97  -2
  -6   2   3   90.65    6.97   1
   2  -5   3   48.40    5.26  -2
  -5   2   3   48.40    5.26   1
   2  -4   3  111.96    5.47  -2
  -4   2   3  111.96    5.47   1
   2  -3   3  489.80   12.47  -2
  -3   2   3  489.80   12.47   1
   2  -2   3  181.40    5.52  -2
  -2   2   3  181.40    5.52   1
   2  -1   3 4625.00   32.63  -2
  -1   2   3 4625.00   32.63   1
   2   0   3   72.62    3.95  -2
   0   2   3   72.62    3.95   1
   2   1   3  107.23    4.53  -2
   1   2   3  107.23    4.53   1
   2   2   3   55.56    5.45  -2
   2   2   3   55.56    5.45   1
   2   3   3  724.43    9.76  -2
   3   2   3  724.43    9.76   1
   2   4   3    5.64    6.70  -2
   4   2   3    5.64    6.70   1
   2   5   3   36.46    6.95  -2
   5   2   3   36.46    6.95   1
   2   6   3   62.61    7.52  -2
   6   2   3   62.61    7.52   1
   2   7   3  173.03    7.37  -2
   7   2   3  173.03    7.37   1
   2   8   3  403.60    9.47  -2
   8   2   3  403.60    9.47   1
   2   9   3  141.85    8.55  -2
   9   2   3  141.85    8.55   1
   2  10   3  102.82    9.59  -2
  10   2   3  102.82    9.59   1
   2  11   3   20.55   12.31  -2
  11   2   3   20.55   12.31   1
   2  12   3  103.91   13.34  -2
  12   2   3  103.91   13.34   1
   2  13   3    6.72   13.00  -2
  13   2   3    6.72   13.00   1
  14   2   3   -9.54   14.06   1
  16   2   3    0.41   17.22   1
   1  19   3   -5.61   15.41  -2
  18   2   3   -5.61   15.41   1
  19   2   3   -3.88    8.19   1
 -18   3   3  -20.72   16.78   1
 -17   3   3  -20.56   17.23   1
   3 -15   3   49.44   14.41  -2
 -15   3   3   49.44   14.41   1
   3 -14   3   12.14   12.74  -2
 -14   3   3   12.14   12.74   1
   3 -13   3   27.64   11.32  -2
 -13   3   3   27.64   11.32   1
   3 -12   3   98.37   11.51  -2
 -12   3   3   98.37   11.51   1
   3 -11   3   22.23    8.96  -2
 -11   3   3   22.23    8.96   1
   3 -10   3   -1.00    8.19  -2
 -10   3   3   -1.00    8.19   1
   3  -9   3   60.76    7.76  -2
  -9   3   3   60.76    7.76   1
   3  -8   3   68.73    6.93  -2
  -8   3   3   68.73    6.93   1
   3  -7   3   96.34    6.48  -2
  -7   3   3   96.34    6.48   1
   3  -6   3   73.34    5.75  -2
  -6   3   3   73.34    5.75   1
   3  -5   3   35.50    7.95  -2
  -5   3   3   35.50    7.95   1
   3  -4   3  613.36   11.22  -2
  -4   3   3  613.36   11.22   1
   3  -3   3  391.01    6.62  -2
  -3   3   3  391.01    6.62   1
   3  -2   3  128.29    4.20  -2
  -2   3   3  128.29    4.20   1
   3  -1   3 6668.87   45.25  -2
  -1   3   3 6668.87   45.25   1
   3   0   3  118.51    7.45  -2
   0   3   3  118.51    7.45   1
   3   1   3  775.47   10.35  -2
   1   3   3  775.47   10.35   1
   3   2   3  698.29    9.55  -2
   2   3   3  698.29    9.55   1
   3   3   3  820.79    8.87  -2
   3   3   3  820.79    8.87   1
   3   4   3  226.92    8.19  -2
   4   3   3  226.92    8.19   1
   3   5   3  336.82    8.20  -2
   5   3   3  336.82    8.20   1
   3   6   3   12.46    6.56  -2
   6   3   3   12.46    6.56   1
   3   7   3  482.26    9.88  -2
   7   3   3  482.26    9.88   1
   3   8   3  256.29    9.21  -2
   8   3   3  256.29    9.21   1
   3   9   3   48.54    8.19  -2
   9   3   3   48.54    8.19   1
   3  10   3  115.34    9.63  -2
  10   3   3  115.34    9.63   1
   3  11   3  523.80   18.46  -2
  11   3   3  523.80   18.46   1
   3  12   3   50.44   13.90  -2
  12   3   3   50.44   13.90   1
   2  18   3   -2.69   16.11  -2
  17   3   3   -2.69   16.11   1
   2  19   3   42.73   17.04  -2
  18   3   3   42.73   17.04   1
 -17   4   3  -25.09   14.27   1
 -16   4   3  -14.09   12.85   1
 -15   4   3   69.40   15.85   1
   4 -13   3   16.36   12.41  -2
 -13   4   3   16.36   12.41   1
   4 -12   3   49.22   10.56  -2
 -12   4   3   49.22   10.56   1
   4 -11   3   16.86    9.58  -2
 -11   4   3   16.86    9.58   1
   4 -10   3   94.51    8.89  -2
 -10   4   3   94.51    8.89   1
   4  -9   3   12.55   12.32  -2
  -9   4   3   12.55   12.32   1
   4  -8   3  274.76   13.62  -2
  -8   4   3  274.76   13.62   1
   4  -7   3  345.93   13.09  -2
  -7   4   3  345.93   13.09   1
   4  -6   3  176.19   13.63  -2
  -6   4   3  176.19   13.63   1
   4  -5   3   76.78    7.83  -2
  -5   4   3   76.78    7.83   1
   4  -4   3   38.14    5.26  -2
  -4   4   3   38.14    5.26   1
   4  -3   3  425.09    7.03  -2
  -3   4   3  425.09    7.03   1
   4  -2   3 1232.31   11.44  -2
  -2   4   3 1232.31   11.44   1
   4  -1   3 1532.31   13.02  -2
  -1   4   3 1532.31   13.02   1
   4   0   3   70.09    3.80  -2
   0   4   3   70.09    3.80   1
   4   1   3   78.02    3.92  -2
   1   4   3   78.02    3.92   1
   4   2   3    7.11    8.70  -2
   2   4   3    7.11    8.70   1
   4   3   3  211.91    5.45  -2
   3   4   3  211.91    5.45   1
   4   4   3    4.92    5.07  -2
   4   4   3    4.92    5.07   1
   4   5   3   -5.54    9.74  -2
   5   4   3   -5.54    9.74   1
   4   6   3  242.29    7.90  -2
   6   4   3  242.29    7.90   1
   4   7   3  194.24    8.34  -2
   7   4   3  194.24    8.34   1
   4   8   3  104.78    8.20  -2
   8   4   3  104.78    8.20   1
   4   9   3  206.26    9.51  -2
   9   4   3  206.26    9.51   1
   4  10   3  102.56   13.58  -2
  10   4   3  102.56   13.58   1
   4  11   3  124.69   15.09  -2
  11   4   3  124.69   15.09   1
   3  18   3   -2.76   17.44  -2
  17   4   3   -2.76   17.44   1
   3  19   3  -13.65   18.06  -2
  18   4   3  -13.65   18.06   1
 -18   5   3   -7.05   16.92   1
 -17   5   3   -4.15   15.94   1
 -16   5   3  -10.08   14.61   1
   5 -12   3  -47.49   27.38  -2
 -12   5   3  -47.49   27.38   1
   5 -11   3   89.62   26.41  -2
 -11   5   3   89.62   26.41   1
   5 -10   3  151.95   14.76  -2
 -10   5   3  151.95   14.76   1
   5  -9   3  312.55   15.33  -2
  -9   5   3  312.55   15.33   1
   5  -8   3  117.57   12.19  -2
  -8   5   3  117.57   12.19   1
   5  -7   3   35.62    7.45  -2
  -7   5   3   35.62    7.45   1
   5  -6   3  221.34    7.98  -2
  -6   5   3  221.34    7.98   1
   5  -5   3  162.77    6.99  -2
  -5   5   3  162.77    6.99   1
   5  -4   3  761.24   10.11  -2
  -4   5   3  761.24   10.11   1
   5  -3   3   81.17    5.03  -2
  -3   5   3   81.17    5.03   1
   5  -2   3   30.49    4.70  -2
  -2   5   3   30.49    4.70   1
   5  -1   3   68.57    4.79  -2
  -1   5   3   68.57    4.79   1
   5   0   3  443.97    6.83  -2
   0   5   3  443.97    6.83   1
   5   1   3  833.35    9.19  -2
   1   5   3  833.35    9.19   1
   5   2   3   30.16    5.15  -2
   2   5   3   30.16    5.15   1
   5   3   3  372.86    6.65  -2
   3   5   3  372.86    6.65   1
   5   4   3   -9.44    4.97  -2
   4   5   3   -9.44    4.97   1
   5   5   3    0.66    5.90  -2
   5   5   3    0.66    5.90   1
   5   6   3   17.70    6.41  -2
   6   5   3   17.70    6.41   1
   5   7   3  118.45    8.51  -2
   7   5   3  118.45    8.51   1
   5   8   3   51.90    9.30  -2
   8   5   3   51.90    9.30   1
   5   9   3   24.08   13.20  -2
   9   5   3   24.08   13.20   1
   5  10   3   61.04   14.36  -2
  10   5   3   61.04   14.36   1
   5  11   3    1.41   13.91  -2
  11   5   3    1.41   13.91   1
   4  17   3   25.45   18.94  -2
  16   5   3   25.45   18.94   1
   4  18   3   14.35   17.72  -2
  17   5   3   14.35   17.72   1
   4  19   3    2.51   18.20  -2
  18   5   3    2.51   18.20   1
 -18   6   3  -10.89   15.29   1
 -17   6   3  -11.71   14.62   1
   6 -11   3   74.05   13.68  -2
 -11   6   3   74.05   13.68   1
   6 -10   3   36.99   12.09  -2
 -10   6   3   36.99   12.09   1
   6  -9   3    8.65   11.12  -2
  -9   6   3    8.65   11.12   1
   6  -8   3   68.99    9.09  -2
  -8   6   3   68.99    9.09   1
   6  -7   3  171.78    8.78  -2
  -7   6   3  171.78    8.78   1
   6  -6   3   80.88    7.02  -2
  -6   6   3   80.88    7.02   1
   6  -5   3  323.91    7.93  -2
  -5   6   3  323.91    7.93   1
   6  -4   3  868.41   11.09  -2
  -4   6   3  868.41   11.09   1
   6  -3   3  267.19    6.89  -2
  -3   6   3  267.19    6.89   1
   6  -2   3   76.91    5.41  -2
  -2   6   3   76.91    5.41   1
   6  -1   3  256.36    6.28  -2
  -1   6   3  256.36    6.28   1
   6   0   3  239.22    6.29  -2
   0   6   3  239.22    6.29   1
   6   1   3  122.40    5.49  -2
   1   6   3  122.40    5.49   1
   6   2   3   51.74    4.82  -2
   2   6   3   51.74    4.82   1
   6   3   3   31.65   11.81  -2
   3   6   3   31.65   11.81   1
   6   4   3  230.54   10.21  -2
   4   6   3  230.54   10.21   1
   6   5   3   11.87    5.76  -2
   5   6   3   11.87    5.76   1
   6   6   3    9.89    6.70  -2
   6   6   3    9.89    6.70   1
   6   7   3  107.46    8.82  -2
   7   6   3  107.46    8.82   1
   6   8   3   59.31    9.99  -2
   8   6   3   59.31    9.99   1
   6   9   3  232.61   17.40  -2
   9   6   3  232.61   17.40   1
   6  10   3   30.22   15.31  -2
  10   6   3   30.22   15.31   1
   5  17   3   10.72   18.73  -2
  16   6   3   10.72   18.73   1
   5  18   3   22.24   20.11  -2
  17   6   3   22.24   20.11   1
   5  19   3    1.67   19.22  -2
  18   6   3    1.67   19.22   1
   7 -13   3    0.69   21.36  -2
 -13   7   3    0.69   21.36   1
   7 -12   3   14.14   13.82  -2
 -12   7   3   14.14   13.82   1
   7 -11   3  130.10   12.59  -2
 -11   7   3  130.10   12.59   1
   7 -10   3  137.40   11.12  -2
 -10   7   3  137.40   11.12   1
   7  -9   3   36.75    9.97  -2
  -9   7   3   36.75    9.97   1
   7  -8   3   95.63    9.24  -2
  -8   7   3   95.63    9.24   1
   7  -7   3  186.37    8.97  -2
  -7   7   3  186.37    8.97   1
   7  -6   3  105.02    7.03  -2
  -6   7   3  105.02    7.03   1
   7  -5   3  438.18    9.08  -2
  -5   7   3  438.18    9.08   1
   7  -4   3   13.58    5.79  -2
  -4   7   3   13.58    5.79   1
   7  -3   3  235.32    7.28  -2
  -3   7   3  235.32    7.28   1
   7  -2   3  803.26   10.78  -2
  -2   7   3  803.26   10.78   1
   7  -1   3  168.82    6.32  -2
  -1   7   3  168.82    6.32   1
   7   0   3  247.17    7.11  -2
   0   7   3  247.17    7.11   1
   7   1   3   12.46    5.44  -2
   1   7   3   12.46    5.44   1
   7   2   3  192.48    6.21  -2
   2   7   3  192.48    6.21   1
   7   3   3  426.34   16.69  -2
   3   7   3  426.34   16.69   1
   7   4   3  187.34   14.72  -2
   4   7   3  187.34   14.72   1
   7   5   3   86.32   13.91  -2
   5   7   3   86.32   13.91   1
   7   6   3  108.21    7.28  -2
   6   7   3  108.21    7.28   1
   7   7   3   30.38    8.94  -2
   7   7   3   30.38    8.94   1
   7   8   3   52.75   15.44  -2
   8   7   3   52.75   15.44   1
   9   7   3    4.71    5.86   1
  10   7   3   47.52   10.50   1
   6  16   3   36.77   20.03  -2
  15   7   3   36.77   20.03   1
   6  17   3    4.89   20.57  -2
  16   7   3    4.89   20.57   1
   6  18   3    8.76   20.19  -2
  17   7   3    8.76   20.19   1
   8 -12   3   35.50   15.58  -2
 -12   8   3   35.50   15.58   1
   8 -11   3   65.05   14.85  -2
 -11   8   3   65.05   14.85   1
   8 -10   3   28.07   13.11  -2
 -10   8   3   28.07   13.11   1
   8  -9   3  111.87   12.58  -2
  -9   8   3  111.87   12.58   1
   8  -8   3  435.56   11.94  -2
  -8   8   3  435.56   11.94   1
   8  -7   3  313.66    9.88  -2
  -7   8   3  313.66    9.88   1
   8  -6   3    7.74    6.59  -2
  -6   8   3    7.74    6.59   1
   8  -5   3  140.95    7.65  -2
  -5   8   3  140.95    7.65   1
   8  -4   3  112.98    7.09  -2
  -4   8   3  112.98    7.09   1
   8  -3   3  192.76    7.58  -2
  -3   8   3  192.76    7.58   1
   8  -2   3  374.14    8.53  -2
  -2   8   3  374.14    8.53   1
   8  -1   3  417.91    8.56  -2
  -1   8   3  417.91    8.56   1
   8   0   3  143.17    6.40  -2
   0   8   3  143.17    6.40   1
   8   1   3  124.98    6.25  -2
   1   8   3  124.98    6.25   1
   8   2   3  463.28   11.84  -2
   2   8   3  463.28   11.84   1
   8   3   3  267.61   10.51  -2
   3   8   3  267.61   10.51   1
   8   4   3  124.84   15.81  -2
   4   8   3  124.84   15.81   1
   8   5   3   71.69   14.97  -2
   5   8   3   71.69   14.97   1
   8   6   3   30.07   15.65  -2
   6   8   3   30.07   15.65   1
   7   8   3   70.35    5.62   1
   8   8   3    8.68   16.14  -2
   8   8   3    8.68   16.14   1
   9   8   3   45.68    9.82   1
   7  12   3    8.68   19.09  -2
  11   8   3    8.68   19.09   1
   7  13   3   28.65   18.75  -2
  12   8   3   28.65   18.75   1
   7  15   3   -0.30   19.36  -2
  14   8   3   -0.30   19.36   1
   7  16   3   -6.60   20.28  -2
  15   8   3   -6.60   20.28   1
   7  17   3  -23.18   19.98  -2
  16   8   3  -23.18   19.98   1
   7  18   3   -7.18   20.74  -2
  17   8   3   -7.18   20.74   1
   9 -14   3  -53.61   28.71  -2
 -14   9   3  -53.61   28.71   1
   9 -12   3    5.90   15.54  -2
 -12   9   3    5.90   15.54   1
   9 -11   3   12.72   19.43  -2
 -11   9   3   12.72   19.43   1
   9 -10   3   15.31   12.52  -2
 -10   9   3   15.31   12.52   1
   9  -9   3  288.26   14.28  -2
  -9   9   3  288.26   14.28   1
   9  -8   3  495.28   14.58  -2
  -8   9   3  495.28   14.58   1
   9  -7   3  207.19    9.34  -2
  -7   9   3  207.19    9.34   1
   9  -6   3  127.50    8.67  -2
  -6   9   3  127.50    8.67   1
   9  -5   3  144.77    8.43  -2
  -5   9   3  144.77    8.43   1
   9  -4   3   40.57    7.50  -2
  -4   9   3   40.57    7.50   1
   9  -3   3   19.46    8.20  -2
  -3   9   3   19.46    8.20   1
   9  -2   3  121.61    7.40  -2
  -2   9   3  121.61    7.40   1
   9  -1   3   79.50    7.13  -2
  -1   9   3   79.50    7.13   1
   9   0   3  359.08    8.82  -2
   0   9   3  359.08    8.82   1
   9   1   3    4.38    6.21  -2
   1   9   3    4.38    6.21   1
   9   2   3  129.68    6.75  -2
   2   9   3  129.68    6.75   1
   9   3   3   46.93   10.11  -2
   3   9   3   46.93   10.11   1
   9   4   3  266.95   19.02  -2
   4   9   3  266.95   19.02   1
   9   5   3   12.75   16.28  -2
   5   9   3   12.75   16.28   1
   9   6   3  186.20   18.17  -2
   6   9   3  186.20   18.17   1
   7   9   3   30.68    4.88   1
   8   9   3   30.07    6.54   1
   8  10   3   57.31   18.52  -2
   9   9   3   57.31   18.52   1
   8  11   3    6.48   18.83  -2
  10   9   3    6.48   18.83   1
   8  12   3   16.78   19.09  -2
  11   9   3   16.78   19.09   1
   8  13   3   85.19   20.48  -2
  12   9   3   85.19   20.48   1
   8  14   3  111.74   20.69  -2
  13   9   3  111.74   20.69   1
   8  15   3   -0.97   19.96  -2
  14   9   3   -0.97   19.96   1
   8  16   3   46.73   20.56  -2
  15   9   3   46.73   20.56   1
   8  17   3   14.02   21.11  -2
  16   9   3   14.02   21.11   1
  17   9   3  -16.92   20.83   1
  10 -14   3  -26.79   22.68  -2
 -14  10   3  -26.79   22.68   1
  10 -12   3  -10.36   14.78  -2
 -12  10   3  -10.36   14.78   1
  10 -11   3  -18.65   19.46  -2
 -11  10   3  -18.65   19.46   1
  10 -10   3   10.29   11.89  -2
 -10  10   3   10.29   11.89   1
  10  -9   3   71.90   11.31  -2
  -9  10   3   71.90   11.31   1
  10  -8   3   -4.30    9.67  -2
  -8  10   3   -4.30    9.67   1
  10  -7   3   -3.42    9.52  -2
  -7  10   3   -3.42    9.52   1
  10  -6   3  264.35   12.12  -2
  -6  10   3  264.35   12.12   1
  10  -5   3    2.08    8.29  -2
  -5  10   3    2.08    8.29   1
  10  -4   3   10.25    8.07  -2
  -4  10   3   10.25    8.07   1
  10  -3   3  593.91   11.95  -2
  -3  10   3  593.91   11.95   1
  10  -2   3   39.63    7.62  -2
  -2  10   3   39.63    7.62   1
  10  -1   3   29.16    7.67  -2
  -1  10   3   29.16    7.67   1
  10   0   3   61.01    7.55  -2
   0  10   3   61.01    7.55   1
  10   1   3   43.17    7.27  -2
   1  10   3   43.17    7.27   1
  10   2   3   69.30    6.74  -2
   2  10   3   69.30    6.74   1
  10   3   3  100.96   18.29  -2
   3  10   3  100.96   18.29   1
   4  10   3   35.83    5.69   1
   5  10   3   81.87    6.93   1
   6  10   3    5.14    5.65   1
   7  10   3    0.86    6.16   1
   9   9   3   26.90   18.45  -2
   8  10   3   26.90   18.45   1
   9  10   3   -7.34   18.38  -2
   9  10   3   -7.34   18.38   1
   9  11   3   23.29   20.03  -2
  10  10   3   23.29   20.03   1
   9  12   3  297.88   22.80  -2
  11  10   3  297.88   22.80   1
   9  13   3    5.34   19.70  -2
  12  10   3    5.34   19.70   1
   9  14   3  -20.37   19.49  -2
  13  10   3  -20.37   19.49   1
   9  15   3  121.99   22.14  -2
  14  10   3  121.99   22.14   1
   9  16   3   64.36   21.03  -2
  15  10   3   64.36   21.03   1
   9  17   3   -7.58   21.36  -2
  16  10   3   -7.58   21.36   1
  11 -15   3  -22.59   29.09  -2
 -15  11   3  -22.59   29.09   1
  11 -14   3   20.83   27.14  -2
 -14  11   3   20.83   27.14   1
  11 -13   3  -16.45   23.82  -2
 -13  11   3  -16.45   23.82   1
  11 -12   3   -3.36   14.03  -2
 -12  11   3   -3.36   14.03   1
  11 -11   3   15.05   13.00  -2
 -11  11   3   15.05   13.00   1
  11 -10   3   65.14   11.72  -2
 -10  11   3   65.14   11.72   1
  11  -9   3   55.79   11.46  -2
  -9  11   3   55.79   11.46   1
  11  -8   3   53.75   11.18  -2
  -8  11   3   53.75   11.18   1
  11  -7   3   -8.35   10.43  -2
  -7  11   3   -8.35   10.43   1
  11  -6   3  208.67   12.29  -2
  -6  11   3  208.67   12.29   1
  11  -5   3   91.67   11.58  -2
  -5  11   3   91.67   11.58   1
  11  -4   3  110.55    9.62  -2
  -4  11   3  110.55    9.62   1
  11  -3   3   39.75    8.69  -2
  -3  11   3   39.75    8.69   1
  11  -2   3  157.04    9.02  -2
  -2  11   3  157.04    9.02   1
  11  -1   3  257.48   10.02  -2
  -1  11   3  257.48   10.02   1
  11   0   3   77.46    8.84  -2
   0  11   3   77.46    8.84   1
  11   1   3  115.63    8.46  -2
   1  11   3  115.63    8.46   1
  11   2   3  -17.73   17.17  -2
   2  11   3  -17.73   17.17   1
   3  11   3  352.19   11.59   1
   4  11   3  126.66    8.65   1
   5  11   3   23.07    5.96   1
   6  11   3   62.10    7.20   1
   7  11   3   20.30    6.78   1
  10   9   3   10.43   20.09  -2
   8  11   3   10.43   20.09   1
   9  11   3   10.85   10.99   1
  10  12   3   20.53   20.10  -2
  11  11   3   20.53   20.10   1
  10  14   3   40.53   20.60  -2
  13  11   3   40.53   20.60   1
  10  15   3   -7.88   20.70  -2
  14  11   3   -7.88   20.70   1
  10  16   3   31.10   20.68  -2
  15  11   3   31.10   20.68   1
  12 -14   3   17.79   16.77  -2
 -14  12   3   17.79   16.77   1
  12 -13   3   33.01   15.38  -2
 -13  12   3   33.01   15.38   1
  12 -12   3   99.28   15.28  -2
 -12  12   3   99.28   15.28   1
  12 -11   3   14.50   12.38  -2
 -11  12   3   14.50   12.38   1
  12 -10   3    7.04   11.49  -2
 -10  12   3    7.04   11.49   1
  12  -9   3   41.07   11.90  -2
  -9  12   3   41.07   11.90   1
  12  -8   3  -19.63   15.30  -2
  -8  12   3  -19.63   15.30   1
  12  -7   3   55.78   11.73  -2
  -7  12   3   55.78   11.73   1
  12  -6   3   10.75   11.44  -2
  -6  12   3   10.75   11.44   1
  12  -5   3  178.81   11.01  -2
  -5  12   3  178.81   11.01   1
  12  -4   3   48.43    9.46  -2
  -4  12   3   48.43    9.46   1
  12  -3   3   17.67    8.87  -2
  -3  12   3   17.67    8.87   1
  12  -2   3   37.07    9.07  -2
  -2  12   3   37.07    9.07   1
  12  -1   3  390.31   11.64  -2
  -1  12   3  390.31   11.64   1
  12   0   3   31.49   14.84  -2
   0  12   3   31.49   14.84   1
   1  12   3   75.86    5.50   1
   2  12   3  121.23    7.95   1
   3  12   3   39.47    6.45   1
   4  12   3   -6.25    8.59   1
   5  12   3   13.25    6.17   1
   6  12   3   13.48    6.61   1
  11   8   3   29.78   20.25  -2
   7  12   3   29.78   20.25   1
  11   9   3  -10.18   20.86  -2
   8  12   3  -10.18   20.86   1
  11  10   3  269.60   24.00  -2
   9  12   3  269.60   24.00   1
  11  11   3   53.11   21.43  -2
  10  12   3   53.11   21.43   1
  11  13   3   12.66   20.85  -2
  12  12   3   12.66   20.85   1
  11  15   3    2.28   21.27  -2
  14  12   3    2.28   21.27   1
  11  16   3   -2.63   21.18  -2
  15  12   3   -2.63   21.18   1
  13 -14   3   16.85   21.58  -2
 -14  13   3   16.85   21.58   1
  13 -13   3   -3.01   20.20  -2
 -13  13   3   -3.01   20.20   1
  13 -12   3    3.57   12.99  -2
 -12  13   3    3.57   12.99   1
  13 -11   3   21.19   12.81  -2
 -11  13   3   21.19   12.81   1
  13 -10   3   22.25   12.41  -2
 -10  13   3   22.25   12.41   1
  13  -9   3   37.61   12.33  -2
  -9  13   3   37.61   12.33   1
  13  -8   3    6.90   11.92  -2
  -8  13   3    6.90   11.92   1
  13  -7   3   62.77   12.51  -2
  -7  13   3   62.77   12.51   1
  13  -6   3  -11.07   17.92  -2
  -6  13   3  -11.07   17.92   1
  13  -5   3   17.03   10.13  -2
  -5  13   3   17.03   10.13   1
  13  -4   3   51.22    9.96  -2
  -4  13   3   51.22    9.96   1
  13  -3   3   22.47    9.53  -2
  -3  13   3   22.47    9.53   1
  13  -2   3   37.56   17.15  -2
  -2  13   3   37.56   17.15   1
  13  -1   3   28.73   14.64  -2
  -1  13   3   28.73   14.64   1
   0  13   3   32.78    4.98   1
   1  13   3   -5.79    4.11   1
   2  13   3  -10.60    5.54   1
   3  13   3   52.28    7.27   1
   4  13   3   21.09    9.94   1
   5  13   3   -2.38    6.10   1
  12   7   3    8.13   21.13  -2
   6  13   3    8.13   21.13   1
  12   8   3   12.40   22.09  -2
   7  13   3   12.40   22.09   1
  12   9   3  114.72   23.43  -2
   8  13   3  114.72   23.43   1
  12  10   3  -17.22   21.35  -2
   9  13   3  -17.22   21.35   1
  12  11   3   54.20   23.07  -2
  10  13   3   54.20   23.07   1
  12  13   3    0.14   20.99  -2
  12  13   3    0.14   20.99   1
  12  14   3  -15.66   21.04  -2
  13  13   3  -15.66   21.04   1
  12  15   3   33.62   21.27  -2
  14  13   3   33.62   21.27   1
  14 -12   3   12.42   19.27  -2
 -12  14   3   12.42   19.27   1
  14 -11   3   18.34   18.52  -2
 -11  14   3   18.34   18.52   1
  14  -9   3   38.61   19.58  -2
  -9  14   3   38.61   19.58   1
  14  -8   3   -6.05   19.38  -2
  -8  14   3   -6.05   19.38   1
  14  -6   3  -19.99   14.26  -2
  -6  14   3  -19.99   14.26   1
  14  -4   3  -13.46   18.71  -2
  -4  14   3  -13.46   18.71   1
  -3  14   3    1.78    9.82   1
  -2  14   3    5.86    5.67   1
  -1  14   3   -7.69    8.35   1
  13   0   3   -2.05   19.80  -2
   0  14   3   -2.05   19.80   1
  13   1   3   -9.04   19.82  -2
   1  14   3   -9.04   19.82   1
  13   2   3   14.75   20.18  -2
   2  14   3   14.75   20.18   1
  13   3   3  105.57   21.65  -2
   3  14   3  105.57   21.65   1
  13   4   3    0.29   21.24  -2
   4  14   3    0.29   21.24   1
   5  14   3   30.83    9.30   1
   6  14   3   50.49   10.73   1
  13  11   3   20.46   22.97  -2
  10  14   3   20.46   22.97   1
  13  12   3  -19.04   21.21  -2
  11  14   3  -19.04   21.21   1
  13  13   3  -28.23   21.08  -2
  12  14   3  -28.23   21.08   1
  13  14   3  -12.28   20.80  -2
  13  14   3  -12.28   20.80   1
  15  -8   3   19.64   20.44  -2
  -8  15   3   19.64   20.44   1
  15  -7   3  -28.70   23.41  -2
  -7  15   3  -28.70   23.41   1
  15  -4   3   35.17   21.27  -2
  -4  15   3   35.17   21.27   1
  -3  15   3    0.97   10.50   1
  -2  15   3   21.48   12.23   1
   0  15   3   36.34   11.48   1
  14   1   3   33.69   21.08  -2
   1  15   3   33.69   21.08   1
  14   2   3  -36.49   20.31  -2
   2  15   3  -36.49   20.31   1
  14   3   3   20.65   22.22  -2
   3  15   3   20.65   22.22   1
   4  15   3   78.13   10.79   1
   5  15   3   54.82   10.56   1
  14  12   3   28.46   23.47  -2
  11  15   3   28.46   23.47   1
  14  13   3   39.38   22.08  -2
  12  15   3   39.38   22.08   1
 -11  16   3   20.85   11.52   1
  16  -7   3   37.30   26.52  -2
  -7  16   3   37.30   26.52   1
  16  -6   3  -43.88   24.00  -2
  -6  16   3  -43.88   24.00   1
  15   2   3    4.30   22.94  -2
   2  16   3    4.30   22.94   1
  16   2   3   15.22   23.20  -2
   2  17   3   15.22   23.20   1
  17   2   3   20.52   25.34  -2
   2  18   3   20.52   25.34   1
 -16   0   4   34.27   21.06  -2
   0 -17   4   34.27   21.06   1
 -15  -1   4    6.64   19.29  -2
  -1 -16   4    6.64   19.29   1
 -15   0   4   86.50   20.54  -2
   0 -16   4   86.50   20.54   1
 -15   1   4   26.06   19.00  -2
   1 -16   4   26.06   19.00   1
 -15   2   4   83.27   14.68  -2
   2 -16   4   83.27   14.68   1
 -16  10   4   90.15   25.55  -2
  10 -16   4   90.15   25.55   1
  11 -16   4  -21.49   16.65   1
 -14 -12   4   51.13   18.35  -2
 -11 -15   4   51.13   18.35   1
 -14  -2   4   47.33   19.82  -2
  -2 -15   4   47.33   19.82   1
 -14  -1   4   35.07   13.53  -2
  -1 -15   4   35.07   13.53   1
 -14   0   4   32.10   13.58  -2
   0 -15   4   32.10   13.58   1
 -14   1   4   17.33   13.82  -2
   1 -15   4   17.33   13.82   1
 -14   2   4   65.86   19.81  -2
   2 -15   4   65.86   19.81   1
 -14   3   4    0.11   13.48  -2
   3 -15   4    0.11   13.48   1
 -15   9   4   93.21   25.10  -2
   9 -15   4   93.21   25.10   1
 -15  11   4   96.65   25.34  -2
  11 -15   4   96.65   25.34   1
  12 -15   4   16.06   12.95   1
 -13 -14   4   47.43   18.11  -2
 -13 -14   4   47.43   18.11   1
 -13  -3   4    9.42   19.71  -2
  -3 -14   4    9.42   19.71   1
 -13  -2   4   30.20   14.36  -2
  -2 -14   4   30.20   14.36   1
 -13  -1   4  127.36   15.00  -2
  -1 -14   4  127.36   15.00   1
 -13   0   4  115.46   14.20  -2
   0 -14   4  115.46   14.20   1
 -13   1   4   34.67   14.10  -2
   1 -14   4   34.67   14.10   1
 -13   2   4   71.27   13.80  -2
   2 -14   4   71.27   13.80   1
 -13   3   4   -8.37   12.97  -2
   3 -14   4   -8.37   12.97   1
   4 -14   4   -6.54   10.10   1
 -14   9   4  101.63   23.73  -2
   9 -14   4  101.63   23.73   1
 -14  10   4   59.05   23.43  -2
  10 -14   4   59.05   23.43   1
 -14  11   4   49.43   22.88  -2
  11 -14   4   49.43   22.88   1
 -14  12   4   29.23   23.08  -2
  12 -14   4   29.23   23.08   1
 -14  13   4    0.38   22.63  -2
  13 -14   4    0.38   22.63   1
 -12  -4   4  231.39   23.00  -2
  -4 -13   4  231.39   23.00   1
 -12  -3   4   67.35   14.33  -2
  -3 -13   4   67.35   14.33   1
 -12  -2   4   71.95   13.90  -2
  -2 -13   4   71.95   13.90   1
 -12  -1   4   26.66   19.33  -2
  -1 -13   4   26.66   19.33   1
 -12   0   4   43.51   18.87  -2
   0 -13   4   43.51   18.87   1
 -12   1   4  207.79   20.75  -2
   1 -13   4  207.79   20.75   1
   2 -13   4   38.27    5.79   1
   3 -13   4   39.98    5.68   1
   4 -13   4   -6.71    8.00   1
 -13   5   4   82.32   16.01  -2
   5 -13   4   82.32   16.01   1
 -13   7   4   -2.48   13.52  -2
   7 -13   4   -2.48   13.52   1
 -13   8   4   41.98   22.07  -2
   8 -13   4   41.98   22.07   1
 -13   9   4   11.79   21.18  -2
   9 -13   4   11.79   21.18   1
 -13  10   4   45.60   22.14  -2
  10 -13   4   45.60   22.14   1
 -13  11   4   30.46   21.50  -2
  11 -13   4   30.46   21.50   1
 -13  12   4   24.12   21.40  -2
  12 -13   4   24.12   21.40   1
 -13  13   4   41.69   22.93  -2
  13 -13   4   41.69   22.93   1
 -13  14   4  -20.55   22.59  -2
  14 -13   4  -20.55   22.59   1
 -11 -15   4   25.44   16.76  -2
 -14 -12   4   25.44   16.76   1
 -11  -7   4   57.15   20.99  -2
  -6 -12   4   57.15   20.99   1
  -5 -12   4   39.93   10.51   1
 -11  -4   4  125.94   19.94  -2
  -4 -12   4  125.94   19.94   1
  -3 -12   4   19.54    6.53   1
  -2 -12   4    5.02    6.03   1
  -1 -12   4   -5.53    5.77   1
   0 -12   4    2.36    6.16   1
   1 -12   4    6.65    6.15   1
   2 -12   4    3.41    4.70   1
 -12   3   4   65.18   19.77  -2
   3 -12   4   65.18   19.77   1
 -12   4   4   65.76   10.66  -2
   4 -12   4   65.76   10.66   1
 -12   5   4   49.39   14.80  -2
   5 -12   4   49.39   14.80   1
 -12   6   4   28.57   12.56  -2
   6 -12   4   28.57   12.56   1
 -12   7   4    5.18   12.20  -2
   7 -12   4    5.18   12.20   1
 -12   8   4   28.51   20.35  -2
   8 -12   4   28.51   20.35   1
 -12   9   4   52.62   19.89  -2
   9 -12   4   52.62   19.89   1
 -12  10   4   40.89   19.77  -2
  10 -12   4   40.89   19.77   1
 -12  11   4   43.31   20.00  -2
  11 -12   4   43.31   20.00   1
 -12  13   4   45.23   23.64  -2
  13 -12   4   45.23   23.64   1
 -12  14   4    7.13   23.96  -2
  14 -12   4    7.13   23.96   1
 -10 -16   4    4.67   16.77  -2
 -15 -11   4    4.67   16.77   1
 -10  -8   4    3.52   19.23  -2
  -7 -11   4    3.52   19.23   1
 -10  -7   4   23.24   13.75  -2
  -6 -11   4   23.24   13.75   1
  -5 -11   4   29.43    6.88   1
  -4 -11   4  110.28    8.49   1
  -3 -11   4   92.10    7.62   1
  -2 -11   4   -3.13    5.58   1
  -1 -11   4  130.70    9.68   1
   0 -11   4   13.64    5.88   1
   1 -11   4   17.35    5.93   1
 -11   2   4   -8.48   18.56  -2
   2 -11   4   -8.48   18.56   1
 -11   3   4   53.84    9.93  -2
   3 -11   4   53.84    9.93   1
 -11   4   4   24.11    9.83  -2
   4 -11   4   24.11    9.83   1
 -11   5   4  113.67   10.74  -2
   5 -11   4  113.67   10.74   1
 -11   6   4   21.33   10.37  -2
   6 -11   4   21.33   10.37   1
 -11   7   4   83.97   12.08  -2
   7 -11   4   83.97   12.08   1
 -11   8   4   26.17   14.39  -2
   8 -11   4   26.17   14.39   1
 -11   9   4   52.10   19.43  -2
   9 -11   4   52.10   19.43   1
 -11  10   4  125.82   12.69  -2
  10 -11   4  125.82   12.69   1
 -11  11   4   43.98   19.69  -2
  11 -11   4   43.98   19.69   1
 -11  12   4   53.08   21.21  -2
  12 -11   4   53.08   21.21   1
 -11  13   4   10.83   21.90  -2
  13 -11   4   10.83   21.90   1
 -11  14   4   11.59   24.62  -2
  14 -11   4   11.59   24.62   1
 -11  15   4   10.40   27.89  -2
  15 -11   4   10.40   27.89   1
  -9 -17   4   49.15   17.47  -2
 -16 -10   4   49.15   17.47   1
  -9 -16   4  -11.01   19.68  -2
 -15 -10   4  -11.01   19.68   1
  -9  -8   4  -34.72   17.57  -2
  -7 -10   4  -34.72   17.57   1
  -6 -10   4   12.19    6.19   1
  -5 -10   4  130.91    9.32   1
  -4 -10   4    1.81    5.65   1
  -3 -10   4    2.00    5.31   1
  -2 -10   4    6.80    5.39   1
  -1 -10   4    9.91    5.36   1
 -10   0   4   88.87   17.89  -2
   0 -10   4   88.87   17.89   1
 -10   1   4  434.64   14.72  -2
   1 -10   4  434.64   14.72   1
 -10   2   4   54.93    9.23  -2
   2 -10   4   54.93    9.23   1
 -10   3   4   17.66    9.40  -2
   3 -10   4   17.66    9.40   1
 -10   4   4   61.64    9.74  -2
   4 -10   4   61.64    9.74   1
 -10   5   4  180.09   10.57  -2
   5 -10   4  180.09   10.57   1
 -10   6   4  133.25   10.14  -2
   6 -10   4  133.25   10.14   1
 -10   7   4  203.75   12.87  -2
   7 -10   4  203.75   12.87   1
 -10   8   4   -7.18   10.35  -2
   8 -10   4   -7.18   10.35   1
 -10   9   4    0.67   10.22  -2
   9 -10   4    0.67   10.22   1
 -10  10   4   11.55   17.66  -2
  10 -10   4   11.55   17.66   1
 -10  11   4   13.14   18.43  -2
  11 -10   4   13.14   18.43   1
 -10  12   4   56.62   21.16  -2
  12 -10   4   56.62   21.16   1
 -10  16   4  -51.00   25.65  -2
  16 -10   4  -51.00   25.65   1
  -8 -17   4    7.53   19.41  -2
 -16  -9   4    7.53   19.41   1
  -8 -15   4   22.47   19.60  -2
 -14  -9   4   22.47   19.60   1
  -8 -12   4   -5.67   18.37  -2
 -11  -9   4   -5.67   18.37   1
  -8 -10   4   14.39   17.87  -2
  -9  -9   4   14.39   17.87   1
  -8  -9   4  -26.73   13.78  -2
  -8  -9   4  -26.73   13.78   1
  -7  -9   4  174.66   14.03   1
  -6  -9   4  139.23    9.95   1
  -5  -9   4  186.47   10.17   1
  -4  -9   4  114.49   10.67   1
  -3  -9   4  185.95    9.24   1
  -2  -9   4   12.44    5.02   1
  -9  -1   4   94.67   15.86  -2
  -1  -9   4   94.67   15.86   1
  -9   0   4    1.86   10.45  -2
   0  -9   4    1.86   10.45   1
  -9   1   4  -19.55    7.62  -2
   1  -9   4  -19.55    7.62   1
  -9   2   4   20.66    8.19  -2
   2  -9   4   20.66    8.19   1
  -9   3   4  130.85    9.00  -2
   3  -9   4  130.85    9.00   1
  -9   4   4   35.40    8.54  -2
   4  -9   4   35.40    8.54   1
  -9   5   4   16.62    8.71  -2
   5  -9   4   16.62    8.71   1
  -9   6   4  -11.74    8.47  -2
   6  -9   4  -11.74    8.47   1
  -9   7   4  407.81   13.45  -2
   7  -9   4  407.81   13.45   1
  -9   8   4  285.51   12.50  -2
   8  -9   4  285.51   12.50   1
  -9   9   4   12.28    9.21  -2
   9  -9   4   12.28    9.21   1
  -9  10   4  117.26   10.97  -2
  10  -9   4  117.26   10.97   1
  -9  11   4   37.39   10.15  -2
  11  -9   4   37.39   10.15   1
  -9  12   4   71.50   21.19  -2
  12  -9   4   71.50   21.19   1
  -7 -18   4   46.38   21.17  -2
 -17  -8   4   46.38   21.17   1
  -7 -17   4   23.30   20.71  -2
 -16  -8   4   23.30   20.71   1
  -7 -11   4    7.38   14.94  -2
 -10  -8   4    7.38   14.94   1
  -7 -10   4    1.92   14.13  -2
  -9  -8   4    1.92   14.13   1
  -7  -9   4  129.94   18.21  -2
  -8  -8   4  129.94   18.21   1
  -7  -8   4   48.31    6.65   1
  -6  -8   4   73.83    6.92   1
  -5  -8   4   76.72    6.60   1
  -4  -8   4    5.14    4.84   1
  -3  -8   4   47.99    5.49   1
  -8  -2   4   -5.84   13.40  -2
  -2  -8   4   -5.84   13.40   1
  -8  -1   4  -10.74    9.28  -2
  -1  -8   4  -10.74    9.28   1
  -8   0   4   40.62    9.83  -2
   0  -8   4   40.62    9.83   1
  -8   1   4   59.26    7.26  -2
   1  -8   4   59.26    7.26   1
  -8   2   4   43.91    7.68  -2
   2  -8   4   43.91    7.68   1
  -8   3   4  182.00    8.48  -2
   3  -8   4  182.00    8.48   1
  -8   4   4   28.26    7.68  -2
   4  -8   4   28.26    7.68   1
  -8   5   4   13.35    7.61  -2
   5  -8   4   13.35    7.61   1
  -8   6   4 1673.44   18.42  -2
   6  -8   4 1673.44   18.42   1
  -8   7   4   -9.26    8.52  -2
   7  -8   4   -9.26    8.52   1
  -8   8   4   99.03    9.52  -2
   8  -8   4   99.03    9.52   1
  -8   9   4    3.65    8.85  -2
   9  -8   4    3.65    8.85   1
  -8  10   4   67.59    9.78  -2
  10  -8   4   67.59    9.78   1
  -8  11   4  160.13   21.16  -2
  11  -8   4  160.13   21.16   1
  -8  12   4   -8.22   21.95  -2
  12  -8   4   -8.22   21.95   1
  -8  13   4   12.70   23.97  -2
  13  -8   4   12.70   23.97   1
  -6 -18   4   48.41   20.30  -2
 -17  -7   4   48.41   20.30   1
  -6 -17   4   39.37   20.59  -2
 -16  -7   4   39.37   20.59   1
  -6 -16   4   41.05   19.56  -2
 -15  -7   4   41.05   19.56   1
  -6 -13   4   38.67   19.09  -2
 -12  -7   4   38.67   19.09   1
  -6 -12   4  129.23   19.23  -2
 -11  -7   4  129.23   19.23   1
  -6 -11   4   35.10   17.72  -2
 -10  -7   4   35.10   17.72   1
  -6 -10   4  150.05   18.29  -2
  -9  -7   4  150.05   18.29   1
  -8  -7   4   16.14    6.24   1
  -7  -7   4   -1.04    5.22   1
  -6  -7   4  104.97   10.91   1
  -5  -7   4  379.22   10.67   1
  -4  -7   4   70.95    5.87   1
  -3  -7   4   10.89    4.31   1
  -7  -2   4  137.71    9.78  -2
  -2  -7   4  137.71    9.78   1
  -7  -1   4   51.63    9.07  -2
  -1  -7   4   51.63    9.07   1
  -7   0   4  227.73   10.27  -2
   0  -7   4  227.73   10.27   1
  -7   1   4   26.42    6.83  -2
   1  -7   4   26.42    6.83   1
  -7   2   4    2.24    6.83  -2
   2  -7   4    2.24    6.83   1
  -7   3   4  185.11    7.96  -2
   3  -7   4  185.11    7.96   1
  -7   4   4  111.73    7.26  -2
   4  -7   4  111.73    7.26   1
  -7   5   4  233.31    8.02  -2
   5  -7   4  233.31    8.02   1
  -7   6   4   14.19    6.60  -2
   6  -7   4   14.19    6.60   1
  -7   7   4  425.12   11.71  -2
   7  -7   4  425.12   11.71   1
  -7   8   4  124.58    7.88  -2
   8  -7   4  124.58    7.88   1
  -7   9   4   14.06   15.51  -2
   9  -7   4   14.06   15.51   1
  -7  10   4  140.62   19.48  -2
  10  -7   4  140.62   19.48   1
  -7  11   4  169.23   22.36  -2
  11  -7   4  169.23   22.36   1
  -7  12   4    6.88   22.22  -2
  12  -7   4    6.88   22.22   1
  -5 -18   4   -5.95   19.54  -2
 -17  -6   4   -5.95   19.54   1
  -5 -16   4  -37.83   18.14  -2
 -15  -6   4  -37.83   18.14   1
  -5 -13   4   55.06   18.90  -2
 -12  -6   4   55.06   18.90   1
  -5 -12   4   65.83   15.74  -2
 -11  -6   4   65.83   15.74   1
  -5 -11   4  150.54   17.82  -2
 -10  -6   4  150.54   17.82   1
  -9  -6   4  147.17    8.02   1
  -8  -6   4   -4.02    4.40   1
  -7  -6   4    6.43    5.22   1
  -6  -6   4   -5.03    4.34   1
  -5  -6   4    0.10    4.04   1
  -4  -6   4   17.27    4.44   1
  -6  -3   4   45.23   11.42  -2
  -3  -6   4   45.23   11.42   1
  -6  -2   4   51.25    8.65  -2
  -2  -6   4   51.25    8.65   1
  -6  -1   4  181.35    9.10  -2
  -1  -6   4  181.35    9.10   1
  -6   0   4  159.20    6.29  -2
   0  -6   4  159.20    6.29   1
  -6   1   4   83.99    6.45  -2
   1  -6   4   83.99    6.45   1
  -6   2   4  245.61    7.52  -2
   2  -6   4  245.61    7.52   1
  -6   3   4  138.49    6.85  -2
   3  -6   4  138.49    6.85   1
  -6   4   4  214.53    7.03  -2
   4  -6   4  214.53    7.03   1
  -6   5   4   29.37    5.91  -2
   5  -6   4   29.37    5.91   1
  -6   6   4    8.38    5.76  -2
   6  -6   4    8.38    5.76   1
  -6   7   4   31.23    6.06  -2
   7  -6   4   31.23    6.06   1
  -6   8   4  279.13    8.64  -2
   8  -6   4  279.13    8.64   1
  -6   9   4  177.16   10.63  -2
   9  -6   4  177.16   10.63   1
  -6  10   4  -12.27   18.54  -2
  10  -6   4  -12.27   18.54   1
  -6  11   4   42.98   21.50  -2
  11  -6   4   42.98   21.50   1
  -4 -19   4   46.38   21.09  -2
 -18  -5   4   46.38   21.09   1
  -4 -18   4   13.10   19.85  -2
 -17  -5   4   13.10   19.85   1
  -4 -16   4   24.60   18.08  -2
 -15  -5   4   24.60   18.08   1
  -4 -14   4  102.73   16.45  -2
 -13  -5   4  102.73   16.45   1
  -4 -13   4  245.73   17.23  -2
 -12  -5   4  245.73   17.23   1
  -4 -12   4  244.85   16.29  -2
 -11  -5   4  244.85   16.29   1
  -4 -11   4   87.79   16.52  -2
 -10  -5   4   87.79   16.52   1
  -9  -5   4    7.98    5.02   1
  -8  -5   4  209.31    7.86   1
  -7  -5   4   -5.63    3.76   1
  -6  -5   4    7.44    4.61   1
  -5  -5   4    7.79    4.11   1
  -4  -5   4  142.19    7.07   1
  -3  -5   4    6.71    3.75   1
  -5  -2   4   73.46    7.96  -2
  -2  -5   4   73.46    7.96   1
  -5  -1   4  103.56    7.39  -2
  -1  -5   4  103.56    7.39   1
  -5   0   4  384.42    6.77  -2
   0  -5   4  384.42    6.77   1
  -5   1   4   92.60    5.80  -2
   1  -5   4   92.60    5.80   1
  -5   2   4   64.66    5.90  -2
   2  -5   4   64.66    5.90   1
  -5   3   4   83.08    5.67  -2
   3  -5   4   83.08    5.67   1
  -5   4   4   66.21    5.49  -2
   4  -5   4   66.21    5.49   1
  -5   5   4  186.98    6.30  -2
   5  -5   4  186.98    6.30   1
  -5   6   4   68.64    5.53  -2
   6  -5   4   68.64    5.53   1
  -5   7   4    3.82    5.36  -2
   7  -5   4    3.82    5.36   1
  -5   8   4    3.88    6.50  -2
   8  -5   4    3.88    6.50   1
  -5   9   4  192.72    9.18  -2
   9  -5   4  192.72    9.18   1
  -5  10   4   86.29   10.76  -2
  10  -5   4   86.29   10.76   1
  -5  11   4   78.94   15.10  -2
  11  -5   4   78.94   15.10   1
  -3 -19   4   46.74   19.95  -2
 -18  -4   4   46.74   19.95   1
  -3 -18   4   55.75   20.21  -2
 -17  -4   4   55.75   20.21   1
  -3 -17   4    1.42   18.48  -2
 -16  -4   4    1.42   18.48   1
  -3 -16   4    4.93   16.89  -2
 -15  -4   4    4.93   16.89   1
  -3 -15   4   14.28   16.41  -2
 -14  -4   4   14.28   16.41   1
  -3 -14   4   20.32   15.83  -2
 -13  -4   4   20.32   15.83   1
  -3 -13   4  133.51   16.11  -2
 -12  -4   4  133.51   16.11   1
  -3 -12   4  211.87   15.33  -2
 -11  -4   4  211.87   15.33   1
 -10  -4   4   27.55    5.82   1
  -9  -4   4   -0.99    4.84   1
  -8  -4   4    4.51    4.24   1
  -7  -4   4   -6.43    3.68   1
  -6  -4   4  108.53    5.60   1
  -4  -5   4  124.52    8.00  -2
  -5  -4   4  124.52    8.00   1
  -4  -4   4   10.04    3.61   1
  -3  -4   4   99.53    6.07   1
  -4  -2   4  274.47   11.11  -2
  -2  -4   4  274.47   11.11   1
  -4  -1   4  964.97   12.37  -2
  -1  -4   4  964.97   12.37   1
  -4   0   4   96.43    4.31  -2
   0  -4   4   96.43    4.31   1
  -4   1   4   73.43    4.70  -2
   1  -4   4   73.43    4.70   1
  -4   2   4  122.77    5.30  -2
   2  -4   4  122.77    5.30   1
  -4   3   4  165.49    5.35  -2
   3  -4   4  165.49    5.35   1
  -4   4   4  419.13    7.06  -2
   4  -4   4  419.13    7.06   1
  -4   5   4  147.79    5.55  -2
   5  -4   4  147.79    5.55   1
  -4   6   4  180.08    6.10  -2
   6  -4   4  180.08    6.10   1
  -4   7   4 1052.56   12.85  -2
   7  -4   4 1052.56   12.85   1
  -4   8   4   57.47    9.82  -2
   8  -4   4   57.47    9.82   1
  -4   9   4    3.83   13.72  -2
   9  -4   4    3.83   13.72   1
  -4  10   4   78.69   16.35  -2
  10  -4   4   78.69   16.35   1
  -2 -19   4   15.64   19.13  -2
 -18  -3   4   15.64   19.13   1
  -2 -18   4   15.22   19.36  -2
 -17  -3   4   15.22   19.36   1
  -2 -17   4   47.06   18.72  -2
 -16  -3   4   47.06   18.72   1
  -2 -16   4   70.36   18.40  -2
 -15  -3   4   70.36   18.40   1
  -2 -15   4   13.57   15.82  -2
 -14  -3   4   13.57   15.82   1
  -2 -14   4   74.52   32.10  -2
 -13  -3   4   74.52   32.10   1
  -2 -13   4  111.26   31.01  -2
 -12  -3   4  111.26   31.01   1
 -11  -3   4    3.75    8.24   1
 -10  -3   4   41.52    5.92   1
  -9  -3   4    2.76    4.81   1
  -8  -3   4   62.99    5.29   1
  -7  -3   4   41.53    4.46   1
  -6  -3   4   31.99    3.93   1
  -3  -5   4    3.58    9.10  -2
  -5  -3   4    3.58    9.10   1
  -3  -4   4  123.96    6.98  -2
  -4  -3   4  123.96    6.98   1
  -3  -3   4  130.04    9.34  -2
  -3  -3   4  130.04    9.34   1
  -2  -3   4  312.28    6.73   1
  -3  -1   4  491.15    8.26  -2
  -1  -3   4  491.15    8.26   1
  -3   0   4  681.74    8.99  -2
   0  -3   4  681.74    8.99   1
  -3   1   4    4.34    3.68  -2
   1  -3   4    4.34    3.68   1
  -3   2   4  587.88    8.40  -2
   2  -3   4  587.88    8.40   1
  -3   3   4  122.75    4.25  -2
   3  -3   4  122.75    4.25   1
  -3   4   4 1289.83   11.88  -2
   4  -3   4 1289.83   11.88   1
  -3   5   4   48.33    4.40  -2
   5  -3   4   48.33    4.40   1
  -3   6   4  141.01    8.68  -2
   6  -3   4  141.01    8.68   1
  -3   7   4   20.91    8.11  -2
   7  -3   4   20.91    8.11   1
  -3   8   4  385.87    7.73  -2
   8  -3   4  385.87    7.73   1
  -3   9   4   95.31    6.29  -2
   9  -3   4   95.31    6.29   1
  -3  10   4   50.09    7.21  -2
  10  -3   4   50.09    7.21   1
  -3  11   4  155.88    8.94  -2
  11  -3   4  155.88    8.94   1
  -3  12   4   19.52    8.59  -2
  12  -3   4   19.52    8.59   1
  -3  13   4   17.03    9.50  -2
  13  -3   4   17.03    9.50   1
  -3  14   4    8.19    9.89  -2
  14  -3   4    8.19    9.89   1
  -3  15   4   -6.09   10.52  -2
  15  -3   4   -6.09   10.52   1
  18  -3   4  -23.72   16.06   1
  -1 -19   4   14.41   18.58  -2
 -18  -2   4   14.41   18.58   1
  -1 -18   4   41.26   18.57  -2
 -17  -2   4   41.26   18.57   1
  -1 -14   4  112.34   32.81  -2
 -13  -2   4  112.34   32.81   1
 -12  -2   4   38.47   14.22   1
  -2 -11   4    5.44   14.34  -2
 -11  -2   4    5.44   14.34   1
  -2 -10   4   75.20   14.22  -2
 -10  -2   4   75.20   14.22   1
  -2  -9   4   67.25   13.31  -2
  -9  -2   4   67.25   13.31   1
  -2  -8   4    6.39   11.26  -2
  -8  -2   4    6.39   11.26   1
  -2  -7   4  137.68   12.30  -2
  -7  -2   4  137.68   12.30   1
  -2  -6   4   47.62    7.53  -2
  -6  -2   4   47.62    7.53   1
  -2  -5   4   54.21    7.17  -2
  -5  -2   4   54.21    7.17   1
  -2  -4   4  309.28   10.24  -2
  -4  -2   4  309.28   10.24   1
  -2  -3   4  611.62   11.72  -2
  -3  -2   4  611.62   11.72   1
  -2  -2   4 1307.54   18.53  -2
  -2  -2   4 1307.54   18.53   1
  -2  -1   4 1241.83   12.78  -2
  -1  -2   4 1241.83   12.78   1
  -2   0   4  338.64    5.90  -2
   0  -2   4  338.64    5.90   1
  -2   1   4 1764.91   15.98  -2
   1  -2   4 1764.91   15.98   1
  -2   2   4  589.91   12.49  -2
   2  -2   4  589.91   12.49   1
  -2   3   4  302.60    7.21  -2
   3  -2   4  302.60    7.21   1
  -2   4   4  112.30    8.06  -2
   4  -2   4  112.30    8.06   1
  -2   5   4 1169.33   10.81  -2
   5  -2   4 1169.33   10.81   1
  -2   6   4   34.19    7.77  -2
   6  -2   4   34.19    7.77   1
  -2   7   4  166.37    5.54  -2
   7  -2   4  166.37    5.54   1
  -2   8   4  232.23    6.77  -2
   8  -2   4  232.23    6.77   1
  -2   9   4  227.67    7.23  -2
   9  -2   4  227.67    7.23   1
  -2  10   4   20.81    6.69  -2
  10  -2   4   20.81    6.69   1
  -2  11   4   48.62    8.29  -2
  11  -2   4   48.62    8.29   1
  -2  12   4    8.31    8.69  -2
  12  -2   4    8.31    8.69   1
  -2  13   4   48.58    9.61  -2
  13  -2   4   48.58    9.61   1
  -2  14   4   29.50   10.21  -2
  14  -2   4   29.50   10.21   1
  -2  15   4   10.25   10.23  -2
  15  -2   4   10.25   10.23   1
  -2  16   3   -6.51   33.57  -2
  16  -2   4   -6.51   33.57   1
  -2  16   4   39.21   11.34  -2
  16  -2   4   39.21   11.34   1
  18  -2   4  -30.59   17.35   1
  19  -2   4  -16.02   18.27   1
   0 -19   4    4.75   17.74  -2
 -18  -1   4    4.75   17.74   1
   0 -18   4   21.43   17.84  -2
 -17  -1   4   21.43   17.84   1
   0 -16   4  -40.01   35.14  -2
 -15  -1   4  -40.01   35.14   1
 -14  -1   4   -2.29   15.31   1
 -13  -1   4   20.71   14.25   1
 -12  -1   4    8.90   13.39   1
  -1 -11   4  100.07   12.78  -2
 -11  -1   4  100.07   12.78   1
  -1 -10   4   19.70   11.02  -2
 -10  -1   4   19.70   11.02   1
  -1  -9   4   72.27   12.10  -2
  -9  -1   4   72.27   12.10   1
  -1  -8   4   -0.81    8.61  -2
  -8  -1   4   -0.81    8.61   1
  -1  -7   4   80.76    8.50  -2
  -7  -1   4   80.76    8.50   1
  -1  -6   4  162.39    7.86  -2
  -6  -1   4  162.39    7.86   1
  -1  -5   4  151.85    6.88  -2
  -5  -1   4  151.85    6.88   1
  -1  -4   4 1061.62   12.93  -2
  -4  -1   4 1061.62   12.93   1
  -1  -3   4  553.72    8.71  -2
  -3  -1   4  553.72    8.71   1
  -1  -2   4 1268.72   10.77  -2
  -2  -1   4 1268.72   10.77   1
  -1  -1   4  212.53    5.00  -2
  -1  -1   4  212.53    5.00   1
  -1   0   4  108.92    3.39  -2
   0  -1   4  108.92    3.39   1
  -1   1   4 1692.51   16.83  -2
   1  -1   4 1692.51   16.83   1
  -1   2   4 3180.14   28.60  -2
   2  -1   4 3180.14   28.60   1
  -1   3   4  230.61    8.71  -2
   3  -1   4  230.61    8.71   1
  -1   4   4  827.58    9.10  -2
   4  -1   4  827.58    9.10   1
  -1   5   4  169.70    4.90  -2
   5  -1   4  169.70    4.90   1
  -1   6   4  268.05    6.17  -2
   6  -1   4  268.05    6.17   1
  -1   7   4  456.85    8.32  -2
   7  -1   4  456.85    8.32   1
  -1   8   4  238.23    7.34  -2
   8  -1   4  238.23    7.34   1
  -1   9   4  243.80    7.88  -2
   9  -1   4  243.80    7.88   1
  -1  10   4   26.98    6.73  -2
  10  -1   4   26.98    6.73   1
  -1  11   4    4.47    7.72  -2
  11  -1   4    4.47    7.72   1
  -1  12   4   43.10    9.43  -2
  12  -1   4   43.10    9.43   1
  -1  13   4   69.02   10.16  -2
  13  -1   4   69.02   10.16   1
  -1  14   4   21.41   10.47  -2
  14  -1   4   21.41   10.47   1
  -1  15   3   20.27   31.55  -2
  15  -1   4   20.27   31.55   1
  -1  15   4   49.80   11.59  -2
  15  -1   4   49.80   11.59   1
  -1  16   4    7.32   11.34  -2
  16  -1   4    7.32   11.34   1
  17  -1   4  -17.83   16.66   1
  19  -1   4   -3.66   18.40   1
   1 -19   4   31.40   17.23  -2
 -18   0   4   31.40   17.23   1
   1 -18   4   13.57   16.53  -2
 -17   0   4   13.57   16.53   1
 -14   0   4   -7.32   14.05   1
 -13   0   4  107.59   16.59   1
   0 -12   4   -6.90   13.79  -2
 -12   0   4   -6.90   13.79   1
   0 -11   4   43.36   13.83  -2
 -11   0   4   43.36   13.83   1
   0 -10   4   94.68   11.70  -2
 -10   0   4   94.68   11.70   1
   0  -9   4   40.09    8.74  -2
  -9   0   4   40.09    8.74   1
   0  -8   4   38.67    7.56  -2
  -8   0   4   38.67    7.56   1
   0  -7   4  249.90    8.64  -2
  -7   0   4  249.90    8.64   1
   0  -6   4  138.06    6.97  -2
  -6   0   4  138.06    6.97   1
   0  -5   4  522.58   12.34  -2
  -5   0   4  522.58   12.34   1
   0  -4   4  106.71    5.38  -2
  -4   0   4  106.71    5.38   1
   0  -3   4  689.67    7.81  -2
  -3   0   4  689.67    7.81   1
   0  -2   4  352.12    6.16  -2
  -2   0   4  352.12    6.16   1
   0  -1   4  114.64    3.30  -2
  -1   0   4  114.64    3.30   1
   0   0   4 6039.89   51.44  -2
   0   0   4 6039.89   51.44   1
   0   1   4  111.62    3.85  -2
   1   0   4  111.62    3.85   1
   0   2   4  864.76   10.41  -2
   2   0   4  864.76   10.41   1
   0   3   4  147.60    8.15  -2
   3   0   4  147.60    8.15   1
   0   4   4  775.52    9.08  -2
   4   0   4  775.52    9.08   1
   0   5   4  951.38   11.31  -2
   5   0   4  951.38   11.31   1
   0   6   4  252.18    6.48  -2
   6   0   4  252.18    6.48   1
   0   7   4  172.23    6.57  -2
   7   0   4  172.23    6.57   1
   0   8   4    6.29    5.62  -2
   8   0   4    6.29    5.62   1
   0   9   4   91.06    6.82  -2
   9   0   4   91.06    6.82   1
   0  10   4   32.80    7.20  -2
  10   0   4   32.80    7.20   1
   0  11   4   48.47   27.22  -2
  11   0   4   48.47   27.22   1
   0  12   4   47.12   29.78  -2
  12   0   4   47.12   29.78   1
   0  13   4   85.62   31.30  -2
  13   0   4   85.62   31.30   1
   0  14   4   82.19   12.33  -2
  14   0   4   82.19   12.33   1
   0  15   4   40.68   12.27  -2
  15   0   4   40.68   12.27   1
  16   0   4  -31.48   15.43   1
  17   0   4  -32.36   16.42   1
  19   0   4  -13.30   13.85   1
 -15   1   4   -8.60   14.96   1
 -14   1   4  -10.78   13.57   1
 -13   1   4    7.70   13.55   1
   1 -12   4   61.59   14.25  -2
 -12   1   4   61.59   14.25   1
   1 -11   4  171.41   14.79  -2
 -11   1   4  171.41   14.79   1
   1 -10   4  302.16   10.80  -2
 -10   1   4  302.16   10.80   1
   1  -9   4   23.42    9.28  -2
  -9   1   4   23.42    9.28   1
   1  -8   4   62.81    7.68  -2
  -8   1   4   62.81    7.68   1
   1  -7   4   33.69    6.86  -2
  -7   1   4   33.69    6.86   1
   1  -6   4   90.06    6.74  -2
  -6   1   4   90.06    6.74   1
   1  -5   4   93.44    6.72  -2
  -5   1   4   93.44    6.72   1
   1  -4   4   71.59    5.13  -2
  -4   1   4   71.59    5.13   1
   1  -3   4    4.99    3.98  -2
  -3   1   4    4.99    3.98   1
   1  -2   4 2067.60   19.89  -2
  -2   1   4 2067.60   19.89   1
   1  -1   4 1430.26   14.19  -2
  -1   1   4 1430.26   14.19   1
   1   0   4  105.85    2.65  -2
   0   1   4  105.85    2.65   1
   1   1   4  103.05    3.38  -2
   1   1   4  103.05    3.38   1
   1   2   4   41.21    3.16  -2
   2   1   4   41.21    3.16   1
   1   3   4  611.21   10.37  -2
   3   1   4  611.21   10.37   1
   1   4   4  707.76    9.38  -2
   4   1   4  707.76    9.38   1
   1   5   4   34.78   14.54  -2
   5   1   4   34.78   14.54   1
   1   6   4   75.35    5.76  -2
   6   1   4   75.35    5.76   1
   1   7   4  112.12    6.27  -2
   7   1   4  112.12    6.27   1
   1   8   4    4.83    6.28  -2
   8   1   4    4.83    6.28   1
   1   9   4    2.66    6.84  -2
   9   1   4    2.66    6.84   1
   1  10   4   57.08    7.72  -2
  10   1   4   57.08    7.72   1
   1  11   4  271.15   10.27  -2
  11   1   4  271.15   10.27   1
   1  12   4    5.43   29.41  -2
  12   1   4    5.43   29.41   1
   1  13   4   -0.34   11.28  -2
  13   1   4   -0.34   11.28   1
   1  14   4   -7.05   12.04  -2
  14   1   4   -7.05   12.04   1
  15   1   4  -21.70   15.20   1
  16   1   4  -13.90   16.24   1
  17   1   4  -35.16   16.80   1
  19   1   4  -30.77   18.03   1
 -14   2   4    5.01   14.51   1
   2 -13   4   46.75   13.82  -2
 -13   2   4   46.75   13.82   1
   2 -12   4   28.79   11.45  -2
 -12   2   4   28.79   11.45   1
   2 -11   4    1.96    9.45  -2
 -11   2   4    1.96    9.45   1
   2 -10   4   35.91    8.98  -2
 -10   2   4   35.91    8.98   1
   2  -9   4   35.33    7.94  -2
  -9   2   4   35.33    7.94   1
   2  -8   4   31.39    7.36  -2
  -8   2   4   31.39    7.36   1
   2  -7   4   12.28    6.55  -2
  -7   2   4   12.28    6.55   1
   2  -6   4  355.97   12.33  -2
  -6   2   4  355.97   12.33   1
   2  -5   4   77.22    5.64  -2
  -5   2   4   77.22    5.64   1
   2  -4   4  102.20    5.17  -2
  -4   2   4  102.20    5.17   1
   2  -3   4  365.47    6.81  -2
  -3   2   4  365.47    6.81   1
   2  -2   4  809.28   10.51  -2
  -2   2   4  809.28   10.51   1
   2  -1   4 3829.88   32.49  -2
  -1   2   4 3829.88   32.49   1
   2   0   4  903.22   10.46  -2
   0   2   4  903.22   10.46   1
   2   1   4   34.07    4.40  -2
   1   2   4   34.07    4.40   1
   2   2   4 9301.17   72.66  -2
   2   2   4 9301.17   72.66   1
   2   3   4  417.25    7.47  -2
   3   2   4  417.25    7.47   1
   2   4   4   -0.98    4.58  -2
   4   2   4   -0.98    4.58   1
   2   5   4  192.54    6.42  -2
   5   2   4  192.54    6.42   1
   2   6   4   90.24    6.19  -2
   6   2   4   90.24    6.19   1
   2   7   4   10.56    6.31  -2
   7   2   4   10.56    6.31   1
   2   8   4   80.24    7.23  -2
   8   2   4   80.24    7.23   1
   2   9   4   -4.98    7.49  -2
   9   2   4   -4.98    7.49   1
   2  10   4   63.80   14.39  -2
  10   2   4   63.80   14.39   1
   2  11   4   -0.29   10.22  -2
  11   2   4   -0.29   10.22   1
   2  12   4   96.21   12.61  -2
  12   2   4   96.21   12.61   1
   2  13   4  104.44   13.52  -2
  13   2   4  104.44   13.52   1
  15   2   4    0.17   15.93   1
  16   2   4  -27.03   16.05   1
  17   2   4   -8.26   18.23   1
  19   2   4   -8.38   18.40   1
 -18   3   4  -22.47   15.48   1
   3 -14   4    0.49   13.30  -2
 -14   3   4    0.49   13.30   1
   3 -13   4   32.42   11.87  -2
 -13   3   4   32.42   11.87   1
   3 -12   4   35.79   11.49  -2
 -12   3   4   35.79   11.49   1
   3 -11   4   54.85    9.40  -2
 -11   3   4   54.85    9.40   1
   3 -10   4   -8.25    8.43  -2
 -10   3   4   -8.25    8.43   1
   3  -9   4  163.19    8.81  -2
  -9   3   4  163.19    8.81   1
   3  -8   4  157.62    8.00  -2
  -8   3   4  157.62    8.00   1
   3  -7   4  144.27    6.91  -2
  -7   3   4  144.27    6.91   1
   3  -6   4  121.42    6.98  -2
  -6   3   4  121.42    6.98   1
   3  -5   4   81.15   10.83  -2
  -5   3   4   81.15   10.83   1
   3  -4   4  184.04    8.05  -2
  -4   3   4  184.04    8.05   1
   3  -3   4  141.14    6.49  -2
  -3   3   4  141.14    6.49   1
   3  -2   4  287.62    5.26  -2
  -2   3   4  287.62    5.26   1
   3  -1   4  301.53    6.83  -2
  -1   3   4  301.53    6.83   1
   3   0   4  330.73    7.24  -2
   0   3   4  330.73    7.24   1
   3   1   4  719.77    7.65  -2
   1   3   4  719.77    7.65   1
   3   2   4  500.51    8.43  -2
   2   3   4  500.51    8.43   1
   3   3   4  119.20    5.66  -2
   3   3   4  119.20    5.66   1
   3   4   4  231.03    6.46  -2
   4   3   4  231.03    6.46   1
   3   5   4   25.23    5.63  -2
   5   3   4   25.23    5.63   1
   3   6   4  153.16    7.68  -2
   6   3   4  153.16    7.68   1
   3   7   4   50.09    6.94  -2
   7   3   4   50.09    6.94   1
   3   8   4  163.79    8.77  -2
   8   3   4  163.79    8.77   1
   3   9   4   38.89    8.32  -2
   9   3   4   38.89    8.32   1
   3  10   4  294.42   12.04  -2
  10   3   4  294.42   12.04   1
   3  11   4   13.12   12.67  -2
  11   3   4   13.12   12.67   1
   3  12   4   20.97   13.05  -2
  12   3   4   20.97   13.05   1
   2  18   4    8.15   15.61  -2
  17   3   4    8.15   15.61   1
   2  19   4   11.02   15.87  -2
  18   3   4   11.02   15.87   1
 -18   4   4   -5.49   16.31   1
 -17   4   4  -24.97   14.63   1
 -16   4   4  -21.91   13.83   1
   4 -15   5  -60.43   33.10  -2
 -15   4   4  -60.43   33.10   1
 -14   4   4   -7.32   12.29   1
   4 -13   4    1.31   12.54  -2
 -13   4   4    1.31   12.54   1
   4 -12   4   63.17   11.28  -2
 -12   4   4   63.17   11.28   1
   4 -11   4   13.21    9.21  -2
 -11   4   4   13.21    9.21   1
   4 -10   4   72.54    9.11  -2
 -10   4   4   72.54    9.11   1
   4  -9   4   49.17   13.47  -2
  -9   4   4   49.17   13.47   1
   4  -8   4   33.51   11.38  -2
  -8   4   4   33.51   11.38   1
   4  -7   4  114.04   11.02  -2
  -7   4   4  114.04   11.02   1
   4  -6   4  286.57   11.50  -2
  -6   4   4  286.57   11.50   1
   4  -5   4   91.17    8.25  -2
  -5   4   4   91.17    8.25   1
   4  -4   4  349.33    7.35  -2
  -4   4   4  349.33    7.35   1
   4  -3   4 1744.04   18.35  -2
  -3   4   4 1744.04   18.35   1
   4  -2   4  138.34    4.58  -2
  -2   4   4  138.34    4.58   1
   4  -1   4  900.71   12.11  -2
  -1   4   4  900.71   12.11   1
   4   0   4  987.13   12.65  -2
   0   4   4  987.13   12.65   1
   4   1   4  695.88   10.25  -2
   1   4   4  695.88   10.25   1
   4   2   4   28.34    9.06  -2
   2   4   4   28.34    9.06   1
   4   3   4  222.38    5.99  -2
   3   4   4  222.38    5.99   1
   4   4   4  245.98    6.63  -2
   4   4   4  245.98    6.63   1
   4   5   4  269.10    7.29  -2
   5   4   4  269.10    7.29   1
   4   6   4  112.90    6.82  -2
   6   4   4  112.90    6.82   1
   4   7   4  138.49    8.07  -2
   7   4   4  138.49    8.07   1
   4   8   4   67.63    8.03  -2
   8   4   4   67.63    8.03   1
   4   9   4   55.53    9.07  -2
   9   4   4   55.53    9.07   1
   4  10   4  469.98   14.39  -2
  10   4   4  469.98   14.39   1
   4  11   4   27.10   13.89  -2
  11   4   4   27.10   13.89   1
   3  18   4   -7.59   16.40  -2
  17   4   4   -7.59   16.40   1
   3  19   4   -5.67   17.04  -2
  18   4   4   -5.67   17.04   1
 -18   5   4    5.56   17.38   1
 -17   5   4   -8.85   15.26   1
 -16   5   4  -15.03   13.11   1
 -15   5   4   -3.93   13.54   1
   5 -11   4  124.58   16.98  -2
 -11   5   4  124.58   16.98   1
   5 -10   4  151.13   15.88  -2
 -10   5   4  151.13   15.88   1
   5  -9   4    7.77   12.67  -2
  -9   5   4    7.77   12.67   1
   5  -8   4   16.77   11.35  -2
  -8   5   4   16.77   11.35   1
   5  -7   4  270.00   12.12  -2
  -7   5   4  270.00   12.12   1
   5  -6   4   32.19    6.62  -2
  -6   5   4   32.19    6.62   1
   5  -5   4  233.00    7.50  -2
  -5   5   4  233.00    7.50   1
   5  -4   4  125.38    5.84  -2
  -4   5   4  125.38    5.84   1
   5  -3   4   61.32    4.81  -2
  -3   5   4   61.32    4.81   1
   5  -2   4 1305.47   12.61  -2
  -2   5   4 1305.47   12.61   1
   5  -1   4  182.38    7.26  -2
  -1   5   4  182.38    7.26   1
   5   0   4  956.00    9.77  -2
   0   5   4  956.00    9.77   1
   5   1   4   23.39    6.37  -2
   1   5   4   23.39    6.37   1
   5   2   4  153.96    6.60  -2
   2   5   4  153.96    6.60   1
   5   3   4   31.94    4.84  -2
   3   5   4   31.94    4.84   1
   5   4   4  159.53    8.76  -2
   4   5   4  159.53    8.76   1
   5   5   4  -12.15    6.97  -2
   5   5   4  -12.15    6.97   1
   5   6   4   86.98    6.55  -2
   6   5   4   86.98    6.55   1
   5   7   4    0.95    7.34  -2
   7   5   4    0.95    7.34   1
   5   8   4  104.63    8.99  -2
   8   5   4  104.63    8.99   1
   5   9   4   21.91    9.50  -2
   9   5   4   21.91    9.50   1
   5  10   4   69.58   14.35  -2
  10   5   4   69.58   14.35   1
   5  11   4   45.51   14.12  -2
  11   5   4   45.51   14.12   1
   4  17   4    3.76   18.27  -2
  16   5   4    3.76   18.27   1
   4  18   4   44.56   17.98  -2
  17   5   4   44.56   17.98   1
   4  19   4  -23.06   17.94  -2
  18   5   4  -23.06   17.94   1
 -18   6   4  -23.19   15.15   1
 -17   6   4   -6.41   15.59   1
   6 -11   4   35.20   18.53  -2
 -11   6   4   35.20   18.53   1
   6 -10   4  131.33   14.14  -2
 -10   6   4  131.33   14.14   1
   6  -9   4    4.69    9.77  -2
  -9   6   4    4.69    9.77   1
   6  -8   4 1669.18   24.08  -2
  -8   6   4 1669.18   24.08   1
   6  -7   4   20.79    7.59  -2
  -7   6   4   20.79    7.59   1
   6  -6   4   22.90    6.47  -2
  -6   6   4   22.90    6.47   1
   6  -5   4   89.00    6.20  -2
  -5   6   4   89.00    6.20   1
   6  -4   4  186.11    6.56  -2
  -4   6   4  186.11    6.56   1
   6  -3   4  146.09    6.13  -2
  -3   6   4  146.09    6.13   1
   6  -2   4   -8.06    6.43  -2
  -2   6   4   -8.06    6.43   1
   6  -1   4  413.90    7.13  -2
  -1   6   4  413.90    7.13   1
   6   0   4  395.75    7.08  -2
   0   6   4  395.75    7.08   1
   6   1   4   80.64    5.14  -2
   1   6   4   80.64    5.14   1
   6   2   4   91.49    6.68  -2
   2   6   4   91.49    6.68   1
   6   3   4  163.65    6.70  -2
   3   6   4  163.65    6.70   1
   6   4   4  123.41    6.11  -2
   4   6   4  123.41    6.11   1
   6   5   4   90.15    6.72  -2
   5   6   4   90.15    6.72   1
   6   6   4   -2.91    6.49  -2
   6   6   4   -2.91    6.49   1
   6   7   4  116.07    8.43  -2
   7   6   4  116.07    8.43   1
   6   8   4   21.01    9.38  -2
   8   6   4   21.01    9.38   1
   6   9   4   -0.01   13.95  -2
   9   6   4   -0.01   13.95   1
   6  10   4  -19.65   14.62  -2
  10   6   4  -19.65   14.62   1
   5  17   4   37.43   19.53  -2
  16   6   4   37.43   19.53   1
   5  18   4   21.93   19.78  -2
  17   6   4   21.93   19.78   1
   7 -12   4   -5.73   14.07  -2
 -12   7   4   -5.73   14.07   1
   7 -11   4  107.73   15.91  -2
 -11   7   4  107.73   15.91   1
   7 -10   4  162.75   11.77  -2
 -10   7   4  162.75   11.77   1
   7  -9   4  340.08   12.05  -2
  -9   7   4  340.08   12.05   1
   7  -8   4   -1.33    8.65  -2
  -8   7   4   -1.33    8.65   1
   7  -7   4  361.50   10.26  -2
  -7   7   4  361.50   10.26   1
   7  -6   4   47.20    6.81  -2
  -6   7   4   47.20    6.81   1
   7  -5   4    0.23    5.64  -2
  -5   7   4    0.23    5.64   1
   7  -4   4 1123.40   13.37  -2
  -4   7   4 1123.40   13.37   1
   7  -3   4   16.35    5.60  -2
  -3   7   4   16.35    5.60   1
   7  -2   4  146.69    6.10  -2
  -2   7   4  146.69    6.10   1
   7  -1   4  623.52    9.03  -2
  -1   7   4  623.52    9.03   1
   7   0   4  240.02    6.82  -2
   0   7   4  240.02    6.82   1
   7   1   4  109.18    6.01  -2
   1   7   4  109.18    6.01   1
   7   2   4    0.49    4.90  -2
   2   7   4    0.49    4.90   1
   7   3   4   33.86   12.85  -2
   3   7   4   33.86   12.85   1
   7   4   4  108.53    9.79  -2
   4   7   4  108.53    9.79   1
   7   5   4    8.24    6.17  -2
   5   7   4    8.24    6.17   1
   7   6   4   88.17    7.07  -2
   6   7   4   88.17    7.07   1
   7   7   4  226.36   10.39  -2
   7   7   4  226.36   10.39   1
   7   8   4   36.37   10.48  -2
   8   7   4   36.37   10.48   1
   7   9   4   36.00   16.76  -2
   9   7   4   36.00   16.76   1
  10   7   4   13.92   10.04   1
   6  16   4   52.69   20.23  -2
  15   7   4   52.69   20.23   1
   6  17   4    9.24   20.24  -2
  16   7   4    9.24   20.24   1
   6  18   4    7.75   19.85  -2
  17   7   4    7.75   19.85   1
   8 -12   4   22.60   12.57  -2
 -12   8   4   22.60   12.57   1
   8 -11   4   36.51   14.43  -2
 -11   8   4   36.51   14.43   1
   8 -10   4    7.63   10.45  -2
 -10   8   4    7.63   10.45   1
   8  -9   4  253.28   14.19  -2
  -9   8   4  253.28   14.19   1
   8  -8   4  115.63    9.80  -2
  -8   8   4  115.63    9.80   1
   8  -7   4  113.75    8.69  -2
  -7   8   4  113.75    8.69   1
   8  -6   4  336.31    9.34  -2
  -6   8   4  336.31    9.34   1
   8  -5   4    1.71    6.32  -2
  -5   8   4    1.71    6.32   1
   8  -4   4   78.70    6.95  -2
  -4   8   4   78.70    6.95   1
   8  -3   4  398.72    8.78  -2
  -3   8   4  398.72    8.78   1
   8  -2   4  216.54    7.10  -2
  -2   8   4  216.54    7.10   1
   8  -1   4  356.50    8.09  -2
  -1   8   4  356.50    8.09   1
   8   0   4   16.87    5.81  -2
   0   8   4   16.87    5.81   1
   8   1   4    1.69    5.65  -2
   1   8   4    1.69    5.65   1
   8   2   4   82.79    6.12  -2
   2   8   4   82.79    6.12   1
   8   3   4  178.98   16.28  -2
   3   8   4  178.98   16.28   1
   8   4   4   72.48    6.30  -2
   4   8   4   72.48    6.30   1
   8   5   4   86.82   11.18  -2
   5   8   4   86.82   11.18   1
   8   6   4   29.30    8.17  -2
   6   8   4   29.30    8.17   1
   8   7   4   29.03   16.28  -2
   7   8   4   29.03   16.28   1
   8   8   4   30.54   16.87  -2
   8   8   4   30.54   16.87   1
   9   8   4   98.57   11.11   1
  12   8   4   11.56   14.37   1
   7  15   4   -5.93   18.98  -2
  14   8   4   -5.93   18.98   1
   7  16   4  107.72   21.77  -2
  15   8   4  107.72   21.77   1
   7  17   4   49.73   21.07  -2
  16   8   4   49.73   21.07   1
   7  18   4   26.55   21.09  -2
  17   8   4   26.55   21.09   1
   9 -14   4  -52.91   28.88  -2
 -14   9   4  -52.91   28.88   1
   9 -13   4   -5.49   26.71  -2
 -13   9   4   -5.49   26.71   1
   9 -12   4   65.17   16.63  -2
 -12   9   4   65.17   16.63   1
   9 -11   4   11.78   14.03  -2
 -11   9   4   11.78   14.03   1
   9 -10   4    5.85   12.98  -2
 -10   9   4    5.85   12.98   1
   9  -9   4   40.00   11.72  -2
  -9   9   4   40.00   11.72   1
   9  -8   4   17.72   10.79  -2
  -8   9   4   17.72   10.79   1
   9  -7   4    3.54    7.44  -2
  -7   9   4    3.54    7.44   1
   9  -6   4  207.66    9.17  -2
  -6   9   4  207.66    9.17   1
   9  -5   4  198.90    8.68  -2
  -5   9   4  198.90    8.68   1
   9  -4   4   16.16    7.17  -2
  -4   9   4   16.16    7.17   1
   9  -3   4   83.00    7.18  -2
  -3   9   4   83.00    7.18   1
   9  -2   4  316.05    8.62  -2
  -2   9   4  316.05    8.62   1
   9  -1   4  422.62    9.33  -2
  -1   9   4  422.62    9.33   1
   9   0   4  150.45    7.70  -2
   0   9   4  150.45    7.70   1
   9   1   4   -0.18    6.33  -2
   1   9   4   -0.18    6.33   1
   9   2   4  -10.08    5.94  -2
   2   9   4  -10.08    5.94   1
   9   3   4   42.44   16.32  -2
   3   9   4   42.44   16.32   1
   9   4   4   41.86   16.86  -2
   4   9   4   41.86   16.86   1
   9   5   4   21.42    8.07  -2
   5   9   4   21.42    8.07   1
   9   6   4   17.70   17.07  -2
   6   9   4   17.70   17.07   1
   7   9   4   10.34    4.43   1
   8   9   4   75.37    7.28   1
   8  10   4  343.38   14.46  -2
   9   9   4  343.38   14.46   1
   8  11   4   37.76   18.93  -2
  10   9   4   37.76   18.93   1
  11   9   4   62.34   14.80   1
   8  13   4    0.96   19.74  -2
  12   9   4    0.96   19.74   1
   8  14   4   72.35   20.55  -2
  13   9   4   72.35   20.55   1
   8  15   4   57.96   21.10  -2
  14   9   4   57.96   21.10   1
   8  16   4   14.83   20.09  -2
  15   9   4   14.83   20.09   1
   8  17   4   36.41   21.57  -2
  16   9   4   36.41   21.57   1
  17   9   4   14.17   12.17   1
  10 -14   4  -26.73   29.16  -2
 -14  10   4  -26.73   29.16   1
  10 -13   4  -43.57   24.77  -2
 -13  10   4  -43.57   24.77   1
  10 -12   4   18.40   15.08  -2
 -12  10   4   18.40   15.08   1
  10 -11   4   91.98   14.39  -2
 -11  10   4   91.98   14.39   1
  10 -10   4  -13.12   12.19  -2
 -10  10   4  -13.12   12.19   1
  10  -9   4   99.38   12.14  -2
  -9  10   4   99.38   12.14   1
  10  -8   4   65.68   10.33  -2
  -8  10   4   65.68   10.33   1
  10  -7   4  172.65   11.46  -2
  -7  10   4  172.65   11.46   1
  10  -6   4   13.66    9.79  -2
  -6  10   4   13.66    9.79   1
  10  -5   4   70.83    8.45  -2
  -5  10   4   70.83    8.45   1
  10  -4   4   88.09    8.30  -2
  -4  10   4   88.09    8.30   1
  10  -3   4   99.92    8.19  -2
  -3  10   4   99.92    8.19   1
  10  -2   4   20.92    7.32  -2
  -2  10   4   20.92    7.32   1
  10  -1   4   10.36    7.33  -2
  -1  10   4   10.36    7.33   1
  10   0   4   20.15    7.26  -2
   0  10   4   20.15    7.26   1
  10   1   4   52.81    7.59  -2
   1  10   4   52.81    7.59   1
  10   2   4   -2.53    6.62  -2
   2  10   4   -2.53    6.62   1
  10   3   4  280.70   19.80  -2
   3  10   4  280.70   19.80   1
  10   4   4  495.05   22.93  -2
   4  10   4  495.05   22.93   1
  10   5   4   83.94   18.36  -2
   5  10   4   83.94   18.36   1
   6  10   4    2.93    3.96   1
   7  10   4   30.45    4.90   1
   9   9   4  502.52   24.35  -2
   8  10   4  502.52   24.35   1
   9  10   4   -3.92   19.10  -2
   9  10   4   -3.92   19.10   1
   9  11   4   88.12   20.49  -2
  10  10   4   88.12   20.49   1
   9  12   4   42.36   19.38  -2
  11  10   4   42.36   19.38   1
   9  13   4   40.13   20.84  -2
  12  10   4   40.13   20.84   1
   9  14   4   24.24   20.61  -2
  13  10   4   24.24   20.61   1
   9  15   4   36.13   20.38  -2
  14  10   4   36.13   20.38   1
   9  16   4   31.07   20.82  -2
  15  10   4   31.07   20.82   1
   9  17   4   10.93   21.40  -2
  16  10   4   10.93   21.40   1
  11 -15   4  -46.83   30.51  -2
 -15  11   4  -46.83   30.51   1
  11 -14   4   -7.43   26.78  -2
 -14  11   4   -7.43   26.78   1
  11 -13   4   35.10   24.78  -2
 -13  11   4   35.10   24.78   1
  11 -12   4    4.53   14.47  -2
 -12  11   4    4.53   14.47   1
  11 -11   4   16.38   13.10  -2
 -11  11   4   16.38   13.10   1
  11 -10   4    9.30   11.85  -2
 -10  11   4    9.30   11.85   1
  11  -9   4   41.09   10.89  -2
  -9  11   4   41.09   10.89   1
  11  -8   4  135.77   12.02  -2
  -8  11   4  135.77   12.02   1
  11  -7   4  152.38   11.92  -2
  -7  11   4  152.38   11.92   1
  11  -6   4   17.93   10.59  -2
  -6  11   4   17.93   10.59   1
  11  -5   4  100.81   11.14  -2
  -5  11   4  100.81   11.14   1
  11  -4   4   45.73    8.80  -2
  -4  11   4   45.73    8.80   1
  11  -3   4  193.67    9.35  -2
  -3  11   4  193.67    9.35   1
  11  -2   4   62.03    8.56  -2
  -2  11   4   62.03    8.56   1
  11  -1   4   -1.07    8.00  -2
  -1  11   4   -1.07    8.00   1
  11   0   4  -13.26    7.91  -2
   0  11   4  -13.26    7.91   1
  11   1   4  270.92    9.72  -2
   1  11   4  270.92    9.72   1
  11   2   4    9.51    9.83  -2
   2  11   4    9.51    9.83   1
   3  11   4    3.61    4.65   1
   4  11   4   21.68    4.07   1
   5  11   4   90.34    5.71   1
   6  11   4    7.52    6.03   1
   7  11   4   19.24    6.75   1
  10   9   4   32.68   19.79  -2
   8  11   4   32.68   19.79   1
  10  10   4   15.79   19.77  -2
   9  11   4   15.79   19.77   1
  10  11   4  142.70   21.69  -2
  10  11   4  142.70   21.69   1
  10  12   4  117.34   21.55  -2
  11  11   4  117.34   21.55   1
  10  13   4    5.50   19.89  -2
  12  11   4    5.50   19.89   1
  10  14   4   16.40   21.26  -2
  13  11   4   16.40   21.26   1
  10  15   4  -18.68   20.78  -2
  14  11   4  -18.68   20.78   1
  10  16   4   19.78   20.58  -2
  15  11   4   19.78   20.58   1
  12 -13   4  -21.37   23.71  -2
 -13  12   4  -21.37   23.71   1
  12 -12   4    5.69   14.17  -2
 -12  12   4    5.69   14.17   1
  12 -11   4   24.62   13.19  -2
 -11  12   4   24.62   13.19   1
  12 -10   4   31.38   11.50  -2
 -10  12   4   31.38   11.50   1
  12  -9   4   60.27   11.64  -2
  -9  12   4   60.27   11.64   1
  12  -8   4   11.36   11.10  -2
  -8  12   4   11.36   11.10   1
  12  -7   4   -2.05   10.55  -2
  -7  12   4   -2.05   10.55   1
  12  -6   4   25.11   10.92  -2
  -6  12   4   25.11   10.92   1
  12  -5   4   24.19    9.31  -2
  -5  12   4   24.19    9.31   1
  12  -4   4  121.63   11.54  -2
  -4  12   4  121.63   11.54   1
  12  -3   4   21.56    8.64  -2
  -3  12   4   21.56    8.64   1
  12  -2   4    2.95    8.53  -2
  -2  12   4    2.95    8.53   1
  12  -1   4   58.26    8.97  -2
  -1  12   4   58.26    8.97   1
  12   0   4   14.25   11.12  -2
   0  12   4   14.25   11.12   1
  12   1   4  -28.74   11.53  -2
   1  12   4  -28.74   11.53   1
   2  12   4   61.37    4.95   1
   3  12   4   57.16    6.12   1
   4  12   4   24.69    6.06   1
   5  12   4    1.84    5.79   1
   6  12   4   19.10    6.64   1
  11   8   4   61.92   21.02  -2
   7  12   4   61.92   21.02   1
  11   9   4   71.77   21.29  -2
   8  12   4   71.77   21.29   1
  11  10   4   39.29   21.12  -2
   9  12   4   39.29   21.12   1
  11  13   4  -14.43   19.75  -2
  12  12   4  -14.43   19.75   1
  11  14   4   28.45   21.56  -2
  13  12   4   28.45   21.56   1
  11  15   4  -33.16   20.96  -2
  14  12   4  -33.16   20.96   1
  13 -14   4   14.32   22.18  -2
 -14  13   4   14.32   22.18   1
  13 -13   4  -13.94   20.58  -2
 -13  13   4  -13.94   20.58   1
  13 -12   4   78.96   20.54  -2
 -12  13   4   78.96   20.54   1
  13 -11   4   22.29   16.86  -2
 -11  13   4   22.29   16.86   1
  13 -10   4   23.29   17.12  -2
 -10  13   4   23.29   17.12   1
  13  -8   4   13.17   11.75  -2
  -8  13   4   13.17   11.75   1
  13  -7   4   14.26   11.87  -2
  -7  13   4   14.26   11.87   1
  13  -6   4  -14.80   13.06  -2
  -6  13   4  -14.80   13.06   1
  13  -5   4    1.72    9.73  -2
  -5  13   4    1.72    9.73   1
  13  -4   4   61.84    9.74  -2
  -4  13   4   61.84    9.74   1
  13  -3   4   41.43   10.67  -2
  -3  13   4   41.43   10.67   1
  13  -2   4   69.25   10.89  -2
  -2  13   4   69.25   10.89   1
  13  -1   4   81.20   15.77  -2
  -1  13   4   81.20   15.77   1
  13   0   4   15.43   15.18  -2
   0  13   4   15.43   15.18   1
   1  13   4    3.23    4.29   1
   2  13   4  136.00    9.59   1
   3  13   4   10.33   10.08   1
   4  13   4    2.06    5.91   1
  12   5   4   25.57   20.91  -2
   5  13   4   25.57   20.91   1
   6  13   4   38.45   10.17   1
  12   8   4    9.45   21.73  -2
   7  13   4    9.45   21.73   1
  12   9   4   -0.29   21.86  -2
   8  13   4   -0.29   21.86   1
  12  10   4   36.64   22.50  -2
   9  13   4   36.64   22.50   1
  12  11   4   -0.32   21.11  -2
  10  13   4   -0.32   21.11   1
  12  13   4    9.99   21.60  -2
  12  13   4    9.99   21.60   1
  12  14   4   -4.03   21.24  -2
  13  13   4   -4.03   21.24   1
  12  15   4    2.05   21.51  -2
  14  13   4    2.05   21.51   1
  14 -13   4  -34.60   20.20  -2
 -13  14   4  -34.60   20.20   1
  14 -12   4   -5.92   17.55  -2
 -12  14   4   -5.92   17.55   1
  14 -11   4   -0.11   18.04  -2
 -11  14   4   -0.11   18.04   1
  14  -9   4   19.84   19.14  -2
  -9  14   4   19.84   19.14   1
  14  -8   4   10.94   19.67  -2
  -8  14   4   10.94   19.67   1
  14  -7   4   30.89   19.13  -2
  -7  14   4   30.89   19.13   1
  14  -6   4    6.14   14.47  -2
  -6  14   4    6.14   14.47   1
  14  -4   4    2.99   18.57  -2
  -4  14   4    2.99   18.57   1
  -2  14   4   27.97   10.54   1
  -1  14   4   10.77    5.64   1
   0  14   4   52.25    6.28   1
  13   1   4  -16.12   19.32  -2
   1  14   4  -16.12   19.32   1
  13   2   4   -9.07   19.64  -2
   2  14   4   -9.07   19.64   1
  13   3   4   -4.87   20.14  -2
   3  14   4   -4.87   20.14   1
  13   4   4   27.63   22.00  -2
   4  14   4   27.63   22.00   1
   5  14   4   31.68    9.08   1
   6  14   4   35.48   10.63   1
  13  11   4   36.69   22.90  -2
  10  14   4   36.69   22.90   1
  13  12   4  -37.81   22.26  -2
  11  14   4  -37.81   22.26   1
  13  13   4  -16.94   21.54  -2
  12  14   4  -16.94   21.54   1
  13  14   4  -10.14   21.30  -2
  13  14   4  -10.14   21.30   1
  15  -8   4    2.79   20.71  -2
  -8  15   4    2.79   20.71   1
  15  -6   4  -40.87   23.05  -2
  -6  15   4  -40.87   23.05   1
  15  -4   4  -40.38   19.89  -2
  -4  15   4  -40.38   19.89   1
  -3  15   4  -19.29   10.01   1
  -2  15   4   20.08   10.61   1
  14   2   4   58.35   22.70  -2
   2  15   4   58.35   22.70   1
  14   3   4   69.44   23.11  -2
   3  15   4   69.44   23.11   1
  14   4   4  -38.17   21.39  -2
   4  15   4  -38.17   21.39   1
   5  15   4   15.75   10.77   1
  14  11   4  -11.70   23.37  -2
  10  15   4  -11.70   23.37   1
  14  12   4  -31.67   21.83  -2
  11  15   4  -31.67   21.83   1
  14  13   4   -4.79   22.41  -2
  12  15   4   -4.79   22.41   1
 -11  16   4  -25.21   17.25   1
  16  -5   4  -16.47   22.89  -2
  -5  16   4  -16.47   22.89   1
  -4  16   4   -9.59   11.29   1
  15   1   4  170.57   24.87  -2
   1  16   4  170.57   24.87   1
  15   3   4   60.43   24.64  -2
   3  16   4   60.43   24.64   1
  16   2   4   41.44   23.44  -2
   2  17   4   41.44   23.44   1
  16   3   4   -9.53   23.92  -2
   3  17   4   -9.53   23.92   1
  17   2   4  -19.23   25.58  -2
   2  18   4  -19.23   25.58   1
  19  -1   4  -18.04   25.28  -2
  -2  19   4  -18.04   25.28   1
  19   0   4   -5.07   26.28  -2
  -1  19   4   -5.07   26.28   1
 -16 -10   5  -12.19   17.12  -2
  -9 -17   5  -12.19   17.12   1
 -16   2   5   99.39   21.24  -2
   2 -17   5   99.39   21.24   1
 -15   0   5   10.49   14.37  -2
   0 -16   5   10.49   14.37   1
 -15   1   5   29.93   14.45  -2
   1 -16   5   29.93   14.45   1
 -15   2   5   43.44   14.77  -2
   2 -16   5   43.44   14.77   1
 -15   3   5   43.26   20.87  -2
   3 -16   5   43.26   20.87   1
 -16  10   5  131.39   26.52  -2
  10 -16   5  131.39   26.52   1
 -14 -12   5   15.74   17.90  -2
 -11 -15   5   15.74   17.90   1
 -14  -1   5   34.41   14.48  -2
  -1 -15   5   34.41   14.48   1
 -14   0   5   52.00   14.14  -2
   0 -15   5   52.00   14.14   1
 -14   1   5    6.09   13.82  -2
   1 -15   5    6.09   13.82   1
 -14   2   5  118.78   21.76  -2
   2 -15   5  118.78   21.76   1
 -14   3   5   65.65   14.85  -2
   3 -15   5   65.65   14.85   1
 -14   4   5   44.79   14.27  -2
   4 -15   5   44.79   14.27   1
 -14   5   5   45.76   20.86  -2
   5 -15   5   45.76   20.86   1
 -14   6   5    3.77   19.84  -2
   6 -15   5    3.77   19.84   1
 -15  11   5   54.43   25.30  -2
  11 -15   5   54.43   25.30   1
  12 -15   5   20.48   13.33   1
 -13  -2   5   32.43   13.87  -2
  -2 -14   5   32.43   13.87   1
 -13  -1   5  109.86   14.84  -2
  -1 -14   5  109.86   14.84   1
 -13   0   5   19.42   13.97  -2
   0 -14   5   19.42   13.97   1
 -13   1   5   16.70   14.02  -2
   1 -14   5   16.70   14.02   1
 -13   2   5   50.51   20.02  -2
   2 -14   5   50.51   20.02   1
 -13   3   5   47.44   13.76  -2
   3 -14   5   47.44   13.76   1
   5 -14   5  -19.82   10.94   1
 -14   9   5   46.64   23.81  -2
   9 -14   5   46.64   23.81   1
 -14  10   5  100.28   24.33  -2
  10 -14   5  100.28   24.33   1
 -14  11   5   42.86   23.62  -2
  11 -14   5   42.86   23.62   1
 -14  12   5   37.31   23.18  -2
  12 -14   5   37.31   23.18   1
  13 -14   5    0.13   13.77   1
 -12 -13   5   -8.19   14.74  -2
 -12 -13   5   -8.19   14.74   1
 -12  -3   5    9.47   13.86  -2
  -3 -13   5    9.47   13.86   1
 -12  -2   5    5.15   19.44  -2
  -2 -13   5    5.15   19.44   1
 -12  -1   5    8.30   13.23  -2
  -1 -13   5    8.30   13.23   1
 -12   0   5  104.97   14.34  -2
   0 -13   5  104.97   14.34   1
 -12   1   5    8.42   13.39  -2
   1 -13   5    8.42   13.39   1
 -12   2   5   46.03   18.42  -2
   2 -13   5   46.03   18.42   1
   3 -13   5   21.94    9.70   1
   4 -13   5   10.29   10.48   1
 -13   5   5  -43.63   21.25  -2
   5 -13   5  -43.63   21.25   1
 -13   6   5  159.86   17.24  -2
   6 -13   5  159.86   17.24   1
 -13   7   5   27.62   22.35  -2
   7 -13   5   27.62   22.35   1
 -13   8   5   80.21   23.03  -2
   8 -13   5   80.21   23.03   1
 -13   9   5    9.95   22.35  -2
   9 -13   5    9.95   22.35   1
 -13  10   5   96.48   23.15  -2
  10 -13   5   96.48   23.15   1
 -13  11   5   44.74   22.59  -2
  11 -13   5   44.74   22.59   1
 -13  12   5   30.30   21.87  -2
  12 -13   5   30.30   21.87   1
 -13  13   5   32.99   22.44  -2
  13 -13   5   32.99   22.44   1
 -11 -15   5   37.19   16.98  -2
 -14 -12   5   37.19   16.98   1
 -11  -7   5  243.26   23.80  -2
  -6 -12   5  243.26   23.80   1
 -11  -4   5   -2.94   20.53  -2
  -4 -12   5   -2.94   20.53   1
  -3 -12   5   -1.87    6.15   1
  -2 -12   5  519.39   14.53   1
  -1 -12   5   -6.89    5.82   1
   0 -12   5   98.64    8.25   1
   1 -12   5    3.07    6.07   1
   2 -12   5   72.62    5.98   1
   3 -12   5  124.59    8.62   1
 -12   4   5   -2.92   14.59  -2
   4 -12   5   -2.92   14.59   1
 -12   5   5   87.47   16.08  -2
   5 -12   5   87.47   16.08   1
 -12   6   5   23.17   20.95  -2
   6 -12   5   23.17   20.95   1
 -12   7   5   33.58   20.53  -2
   7 -12   5   33.58   20.53   1
 -12   8   5  136.58   23.50  -2
   8 -12   5  136.58   23.50   1
 -12   9   5   19.33   20.13  -2
   9 -12   5   19.33   20.13   1
 -12  10   5   -9.24   20.24  -2
  10 -12   5   -9.24   20.24   1
 -12  11   5   17.51   20.99  -2
  11 -12   5   17.51   20.99   1
 -12  12   5   -0.40   20.45  -2
  12 -12   5   -0.40   20.45   1
 -12  13   5   30.33   21.96  -2
  13 -12   5   30.33   21.96   1
 -12  14   5   -8.56   23.05  -2
  14 -12   5   -8.56   23.05   1
 -10 -16   5   30.72   17.87  -2
 -15 -11   5   30.72   17.87   1
 -10  -8   5   13.38   18.32  -2
  -7 -11   5   13.38   18.32   1
 -10  -7   5   84.79   14.57  -2
  -6 -11   5   84.79   14.57   1
  -5 -11   5   -0.51    6.20   1
  -4 -11   5    0.09    6.04   1
  -3 -11   5   48.83    6.89   1
  -2 -11   5   -5.29    5.61   1
  -1 -11   5   22.56    6.25   1
   0 -11   5    1.10    5.70   1
   1 -11   5   95.20    7.71   1
   2 -11   5   29.26    5.03   1
 -11   3   5   35.16   19.29  -2
   3 -11   5   35.16   19.29   1
 -11   4   5   38.14   10.59  -2
   4 -11   5   38.14   10.59   1
 -11   5   5  386.64   13.21  -2
   5 -11   5  386.64   13.21   1
 -11   6   5  148.14   16.07  -2
   6 -11   5  148.14   16.07   1
 -11   7   5  121.96   12.72  -2
   7 -11   5  121.96   12.72   1
 -11   8   5   28.52   11.47  -2
   8 -11   5   28.52   11.47   1
 -11   9   5   16.99   19.25  -2
   9 -11   5   16.99   19.25   1
 -11  10   5  -16.95   18.27  -2
  10 -11   5  -16.95   18.27   1
 -11  11   5   23.23   18.99  -2
  11 -11   5   23.23   18.99   1
 -11  13   5  -23.84   21.52  -2
  13 -11   5  -23.84   21.52   1
 -11  14   5  -27.35   22.93  -2
  14 -11   5  -27.35   22.93   1
  -9 -16   5   23.69   21.12  -2
 -15 -10   5   23.69   21.12   1
  -9 -10   5   28.07   26.19  -2
  -9 -10   5   28.07   26.19   1
  -9  -8   5   71.16   18.67  -2
  -7 -10   5   71.16   18.67   1
  -9  -7   5   -0.43   20.82  -2
  -6 -10   5   -0.43   20.82   1
  -5 -10   5   39.30    6.73   1
  -4 -10   5  388.35   12.75   1
  -3 -10   5    8.23    5.60   1
  -2 -10   5   -5.02    5.24   1
  -1 -10   5   -6.37    4.93   1
   0 -10   5    1.24    5.23   1
 -10   1   5   24.79   15.81  -2
   1 -10   5   24.79   15.81   1
 -10   2   5  199.00   12.96  -2
   2 -10   5  199.00   12.96   1
 -10   3   5   76.94    9.85  -2
   3 -10   5   76.94    9.85   1
 -10   4   5   99.76    9.91  -2
   4 -10   5   99.76    9.91   1
 -10   5   5   21.26    9.67  -2
   5 -10   5   21.26    9.67   1
 -10   6   5    0.19    9.57  -2
   6 -10   5    0.19    9.57   1
 -10   7   5   27.78   10.86  -2
   7 -10   5   27.78   10.86   1
 -10   8   5    1.10   10.33  -2
   8 -10   5    1.10   10.33   1
 -10   9   5   50.12   10.76  -2
   9 -10   5   50.12   10.76   1
 -10  10   5   96.06   19.40  -2
  10 -10   5   96.06   19.40   1
 -10  11   5    7.88   18.28  -2
  11 -10   5    7.88   18.28   1
 -10  12   5  -31.90   19.64  -2
  12 -10   5  -31.90   19.64   1
 -10  13   5  -19.73   22.09  -2
  13 -10   5  -19.73   22.09   1
  -8 -17   5   19.88   19.79  -2
 -16  -9   5   19.88   19.79   1
  -8 -10   5   -0.85   17.51  -2
  -9  -9   5   -0.85   17.51   1
  -8  -9   5   -0.28   17.25  -2
  -8  -9   5   -0.28   17.25   1
  -8  -8   5  -21.04   16.43  -2
  -7  -9   5  -21.04   16.43   1
  -6  -9   5  144.47    9.88   1
  -5  -9   5   13.17    5.79   1
  -4  -9   5   31.52    6.03   1
  -3  -9   5    0.16    5.02   1
  -2  -9   5  191.57    9.05   1
  -1  -9   5   10.99    4.97   1
  -9   0   5  370.43   20.23  -2
   0  -9   5  370.43   20.23   1
  -9   1   5    0.64   10.64  -2
   1  -9   5    0.64   10.64   1
  -9   2   5   44.08    8.59  -2
   2  -9   5   44.08    8.59   1
  -9   3   5  208.05    9.75  -2
   3  -9   5  208.05    9.75   1
  -9   4   5  390.54   11.21  -2
   4  -9   5  390.54   11.21   1
  -9   5   5  181.56    9.61  -2
   5  -9   5  181.56    9.61   1
  -9   6   5   23.40   10.16  -2
   6  -9   5   23.40   10.16   1
  -9   7   5  300.30   12.42  -2
   7  -9   5  300.30   12.42   1
  -9   8   5   38.13    9.70  -2
   8  -9   5   38.13    9.70   1
  -9   9   5    1.64    9.34  -2
   9  -9   5    1.64    9.34   1
  -9  10   5   21.45    9.59  -2
  10  -9   5   21.45    9.59   1
  -9  11   5   -9.89   17.23  -2
  11  -9   5   -9.89   17.23   1
  -9  12   5    4.72   19.93  -2
  12  -9   5    4.72   19.93   1
  -7 -17   5   25.77   20.18  -2
 -16  -8   5   25.77   20.18   1
  -7 -11   5   33.91   28.49  -2
 -10  -8   5   33.91   28.49   1
  -7 -10   5   83.27   15.20  -2
  -9  -8   5   83.27   15.20   1
  -7  -9   5   -5.23   14.09  -2
  -8  -8   5   -5.23   14.09   1
  -7  -8   5   20.96    6.15   1
  -6  -8   5    4.18    5.27   1
  -5  -8   5  189.36    9.40   1
  -4  -8   5   -1.31    4.83   1
  -3  -8   5    3.74    4.47   1
  -2  -8   5  149.62    8.01   1
  -8  -1   5   -4.65    9.25  -2
  -1  -8   5   -4.65    9.25   1
  -8   0   5   44.65    9.82  -2
   0  -8   5   44.65    9.82   1
  -8   1   5   48.08    7.49  -2
   1  -8   5   48.08    7.49   1
  -8   2   5  158.65    8.59  -2
   2  -8   5  158.65    8.59   1
  -8   3   5   70.44    8.13  -2
   3  -8   5   70.44    8.13   1
  -8   4   5  149.36    8.66  -2
   4  -8   5  149.36    8.66   1
  -8   5   5  947.53   13.93  -2
   5  -8   5  947.53   13.93   1
  -8   6   5   89.20    8.62  -2
   6  -8   5   89.20    8.62   1
  -8   7   5   18.48    9.03  -2
   7  -8   5   18.48    9.03   1
  -8   8   5  134.22    9.91  -2
   8  -8   5  134.22    9.91   1
  -8   9   5  101.03    9.61  -2
   9  -8   5  101.03    9.61   1
  -8  10   5   22.08    9.02  -2
  10  -8   5   22.08    9.02   1
  -8  11   5   15.53   18.26  -2
  11  -8   5   15.53   18.26   1
  -8  12   5   53.83   21.84  -2
  12  -8   5   53.83   21.84   1
  -8  13   5  -23.34   22.47  -2
  13  -8   5  -23.34   22.47   1
  -8  14   5   -7.98   23.86  -2
  14  -8   5   -7.98   23.86   1
  -6 -18   5   23.00   19.52  -2
 -17  -7   5   23.00   19.52   1
  -6 -17   5    6.05   20.34  -2
 -16  -7   5    6.05   20.34   1
  -6 -16   5   22.40   19.85  -2
 -15  -7   5   22.40   19.85   1
  -6 -12   5  194.16   20.34  -2
 -11  -7   5  194.16   20.34   1
  -6 -11   5   86.45   15.29  -2
 -10  -7   5   86.45   15.29   1
  -6 -10   5    4.69   16.16  -2
  -9  -7   5    4.69   16.16   1
  -8  -7   5   10.30    6.23   1
  -7  -7   5    3.57    5.47   1
  -6  -7   5   -0.10    4.75   1
  -5  -7   5   33.05    5.34   1
  -4  -7   5   34.41    5.15   1
  -3  -7   5   10.02    4.27   1
  -7  -2   5  188.82   15.10  -2
  -2  -7   5  188.82   15.10   1
  -7  -1   5  342.06   11.16  -2
  -1  -7   5  342.06   11.16   1
  -7   0   5   69.07    9.16  -2
   0  -7   5   69.07    9.16   1
  -7   1   5  315.84    8.37  -2
   1  -7   5  315.84    8.37   1
  -7   2   5  233.79    8.20  -2
   2  -7   5  233.79    8.20   1
  -7   3   5   80.50    7.40  -2
   3  -7   5   80.50    7.40   1
  -7   4   5  534.98   10.11  -2
   4  -7   5  534.98   10.11   1
  -7   5   5   31.55    6.81  -2
   5  -7   5   31.55    6.81   1
  -7   6   5  322.27    9.05  -2
   6  -7   5  322.27    9.05   1
  -7   7   5   22.88    7.86  -2
   7  -7   5   22.88    7.86   1
  -7   8   5    4.52    6.79  -2
   8  -7   5    4.52    6.79   1
  -7   9   5  205.66   10.21  -2
   9  -7   5  205.66   10.21   1
  -7  10   5   51.01   18.56  -2
  10  -7   5   51.01   18.56   1
  -7  11   5    4.90   18.83  -2
  11  -7   5    4.90   18.83   1
  -7  12   5   26.35   20.34  -2
  12  -7   5   26.35   20.34   1
  -5 -18   5   21.38   19.16  -2
 -17  -6   5   21.38   19.16   1
  -5 -12   5  152.06   16.08  -2
 -11  -6   5  152.06   16.08   1
  -5 -11   5   42.69   14.76  -2
 -10  -6   5   42.69   14.76   1
  -5 -10   5   43.52   16.30  -2
  -9  -6   5   43.52   16.30   1
  -8  -6   5   29.10    4.77   1
  -7  -6   5  119.05    8.87   1
  -6  -6   5    9.11    6.23   1
  -5  -6   5  161.24    7.97   1
  -4  -6   5    2.26    4.12   1
  -3  -6   5   11.77    4.15   1
  -6  -2   5   99.89    8.94  -2
  -2  -6   5   99.89    8.94   1
  -6  -1   5 1234.03   16.37  -2
  -1  -6   5 1234.03   16.37   1
  -6   0   5   65.60    6.57  -2
   0  -6   5   65.60    6.57   1
  -6   1   5   21.96    6.87  -2
   1  -6   5   21.96    6.87   1
  -6   2   5   53.40    6.67  -2
   2  -6   5   53.40    6.67   1
  -6   3   5   40.06    6.38  -2
   3  -6   5   40.06    6.38   1
  -6   4   5  230.29    7.25  -2
   4  -6   5  230.29    7.25   1
  -6   5   5   78.17    6.16  -2
   5  -6   5   78.17    6.16   1
  -6   6   5  132.64    6.62  -2
   6  -6   5  132.64    6.62   1
  -6   7   5   30.61    5.98  -2
   7  -6   5   30.61    5.98   1
  -6   8   5   48.50    9.38  -2
   8  -6   5   48.50    9.38   1
  -6   9   5   58.49    8.92  -2
   9  -6   5   58.49    8.92   1
  -6  10   5  226.62   21.23  -2
  10  -6   5  226.62   21.23   1
  -6  11   5   69.50   21.36  -2
  11  -6   5   69.50   21.36   1
  -4 -18   5   25.63   20.12  -2
 -17  -5   5   25.63   20.12   1
  -4 -16   5   62.19   19.47  -2
 -15  -5   5   62.19   19.47   1
  -4 -14   5   46.95   18.66  -2
 -13  -5   5   46.95   18.66   1
  -4 -13   5   39.27   15.64  -2
 -12  -5   5   39.27   15.64   1
  -4 -12   5  121.09   14.82  -2
 -11  -5   5  121.09   14.82   1
  -4 -11   5    7.27   15.48  -2
 -10  -5   5    7.27   15.48   1
  -9  -5   5    3.29    4.95   1
  -8  -5   5   20.78    4.70   1
  -7  -5   5    3.52    3.67   1
  -6  -5   5    2.26    4.42   1
  -5  -5   5    3.85    3.97   1
  -4  -5   5   -0.50    3.86   1
  -5  -3   5  512.04   14.69  -2
  -3  -5   5  512.04   14.69   1
  -5  -2   5   21.86    7.78  -2
  -2  -5   5   21.86    7.78   1
  -5  -1   5  312.53    8.98  -2
  -1  -5   5  312.53    8.98   1
  -5   0   5  214.24    5.66  -2
   0  -5   5  214.24    5.66   1
  -5   1   5  899.40   10.19  -2
   1  -5   5  899.40   10.19   1
  -5   2   5    6.86    5.60  -2
   2  -5   5    6.86    5.60   1
  -5   3   5  308.38    7.29  -2
   3  -5   5  308.38    7.29   1
  -5   4   5   79.49    5.78  -2
   4  -5   5   79.49    5.78   1
  -5   5   5  116.45    5.82  -2
   5  -5   5  116.45    5.82   1
  -5   6   5   91.87    5.57  -2
   6  -5   5   91.87    5.57   1
  -5   7   5  143.54    6.40  -2
   7  -5   5  143.54    6.40   1
  -5   8   5    5.78    6.20  -2
   8  -5   5    5.78    6.20   1
  -5   9   5    6.60    7.47  -2
   9  -5   5    6.60    7.47   1
  -5  10   5   23.62    9.82  -2
  10  -5   5   23.62    9.82   1
  -5  11   5  -20.28   16.64  -2
  11  -5   5  -20.28   16.64   1
  -5  13   5   23.69   16.74  -2
  13  -5   5   23.69   16.74   1
  -5  14   5   45.02   18.85  -2
  14  -5   5   45.02   18.85   1
  -3 -19   5   50.25   20.25  -2
 -18  -4   5   50.25   20.25   1
  -3 -17   5   -1.84   18.50  -2
 -16  -4   5   -1.84   18.50   1
  -3 -16   5    9.90   18.80  -2
 -15  -4   5    9.90   18.80   1
  -3 -15   5   10.79   17.10  -2
 -14  -4   5   10.79   17.10   1
  -3 -14   5  -29.96   14.58  -2
 -13  -4   5  -29.96   14.58   1
  -3 -13   5   -8.92   14.38  -2
 -12  -4   5   -8.92   14.38   1
  -3 -12   5    5.33   13.92  -2
 -11  -4   5    5.33   13.92   1
 -10  -4   5   49.56    6.40   1
  -9  -4   5   -2.89    4.84   1
  -8  -4   5   50.95    5.10   1
  -7  -4   5  124.10    6.22   1
  -6  -4   5   75.59    4.60   1
  -5  -4   5    2.66    2.82   1
  -4  -4   5  104.14    6.43   1
  -3  -4   5    7.93    3.44   1
  -4  -2   5  292.69    8.62  -2
  -2  -4   5  292.69    8.62   1
  -4  -1   5   36.14    6.71  -2
  -1  -4   5   36.14    6.71   1
  -4   0   5  327.11    7.94  -2
   0  -4   5  327.11    7.94   1
  -4   1   5   -5.27    4.33  -2
   1  -4   5   -5.27    4.33   1
  -4   2   5  116.30    6.04  -2
   2  -4   5  116.30    6.04   1
  -4   3   5   54.48    4.86  -2
   3  -4   5   54.48    4.86   1
  -4   4   5  476.77   10.85  -2
   4  -4   5  476.77   10.85   1
  -4   5   5  237.09    5.77  -2
   5  -4   5  237.09    5.77   1
  -4   6   5  698.11    9.39  -2
   6  -4   5  698.11    9.39   1
  -4   7   5  191.66    6.94  -2
   7  -4   5  191.66    6.94   1
  -4   8   5  253.33   11.71  -2
   8  -4   5  253.33   11.71   1
  -4   9   5    4.67   13.81  -2
   9  -4   5    4.67   13.81   1
  -4  10   5   85.64   16.02  -2
  10  -4   5   85.64   16.02   1
  -4  19   5  -30.17   46.53  -2
  -4  18   5  -30.17   46.53  -2
  18  -4   5  -30.17   46.53   1
  -2 -19   5   39.33   19.69  -2
 -18  -3   5   39.33   19.69   1
  -2 -18   5  -27.55   18.56  -2
 -17  -3   5  -27.55   18.56   1
  -2 -17   5   44.00   18.42  -2
 -16  -3   5   44.00   18.42   1
  -2 -16   5  -29.25   17.75  -2
 -15  -3   5  -29.25   17.75   1
  -2 -15   5   50.10   18.34  -2
 -14  -3   5   50.10   18.34   1
  -2 -14   5   21.44   15.71  -2
 -13  -3   5   21.44   15.71   1
  -2 -13   5   32.88   30.86  -2
 -12  -3   5   32.88   30.86   1
 -11  -3   5   11.62   12.79   1
 -10  -3   5   17.04    5.38   1
  -9  -3   5    3.80    4.78   1
  -8  -3   5   36.21    4.96   1
  -7  -3   5  168.13    6.66   1
  -6  -3   5  560.23    8.81   1
  -3  -5   5  493.46   13.26  -2
  -5  -3   5  493.46   13.26   1
  -4  -3   5    6.02    2.59   1
  -3  -3   5  154.88    4.34   1
  -3  -2   5  763.63   14.39  -2
  -2  -3   5  763.63   14.39   1
  -3  -1   5  243.50    6.84  -2
  -1  -3   5  243.50    6.84   1
  -3   0   5  850.60   10.46  -2
   0  -3   5  850.60   10.46   1
  -3   1   5   28.53    3.52  -2
   1  -3   5   28.53    3.52   1
  -3   2   5  187.39    4.49  -2
   2  -3   5  187.39    4.49   1
  -3   3   5  586.03   14.10  -2
   3  -3   5  586.03   14.10   1
  -3   4   5  224.81    7.92  -2
   4  -3   5  224.81    7.92   1
  -3   5   5  155.32    4.94  -2
   5  -3   5  155.32    4.94   1
  -3   6   5  516.52   11.94  -2
   6  -3   5  516.52   11.94   1
  -3   7   5   71.80    8.47  -2
   7  -3   5   71.80    8.47   1
  -3   8   5   86.37    5.64  -2
   8  -3   5   86.37    5.64   1
  -3   9   5   76.19    5.82  -2
   9  -3   5   76.19    5.82   1
  -3  10   5  200.54    8.19  -2
  10  -3   5  200.54    8.19   1
  -3  11   5  122.33    9.07  -2
  11  -3   5  122.33    9.07   1
  -3  12   5   25.87    8.57  -2
  12  -3   5   25.87    8.57   1
  -3  13   5   22.66    8.98  -2
  13  -3   5   22.66    8.98   1
  -3  14   5   15.96    9.85  -2
  14  -3   5   15.96    9.85   1
  -3  15   5   -8.37   10.08  -2
  15  -3   5   -8.37   10.08   1
  18  -3   5  -28.61   15.25   1
  -1 -19   5    3.34   17.91  -2
 -18  -2   5    3.34   17.91   1
  -1 -18   5   45.87   18.79  -2
 -17  -2   5   45.87   18.79   1
  -1 -17   5   -5.61   17.80  -2
 -16  -2   5   -5.61   17.80   1
  -1 -16   5    4.99   17.63  -2
 -15  -2   5    4.99   17.63   1
  -1 -15   5  -41.45   33.19  -2
 -14  -2   5  -41.45   33.19   1
  -1 -14   5   88.97   31.86  -2
 -13  -2   5   88.97   31.86   1
 -12  -2   5   12.57   13.54   1
 -11  -2   5   -4.87    8.02   1
  -2 -10   5   -7.92   14.24  -2
 -10  -2   5   -7.92   14.24   1
  -2  -9   5  177.27   14.45  -2
  -9  -2   5  177.27   14.45   1
  -2  -8   5  143.26   13.00  -2
  -8  -2   5  143.26   13.00   1
  -2  -7   5  187.87   13.12  -2
  -7  -2   5  187.87   13.12   1
  -2  -6   5  128.98    8.40  -2
  -6  -2   5  128.98    8.40   1
  -2  -5   5   41.02    7.18  -2
  -5  -2   5   41.02    7.18   1
  -2  -4   5  275.46    7.48  -2
  -4  -2   5  275.46    7.48   1
  -2  -3   5  711.35   14.36  -2
  -3  -2   5  711.35   14.36   1
  -2  -2   5  188.53    6.93  -2
  -2  -2   5  188.53    6.93   1
  -2  -1   5  279.81    6.53  -2
  -1  -2   5  279.81    6.53   1
  -2   0   5  903.89   10.14  -2
   0  -2   5  903.89   10.14   1
  -2   1   5  255.66    9.20  -2
   1  -2   5  255.66    9.20   1
  -2   2   5  673.76   13.14  -2
   2  -2   5  673.76   13.14   1
  -2   3   5  494.48    8.94  -2
   3  -2   5  494.48    8.94   1
  -2   4   5  289.32    7.86  -2
   4  -2   5  289.32    7.86   1
  -2   5   5  115.83    7.24  -2
   5  -2   5  115.83    7.24   1
  -2   6   5    8.24    3.52  -2
   6  -2   5    8.24    3.52   1
  -2   7   5    2.20    4.37  -2
   7  -2   5    2.20    4.37   1
  -2   8   5   85.37    5.45  -2
   8  -2   5   85.37    5.45   1
  -2   9   5   13.81    5.53  -2
   9  -2   5   13.81    5.53   1
  -2  10   5  321.41    9.20  -2
  10  -2   5  321.41    9.20   1
  -2  11   5  389.19   12.16  -2
  11  -2   5  389.19   12.16   1
  -2  12   5   47.96    8.85  -2
  12  -2   5   47.96    8.85   1
  -2  13   5   18.28    8.83  -2
  13  -2   5   18.28    8.83   1
  -2  14   5    7.91    9.44  -2
  14  -2   5    7.91    9.44   1
  -2  15   5   70.11   10.72  -2
  15  -2   5   70.11   10.72   1
  -2  16   4  -44.03   33.37  -2
  16  -2   5  -44.03   33.37   1
  18  -2   5  -24.36   17.73   1
   0 -19   5   11.86   18.07  -2
 -18  -1   5   11.86   18.07   1
   0 -18   5   10.79   17.90  -2
 -17  -1   5   10.79   17.90   1
   0 -17   5   25.77   17.66  -2
 -16  -1   5   25.77   17.66   1
   0 -15   5  -44.83   32.99  -2
 -14  -1   5  -44.83   32.99   1
   0 -14   5   -6.20   30.91  -2
 -13  -1   5   -6.20   30.91   1
 -12  -1   5   12.58   13.08   1
  -1 -11   5  312.48   18.12  -2
 -11  -1   5  312.48   18.12   1
  -1 -10   5  104.35   14.78  -2
 -10  -1   5  104.35   14.78   1
  -1  -9   5   27.79   11.87  -2
  -9  -1   5   27.79   11.87   1
  -1  -8   5    4.21   10.71  -2
  -8  -1   5    4.21   10.71   1
  -1  -7   5  303.89   13.54  -2
  -7  -1   5  303.89   13.54   1
  -1  -6   5 1252.25   14.12  -2
  -6  -1   5 1252.25   14.12   1
  -1  -5   5  288.61    8.65  -2
  -5  -1   5  288.61    8.65   1
  -1  -4   5   25.86    6.01  -2
  -4  -1   5   25.86    6.01   1
  -1  -3   5  243.38    5.62  -2
  -3  -1   5  243.38    5.62   1
  -1  -2   5  266.46    5.36  -2
  -2  -1   5  266.46    5.36   1
  -1  -1   5  192.61    4.45  -2
  -1  -1   5  192.61    4.45   1
  -1   0   5 2028.98   17.83  -2
   0  -1   5 2028.98   17.83   1
  -1   1   5 2028.87   19.89  -2
   1  -1   5 2028.87   19.89   1
  -1   2   5 3191.48   29.26  -2
   2  -1   5 3191.48   29.26   1
  -1   3   5  719.69   10.15  -2
   3  -1   5  719.69   10.15   1
  -1   4   5  879.12   12.51  -2
   4  -1   5  879.12   12.51   1
  -1   5   5  751.03    8.95  -2
   5  -1   5  751.03    8.95   1
  -1   6   5   33.47    3.80  -2
   6  -1   5   33.47    3.80   1
  -1   7   5   30.68    8.88  -2
   7  -1   5   30.68    8.88   1
  -1   8   5  517.91    9.34  -2
   8  -1   5  517.91    9.34   1
  -1   9   5   37.12    5.69  -2
   9  -1   5   37.12    5.69   1
  -1  10   5   26.39    6.81  -2
  10  -1   5   26.39    6.81   1
  -1  11   5   11.27    7.26  -2
  11  -1   5   11.27    7.26   1
  -1  12   5  135.31    9.67  -2
  12  -1   5  135.31    9.67   1
  -1  13   5   79.95   10.00  -2
  13  -1   5   79.95   10.00   1
  -1  14   5    8.50    9.79  -2
  14  -1   5    8.50    9.79   1
  -1  15   4   20.27   31.84  -2
  15  -1   5   20.27   31.84   1
  -1  15   5   45.83   10.95  -2
  15  -1   5   45.83   10.95   1
  -1  16   4  -62.32   33.44  -2
  16  -1   5  -62.32   33.44   1
  -1  16   5   14.41   11.22  -2
  16  -1   5   14.41   11.22   1
  17  -1   5  -25.52   16.82   1
  19  -1   5  -21.60   17.30   1
   1 -18   5   -3.09   17.18  -2
 -17   0   5   -3.09   17.18   1
   1 -15   5  -18.96   32.07  -2
 -14   0   5  -18.96   32.07   1
 -13   0   5    1.99   14.00   1
   0 -12   5   78.57   15.01  -2
 -12   0   5   78.57   15.01   1
   0 -11   5   43.55   12.44  -2
 -11   0   5   43.55   12.44   1
   0 -10   5   -6.38   11.27  -2
 -10   0   5   -6.38   11.27   1
   0  -9   5  376.51   13.17  -2
  -9   0   5  376.51   13.17   1
   0  -8   5   46.06    8.06  -2
  -8   0   5   46.06    8.06   1
   0  -7   5   85.84    7.37  -2
  -7   0   5   85.84    7.37   1
   0  -6   5   -0.15    6.47  -2
  -6   0   5   -0.15    6.47   1
   0  -5   5  170.47    6.65  -2
  -5   0   5  170.47    6.65   1
   0  -4   5  299.64    6.73  -2
  -4   0   5  299.64    6.73   1
   0  -3   5  732.48    9.95  -2
  -3   0   5  732.48    9.95   1
   0  -2   5  800.95    8.08  -2
  -2   0   5  800.95    8.08   1
   0  -1   5 2158.53   15.83  -2
  -1   0   5 2158.53   15.83   1
   0   0   5    0.38    2.66  -2
   0   0   5    0.38    2.66   1
   0   1   5 1130.98   12.51  -2
   1   0   5 1130.98   12.51   1
   0   2   5  216.52    5.51  -2
   2   0   5  216.52    5.51   1
   0   3   5 1693.86   17.85  -2
   3   0   5 1693.86   17.85   1
   0   4   5  527.37    6.27  -2
   4   0   5  527.37    6.27   1
   0   5   5   56.11    3.97  -2
   5   0   5   56.11    3.97   1
   0   6   5  462.56    7.91  -2
   6   0   5  462.56    7.91   1
   0   7   5   93.67    5.43  -2
   7   0   5   93.67    5.43   1
   0   8   5  177.20    6.29  -2
   8   0   5  177.20    6.29   1
   0   9   5   51.04    6.47  -2
   9   0   5   51.04    6.47   1
   0  10   5   23.11    6.71  -2
  10   0   5   23.11    6.71   1
   0  11   5   39.58    7.60  -2
  11   0   5   39.58    7.60   1
   0  12   5  124.42    9.29  -2
  12   0   5  124.42    9.29   1
   0  13   5   37.06    9.86  -2
  13   0   5   37.06    9.86   1
   0  14   5   21.46   10.47  -2
  14   0   5   21.46   10.47   1
   0  15   5  106.65   12.46  -2
  15   0   5  106.65   12.46   1
  16   0   5  -25.57   16.29   1
  17   0   5  -20.79   17.07   1
  18   0   5  -23.01   17.82   1
  19   0   5   -7.97   18.73   1
   2 -15   5  -25.21   33.38  -2
 -14   1   5  -25.21   33.38   1
 -13   1   5   25.13   13.83   1
   1 -12   5   -5.07   12.31  -2
 -12   1   5   -5.07   12.31   1
   1 -11   5   99.05   12.15  -2
 -11   1   5   99.05   12.15   1
   1 -10   5   13.57    9.38  -2
 -10   1   5   13.57    9.38   1
   1  -9   5   26.86    8.58  -2
  -9   1   5   26.86    8.58   1
   1  -8   5   57.46    7.87  -2
  -8   1   5   57.46    7.87   1
   1  -7   5  266.29    8.39  -2
  -7   1   5  266.29    8.39   1
   1  -6   5   13.28    6.96  -2
  -6   1   5   13.28    6.96   1
   1  -5   5  751.82    9.93  -2
  -5   1   5  751.82    9.93   1
   1  -4   5   41.65    7.17  -2
  -4   1   5   41.65    7.17   1
   1  -3   5   33.44    4.33  -2
  -3   1   5   33.44    4.33   1
   1  -2   5  238.14    5.76  -2
  -2   1   5  238.14    5.76   1
   1  -1   5 2108.62   20.18  -2
  -1   1   5 2108.62   20.18   1
   1   0   5 1027.57    9.00  -2
   0   1   5 1027.57    9.00   1
   1   1   5    9.10    3.28  -2
   1   1   5    9.10    3.28   1
   1   2   5  119.74    3.57  -2
   2   1   5  119.74    3.57   1
   1   3   5  108.20    3.89  -2
   3   1   5  108.20    3.89   1
   1   4   5  736.08    8.45  -2
   4   1   5  736.08    8.45   1
   1   5   5  145.68    5.37  -2
   5   1   5  145.68    5.37   1
   1   6   5  487.36    9.00  -2
   6   1   5  487.36    9.00   1
   1   7   5  230.89    7.05  -2
   7   1   5  230.89    7.05   1
   1   8   5   -2.25    5.90  -2
   8   1   5   -2.25    5.90   1
   1   9   5   24.20    6.67  -2
   9   1   5   24.20    6.67   1
   1  10   5   29.46    7.43  -2
  10   1   5   29.46    7.43   1
   1  11   5  428.60   14.54  -2
  11   1   5  428.60   14.54   1
   1  12   5   51.43   10.37  -2
  12   1   5   51.43   10.37   1
   1  13   5    0.57   10.14  -2
  13   1   5    0.57   10.14   1
   1  14   5   37.51   11.74  -2
  14   1   5   37.51   11.74   1
  16   1   5  -23.49   16.34   1
  17   1   5  -27.68   17.16   1
  19   1   5   -6.15   18.26   1
 -14   2   5    3.42   14.55   1
   2 -13   5    5.28   13.53  -2
 -13   2   5    5.28   13.53   1
   2 -12   5   72.36   12.47  -2
 -12   2   5   72.36   12.47   1
   2 -11   5   98.03   11.78  -2
 -11   2   5   98.03   11.78   1
   2 -10   5  201.53   10.50  -2
 -10   2   5  201.53   10.50   1
   2  -9   5   38.90    8.27  -2
  -9   2   5   38.90    8.27   1
   2  -8   5  150.47    8.31  -2
  -8   2   5  150.47    8.31   1
   2  -7   5  203.61    8.70  -2
  -7   2   5  203.61    8.70   1
   2  -6   5   34.44    7.42  -2
  -6   2   5   34.44    7.42   1
   2  -5   5   19.10    5.55  -2
  -5   2   5   19.10    5.55   1
   2  -4   5   91.36    7.63  -2
  -4   2   5   91.36    7.63   1
   2  -3   5  200.05    5.31  -2
  -3   2   5  200.05    5.31   1
   2  -2   5  960.80   11.67  -2
  -2   2   5  960.80   11.67   1
   2  -1   5 3480.82   25.22  -2
  -1   2   5 3480.82   25.22   1
   2   0   5  240.87    6.05  -2
   0   2   5  240.87    6.05   1
   2   1   5  118.98    5.10  -2
   1   2   5  118.98    5.10   1
   2   2   5   56.96    4.49  -2
   2   2   5   56.96    4.49   1
   2   3   5 1218.68   13.15  -2
   3   2   5 1218.68   13.15   1
   2   4   5  603.04    9.29  -2
   4   2   5  603.04    9.29   1
   2   5   5  316.20    8.49  -2
   5   2   5  316.20    8.49   1
   2   6   5   96.06    6.95  -2
   6   2   5   96.06    6.95   1
   2   7   5  144.19    7.73  -2
   7   2   5  144.19    7.73   1
   2   8   5   -5.80    7.83  -2
   8   2   5   -5.80    7.83   1
   2   9   5  217.89    8.77  -2
   9   2   5  217.89    8.77   1
   2  10   5   53.53    8.73  -2
  10   2   5   53.53    8.73   1
   2  11   5   48.20   10.22  -2
  11   2   5   48.20   10.22   1
   2  12   5   47.02   11.92  -2
  12   2   5   47.02   11.92   1
   2  13   5  159.06   13.76  -2
  13   2   5  159.06   13.76   1
 -18   3   5  -11.82   17.19   1
   3 -14   5  -17.26   12.66  -2
 -14   3   5  -17.26   12.66   1
   3 -13   5   -6.68   12.15  -2
 -13   3   5   -6.68   12.15   1
   3 -12   5   97.94   10.68  -2
 -12   3   5   97.94   10.68   1
   3 -11   5   10.42   26.12  -2
 -11   3   5   10.42   26.12   1
   3 -10   5   59.74    9.13  -2
 -10   3   5   59.74    9.13   1
   3  -9   5  200.63    9.26  -2
  -9   3   5  200.63    9.26   1
   3  -8   5   94.65    7.66  -2
  -8   3   5   94.65    7.66   1
   3  -7   5   49.71    6.69  -2
  -7   3   5   49.71    6.69   1
   3  -6   5   46.72    6.27  -2
  -6   3   5   46.72    6.27   1
   3  -5   5  285.21   10.01  -2
  -5   3   5  285.21   10.01   1
   3  -4   5   74.71    9.77  -2
  -4   3   5   74.71    9.77   1
   3  -3   5  616.51   10.25  -2
  -3   3   5  616.51   10.25   1
   3  -2   5  512.76    7.04  -2
  -2   3   5  512.76    7.04   1
   3  -1   5  887.90   11.71  -2
  -1   3   5  887.90   11.71   1
   3   0   5 1762.82   17.92  -2
   0   3   5 1762.82   17.92   1
   3   1   5  131.32    5.95  -2
   1   3   5  131.32    5.95   1
   3   2   5 1420.09   14.72  -2
   2   3   5 1420.09   14.72   1
   3   3   5  148.94    6.13  -2
   3   3   5  148.94    6.13   1
   3   4   5  142.79    5.94  -2
   4   3   5  142.79    5.94   1
   3   5   5   16.39    5.49  -2
   5   3   5   16.39    5.49   1
   3   6   5  122.63    7.76  -2
   6   3   5  122.63    7.76   1
   3   7   5  225.96    8.24  -2
   7   3   5  225.96    8.24   1
   3   8   5  279.52    9.27  -2
   8   3   5  279.52    9.27   1
   3   9   5    4.04    8.14  -2
   9   3   5    4.04    8.14   1
   3  10   5  153.80   11.75  -2
  10   3   5  153.80   11.75   1
   3  11   5  218.17   14.49  -2
  11   3   5  218.17   14.49   1
   3  12   5    3.10   12.22  -2
  12   3   5    3.10   12.22   1
  17   3   5  -22.88   17.82   1
 -18   4   5    4.49   17.34   1
 -17   4   5  -11.89   15.35   1
 -16   4   5   -2.75   13.50   1
 -15   4   5   -6.65   13.38   1
 -14   4   5   -1.13   12.43   1
   4 -12   5   42.38   10.37  -2
 -12   4   5   42.38   10.37   1
   4 -11   5   28.31    9.67  -2
 -11   4   5   28.31    9.67   1
   4 -10   5  107.94    9.52  -2
 -10   4   5  107.94    9.52   1
   4  -9   5  292.40   14.99  -2
  -9   4   5  292.40   14.99   1
   4  -8   5  158.56   12.39  -2
  -8   4   5  158.56   12.39   1
   4  -7   5  465.22   13.80  -2
  -7   4   5  465.22   13.80   1
   4  -6   5  199.74   13.63  -2
  -6   4   5  199.74   13.63   1
   4  -5   5   78.50   10.43  -2
  -5   4   5   78.50   10.43   1
   4  -4   5  413.95    8.03  -2
  -4   4   5  413.95    8.03   1
   4  -3   5  197.44    5.83  -2
  -3   4   5  197.44    5.83   1
   4  -2   5  366.82    6.12  -2
  -2   4   5  366.82    6.12   1
   4  -1   5 1031.91   13.39  -2
  -1   4   5 1031.91   13.39   1
   4   0   5  735.49   11.31  -2
   0   4   5  735.49   11.31   1
   4   1   5  629.13   10.21  -2
   1   4   5  629.13   10.21   1
   4   2   5  755.53   10.89  -2
   2   4   5  755.53   10.89   1
   4   3   5  148.94    5.72  -2
   3   4   5  148.94    5.72   1
   4   4   5    2.38    5.31  -2
   4   4   5    2.38    5.31   1
   4   5   5   58.07    6.81  -2
   5   4   5   58.07    6.81   1
   4   6   5   23.70    6.24  -2
   6   4   5   23.70    6.24   1
   4   7   5  169.66    8.06  -2
   7   4   5  169.66    8.06   1
   4   8   5   55.31    8.28  -2
   8   4   5   55.31    8.28   1
   4   9   5  273.43   10.94  -2
   9   4   5  273.43   10.94   1
   4  10   5   46.85   10.51  -2
  10   4   5   46.85   10.51   1
   4  11   5   11.98   13.26  -2
  11   4   5   11.98   13.26   1
   4  12   5  169.78   15.04  -2
  12   4   5  169.78   15.04   1
   3  18   5    0.95   15.96  -2
  17   4   5    0.95   15.96   1
   3  19   5   13.57   16.54  -2
  18   4   5   13.57   16.54   1
 -18   5   5    3.01   15.42   1
 -17   5   5   -6.54   14.48   1
 -16   5   5  -11.90   14.33   1
 -15   5   5   -8.69   12.23   1
   5 -11   5  191.56   20.58  -2
 -11   5   5  191.56   20.58   1
   5 -10   5   10.84   14.90  -2
 -10   5   5   10.84   14.90   1
   5  -9   5  229.98   15.77  -2
  -9   5   5  229.98   15.77   1
   5  -8   5  689.30   16.54  -2
  -8   5   5  689.30   16.54   1
   5  -7   5   42.45   10.19  -2
  -7   5   5   42.45   10.19   1
   5  -6   5   96.21    7.61  -2
  -6   5   5   96.21    7.61   1
   5  -5   5  106.48    6.64  -2
  -5   5   5  106.48    6.64   1
   5  -4   5  281.26    7.28  -2
  -4   5   5  281.26    7.28   1
   5  -3   5  167.16    5.67  -2
  -3   5   5  167.16    5.67   1
   5  -2   5  128.24    4.97  -2
  -2   5   5  128.24    4.97   1
   5  -1   5  993.09   13.96  -2
  -1   5   5  993.09   13.96   1
   5   0   5   60.83    6.77  -2
   0   5   5   60.83    6.77   1
   5   1   5  182.37    7.76  -2
   1   5   5  182.37    7.76   1
   5   2   5  323.29    6.59  -2
   2   5   5  323.29    6.59   1
   5   3   5   12.53    5.11  -2
   3   5   5   12.53    5.11   1
   5   4   5  110.06    8.98  -2
   4   5   5  110.06    8.98   1
   5   5   5  232.29    7.53  -2
   5   5   5  232.29    7.53   1
   5   6   5    0.24    6.45  -2
   6   5   5    0.24    6.45   1
   5   7   5  754.88   11.99  -2
   7   5   5  754.88   11.99   1
   5   8   5   66.93    9.01  -2
   8   5   5   66.93    9.01   1
   5   9   5  115.08   10.89  -2
   9   5   5  115.08   10.89   1
   5  10   5   -5.00   11.06  -2
  10   5   5   -5.00   11.06   1
   5  11   5   -3.05   14.08  -2
  11   5   5   -3.05   14.08   1
   4  18   5   24.27   17.94  -2
  17   5   5   24.27   17.94   1
   4  19   5   31.07   18.58  -2
  18   5   5   31.07   18.58   1
 -16   6   5   -2.89   14.10   1
   6 -11   5   64.03   19.41  -2
 -11   6   5   64.03   19.41   1
   6 -10   5    3.55   12.44  -2
 -10   6   5    3.55   12.44   1
   6  -9   5   62.54   10.62  -2
  -9   6   5   62.54   10.62   1
   6  -8   5   53.39    9.26  -2
  -8   6   5   53.39    9.26   1
   6  -7   5  243.14    9.13  -2
  -7   6   5  243.14    9.13   1
   6  -6   5  170.69    8.06  -2
  -6   6   5  170.69    8.06   1
   6  -5   5   76.89    6.50  -2
  -5   6   5   76.89    6.50   1
   6  -4   5  731.01   10.31  -2
  -4   6   5  731.01   10.31   1
   6  -3   5  500.80    8.23  -2
  -3   6   5  500.80    8.23   1
   6  -2   5    7.41    4.50  -2
  -2   6   5    7.41    4.50   1
   6  -1   5   29.62    7.08  -2
  -1   6   5   29.62    7.08   1
   6   0   5  676.01    8.57  -2
   0   6   5  676.01    8.57   1
   6   1   5  588.94   11.37  -2
   1   6   5  588.94   11.37   1
   6   2   5   88.42    5.35  -2
   2   6   5   88.42    5.35   1
   6   3   5  136.14    8.69  -2
   3   6   5  136.14    8.69   1
   6   4   5   22.25    5.61  -2
   4   6   5   22.25    5.61   1
   6   5   5   -0.40    6.11  -2
   5   6   5   -0.40    6.11   1
   6   6   5  -11.64    6.71  -2
   6   6   5  -11.64    6.71   1
   6   7   5   -6.69    7.56  -2
   7   6   5   -6.69    7.56   1
   6   8   5  137.91    9.79  -2
   8   6   5  137.91    9.79   1
   6   9   5   -7.27   10.69  -2
   9   6   5   -7.27   10.69   1
   6  10   5  257.87   17.84  -2
  10   6   5  257.87   17.84   1
   5  17   5   -4.41   18.27  -2
  16   6   5   -4.41   18.27   1
   5  18   5    8.02   18.90  -2
  17   6   5    8.02   18.90   1
 -17   7   5   -9.31   15.74   1
   7 -11   5   81.23   15.71  -2
 -11   7   5   81.23   15.71   1
   7 -10   5   25.35   11.00  -2
 -10   7   5   25.35   11.00   1
   7  -9   5  277.48   11.98  -2
  -9   7   5  277.48   11.98   1
   7  -8   5    7.85    8.81  -2
  -8   7   5    7.85    8.81   1
   7  -7   5    9.16    7.89  -2
  -7   7   5    9.16    7.89   1
   7  -6   5   30.68    7.03  -2
  -6   7   5   30.68    7.03   1
   7  -5   5  135.87    6.80  -2
  -5   7   5  135.87    6.80   1
   7  -4   5  188.59    6.74  -2
  -4   7   5  188.59    6.74   1
   7  -3   5   74.44    5.85  -2
  -3   7   5   74.44    5.85   1
   7  -2   5    9.61    7.18  -2
  -2   7   5    9.61    7.18   1
   7  -1   5    8.24    4.64  -2
  -1   7   5    8.24    4.64   1
   7   0   5   80.14    5.25  -2
   0   7   5   80.14    5.25   1
   7   1   5  167.66    5.64  -2
   1   7   5  167.66    5.64   1
   7   2   5  171.72    8.21  -2
   2   7   5  171.72    8.21   1
   7   3   5  201.46    9.22  -2
   3   7   5  201.46    9.22   1
   7   4   5  161.55    6.87  -2
   4   7   5  161.55    6.87   1
   7   5   5  740.00   11.20  -2
   5   7   5  740.00   11.20   1
   7   6   5    6.05    7.38  -2
   6   7   5    6.05    7.38   1
   7   7   5   29.37    8.25  -2
   7   7   5   29.37    8.25   1
   7   8   5  265.05   12.15  -2
   8   7   5  265.05   12.15   1
   7   9   5    1.99   15.78  -2
   9   7   5    1.99   15.78   1
  10   7   5  -13.82    9.17   1
  14   7   5  -13.95   15.77   1
   6  16   5   55.86   19.74  -2
  15   7   5   55.86   19.74   1
   6  17   5   41.85   20.66  -2
  16   7   5   41.85   20.66   1
   6  18   5   31.32   20.11  -2
  17   7   5   31.32   20.11   1
   8 -12   5   72.51   14.98  -2
 -12   8   5   72.51   14.98   1
   8 -11   5   66.31   12.31  -2
 -11   8   5   66.31   12.31   1
   8 -10   5    3.35   10.59  -2
 -10   8   5    3.35   10.59   1
   8  -9   5   65.01   13.06  -2
  -9   8   5   65.01   13.06   1
   8  -8   5  167.95   10.39  -2
  -8   8   5  167.95   10.39   1
   8  -7   5   -6.76    7.68  -2
  -7   8   5   -6.76    7.68   1
   8  -6   5   57.35    7.22  -2
  -6   8   5   57.35    7.22   1
   8  -5   5   12.82    6.21  -2
  -5   8   5   12.82    6.21   1
   8  -4   5  316.26    8.55  -2
  -4   8   5  316.26    8.55   1
   8  -3   5  139.83    7.01  -2
  -3   8   5  139.83    7.01   1
   8  -2   5   88.48    6.11  -2
  -2   8   5   88.48    6.11   1
   8  -1   5  635.47    9.51  -2
  -1   8   5  635.47    9.51   1
   8   0   5  257.40    7.34  -2
   0   8   5  257.40    7.34   1
   8   1   5    0.65    5.61  -2
   1   8   5    0.65    5.61   1
   8   2   5   -8.17    7.20  -2
   2   8   5   -8.17    7.20   1
   8   3   5  284.07   10.31  -2
   3   8   5  284.07   10.31   1
   8   4   5   63.35   10.07  -2
   4   8   5   63.35   10.07   1
   8   5   5   57.95    7.36  -2
   5   8   5   57.95    7.36   1
   8   6   5  100.57    8.97  -2
   6   8   5  100.57    8.97   1
   8   7   5  259.97   11.19  -2
   7   8   5  259.97   11.19   1
   8   8   5  -31.00   15.18  -2
   8   8   5  -31.00   15.18   1
   9   8   5   11.37    9.21   1
  12   8   5    2.46   13.97   1
  13   8   5   66.04   17.24   1
   7  16   5   56.00   20.69  -2
  15   8   5   56.00   20.69   1
   7  17   5   43.94   20.96  -2
  16   8   5   43.94   20.96   1
   7  18   5  -15.55   20.55  -2
  17   8   5  -15.55   20.55   1
   9 -12   5   27.45   22.22  -2
 -12   9   5   27.45   22.22   1
   9 -11   5    9.48   14.50  -2
 -11   9   5    9.48   14.50   1
   9 -10   5   32.79   13.32  -2
 -10   9   5   32.79   13.32   1
   9  -9   5    2.25   11.42  -2
  -9   9   5    2.25   11.42   1
   9  -8   5   70.58   11.15  -2
  -8   9   5   70.58   11.15   1
   9  -7   5  185.28    9.16  -2
  -7   9   5  185.28    9.16   1
   9  -6   5   69.49    7.55  -2
  -6   9   5   69.49    7.55   1
   9  -5   5   19.60    7.21  -2
  -5   9   5   19.60    7.21   1
   9  -4   5    4.98    6.88  -2
  -4   9   5    4.98    6.88   1
   9  -3   5   94.97    7.28  -2
  -3   9   5   94.97    7.28   1
   9  -2   5   30.32    6.17  -2
  -2   9   5   30.32    6.17   1
   9  -1   5   29.81    6.21  -2
  -1   9   5   29.81    6.21   1
   9   0   5   33.59    6.34  -2
   0   9   5   33.59    6.34   1
   9   1   5   24.89    6.50  -2
   1   9   5   24.89    6.50   1
   9   2   5  228.95    9.75  -2
   2   9   5  228.95    9.75   1
   9   3   5   12.21   16.44  -2
   3   9   5   12.21   16.44   1
   9   4   5  212.88    8.53  -2
   4   9   5  212.88    8.53   1
   9   5   5  138.52    9.63  -2
   5   9   5  138.52    9.63   1
   9   6   5   11.11   17.09  -2
   6   9   5   11.11   17.09   1
   9   7   5   14.21   17.70  -2
   7   9   5   14.21   17.70   1
   9   8   5  181.74   19.87  -2
   8   9   5  181.74   19.87   1
   9   9   5  102.83   11.79   1
  10   9   5   -1.99   11.74   1
  11   9   5    8.71   13.27   1
  12   9   5   -0.67   14.59   1
   8  15   5   32.37   20.97  -2
  14   9   5   32.37   20.97   1
   8  16   5   41.36   20.57  -2
  15   9   5   41.36   20.57   1
   8  17   5   34.26   21.08  -2
  16   9   5   34.26   21.08   1
  10 -14   5  -55.71   28.72  -2
 -14  10   5  -55.71   28.72   1
  10 -12   5   -0.77   20.79  -2
 -12  10   5   -0.77   20.79   1
  10 -11   5   12.45   14.45  -2
 -11  10   5   12.45   14.45   1
  10 -10   5   44.79   13.04  -2
 -10  10   5   44.79   13.04   1
  10  -9   5   20.10   15.68  -2
  -9  10   5   20.10   15.68   1
  10  -8   5   -2.86    9.71  -2
  -8  10   5   -2.86    9.71   1
  10  -7   5   23.82    9.41  -2
  -7  10   5   23.82    9.41   1
  10  -6   5  225.43    9.89  -2
  -6  10   5  225.43    9.89   1
  10  -5   5    4.94    7.90  -2
  -5  10   5    4.94    7.90   1
  10  -4   5   96.19    8.17  -2
  -4  10   5   96.19    8.17   1
  10  -3   5  252.57    8.90  -2
  -3  10   5  252.57    8.90   1
  10  -2   5  467.79   10.26  -2
  -2  10   5  467.79   10.26   1
  10  -1   5   37.13    7.29  -2
  -1  10   5   37.13    7.29   1
  10   0   5   11.94    9.95  -2
   0  10   5   11.94    9.95   1
  10   1   5   24.21    7.24  -2
   1  10   5   24.21    7.24   1
  10   2   5   36.79    7.03  -2
   2  10   5   36.79    7.03   1
  10   3   5  135.64   19.03  -2
   3  10   5  135.64   19.03   1
  10   4   5  109.63   18.49  -2
   4  10   5  109.63   18.49   1
  10   5   5   -1.74    8.74  -2
   5  10   5   -1.74    8.74   1
   6  10   5   25.08    4.72   1
   7  10   5   13.72    5.27   1
   8  10   5    4.62    7.97   1
   9  10   5   23.01   11.39   1
  10  10   5   22.14   12.55   1
   9  12   5    6.57   19.42  -2
  11  10   5    6.57   19.42   1
   9  13   5   33.88   19.85  -2
  12  10   5   33.88   19.85   1
   9  14   5   32.68   20.59  -2
  13  10   5   32.68   20.59   1
   9  15   5   16.30   20.03  -2
  14  10   5   16.30   20.03   1
   9  16   5    4.77   20.57  -2
  15  10   5    4.77   20.57   1
   9  17   5   40.49   22.05  -2
  16  10   5   40.49   22.05   1
  11 -14   5  -47.26   25.95  -2
 -14  11   5  -47.26   25.95   1
  11 -13   5  -23.42   23.83  -2
 -13  11   5  -23.42   23.83   1
  11 -12   5  -15.14   14.30  -2
 -12  11   5  -15.14   14.30   1
  11 -11   5   -7.78   13.56  -2
 -11  11   5   -7.78   13.56   1
  11 -10   5    9.14   16.71  -2
 -10  11   5    9.14   16.71   1
  11  -9   5   -3.99   10.34  -2
  -9  11   5   -3.99   10.34   1
  11  -8   5   -0.44   10.16  -2
  -8  11   5   -0.44   10.16   1
  11  -7   5    6.01   10.12  -2
  -7  11   5    6.01   10.12   1
  11  -6   5   86.98   10.61  -2
  -6  11   5   86.98   10.61   1
  11  -5   5    1.75    9.67  -2
  -5  11   5    1.75    9.67   1
  11  -4   5   79.12    8.69  -2
  -4  11   5   79.12    8.69   1
  11  -3   5  176.72    9.15  -2
  -3  11   5  176.72    9.15   1
  11  -2   5  553.94   11.55  -2
  -2  11   5  553.94   11.55   1
  11  -1   5   35.21    8.24  -2
  -1  11   5   35.21    8.24   1
  11   0   5   57.12    8.62  -2
   0  11   5   57.12    8.62   1
  11   1   5  434.84   10.43  -2
   1  11   5  434.84   10.43   1
  11   2   5    9.11    7.77  -2
   2  11   5    9.11    7.77   1
  11   3   5  221.50   20.70  -2
   3  11   5  221.50   20.70   1
  11   4   5   43.02   19.75  -2
   4  11   5   43.02   19.75   1
   5  11   5   -1.25    4.13   1
   6  11   5   99.68    6.20   1
   7  11   5  112.07    6.47   1
  10   9   5   21.05   19.75  -2
   8  11   5   21.05   19.75   1
  10  10   5   -0.94   20.03  -2
   9  11   5   -0.94   20.03   1
  10  11   5   62.45   20.63  -2
  10  11   5   62.45   20.63   1
  10  12   5   15.10   20.67  -2
  11  11   5   15.10   20.67   1
  10  13   5  -11.96   19.48  -2
  12  11   5  -11.96   19.48   1
  10  14   5   50.73   21.61  -2
  13  11   5   50.73   21.61   1
  10  15   5   -2.66   21.09  -2
  14  11   5   -2.66   21.09   1
  10  16   5   -0.33   20.82  -2
  15  11   5   -0.33   20.82   1
  12 -12   5   22.47   19.52  -2
 -12  12   5   22.47   19.52   1
  12 -11   5   30.12   18.80  -2
 -11  12   5   30.12   18.80   1
  12 -10   5   -5.51   11.29  -2
 -10  12   5   -5.51   11.29   1
  12  -9   5    8.15   11.22  -2
  -9  12   5    8.15   11.22   1
  12  -8   5   59.90   11.59  -2
  -8  12   5   59.90   11.59   1
  12  -7   5   63.97   11.21  -2
  -7  12   5   63.97   11.21   1
  12  -6   5   55.29   10.90  -2
  -6  12   5   55.29   10.90   1
  12  -5   5   15.24    8.79  -2
  -5  12   5   15.24    8.79   1
  12  -4   5   18.08    9.99  -2
  -4  12   5   18.08    9.99   1
  12  -3   5   62.28    8.77  -2
  -3  12   5   62.28    8.77   1
  12  -2   5   97.54    9.19  -2
  -2  12   5   97.54    9.19   1
  12  -1   5  226.13   10.28  -2
  -1  12   5  226.13   10.28   1
  12   0   5  102.62    9.28  -2
   0  12   5  102.62    9.28   1
  12   1   5   52.32   11.81  -2
   1  12   5   52.32   11.81   1
   2  12   5   43.85    5.32   1
   3  12   5   30.21    4.51   1
   4  12   5  198.60    7.43   1
   5  12   5   47.08    6.93   1
   6  12   5   33.12    6.81   1
  11   8   5   64.28   21.40  -2
   7  12   5   64.28   21.40   1
  11   9   5  -20.78   20.99  -2
   8  12   5  -20.78   20.99   1
  11  10   5   -2.84   21.14  -2
   9  12   5   -2.84   21.14   1
  11  11   5   16.91   20.60  -2
  10  12   5   16.91   20.60   1
  11  13   5   -7.48   20.54  -2
  12  12   5   -7.48   20.54   1
  11  14   5   23.95   21.84  -2
  13  12   5   23.95   21.84   1
  11  15   5  -11.62   20.64  -2
  14  12   5  -11.62   20.64   1
  13 -13   5    1.28   21.25  -2
 -13  13   5    1.28   21.25   1
  13 -12   5   33.23   20.54  -2
 -12  13   5   33.23   20.54   1
  13 -11   5    2.96   16.49  -2
 -11  13   5    2.96   16.49   1
  13 -10   5    5.43   17.34  -2
 -10  13   5    5.43   17.34   1
  13  -8   5    8.14   17.58  -2
  -8  13   5    8.14   17.58   1
  13  -7   5   72.18   19.66  -2
  -7  13   5   72.18   19.66   1
  13  -6   5   13.94   13.42  -2
  -6  13   5   13.94   13.42   1
  13  -5   5  -17.77   13.20  -2
  -5  13   5  -17.77   13.20   1
  13  -4   5   -8.13   12.62  -2
  -4  13   5   -8.13   12.62   1
  13  -3   5   19.53   12.90  -2
  -3  13   5   19.53   12.90   1
  13  -2   5    6.56   15.79  -2
  -2  13   5    6.56   15.79   1
  13  -1   5  146.15   17.72  -2
  -1  13   5  146.15   17.72   1
   0  13   5   91.48   10.84   1
   1  13   5   -6.01    4.25   1
   2  13   5   79.07   11.84   1
   3  13   5   55.17    5.07   1
   4  13   5   56.15    7.09   1
   5  13   5   26.03    6.85   1
   6  13   5   73.58    8.42   1
  12   8   5   52.45   22.75  -2
   7  13   5   52.45   22.75   1
  12   9   5   57.46   22.62  -2
   8  13   5   57.46   22.62   1
  12  10   5   -0.68   21.27  -2
   9  13   5   -0.68   21.27   1
  12  12   5   -0.09   21.79  -2
  11  13   5   -0.09   21.79   1
  12  13   5    7.85   21.10  -2
  12  13   5    7.85   21.10   1
  12  14   5  -21.31   20.85  -2
  13  13   5  -21.31   20.85   1
  12  15   5   -9.67   22.00  -2
  14  13   5   -9.67   22.00   1
  14 -12   5   12.54   18.42  -2
 -12  14   5   12.54   18.42   1
  14 -11   5    0.97   18.71  -2
 -11  14   5    0.97   18.71   1
  14  -8   5    3.23   19.14  -2
  -8  14   5    3.23   19.14   1
  14  -7   5   -8.27   19.62  -2
  -7  14   5   -8.27   19.62   1
  14  -6   5   -0.37   19.68  -2
  -6  14   5   -0.37   19.68   1
  14  -5   5   -4.20   19.53  -2
  -5  14   5   -4.20   19.53   1
  14  -4   5  -27.49   18.17  -2
  -4  14   5  -27.49   18.17   1
  14  -3   5   46.82   18.20  -2
  -3  14   5   46.82   18.20   1
  -2  14   5    1.94    9.83   1
  -1  14   5   33.37   10.11   1
   0  14   5   34.72    9.20   1
  13   1   5   55.03   21.28  -2
   1  14   5   55.03   21.28   1
  13   2   5  143.39   21.72  -2
   2  14   5  143.39   21.72   1
  13   3   5   42.02   20.54  -2
   3  14   5   42.02   20.54   1
  13   4   5   11.72   21.47  -2
   4  14   5   11.72   21.47   1
  13   5   5   20.93   21.98  -2
   5  14   5   20.93   21.98   1
   6  14   5   -7.34    9.25   1
   7  14   5   14.55   10.65   1
  13   9   5   -7.42   23.07  -2
   8  14   5   -7.42   23.07   1
  13  10   5   -6.79   22.79  -2
   9  14   5   -6.79   22.79   1
  13  11   5   31.40   23.29  -2
  10  14   5   31.40   23.29   1
  13  12   5   13.45   22.86  -2
  11  14   5   13.45   22.86   1
  13  13   5  -21.96   21.70  -2
  12  14   5  -21.96   21.70   1
  13  14   5   49.49   22.04  -2
  13  14   5   49.49   22.04   1
  15 -11   5   -5.41   19.76  -2
 -11  15   5   -5.41   19.76   1
  15  -8   5   -4.84   21.12  -2
  -8  15   5   -4.84   21.12   1
  15  -6   5  -14.39   21.45  -2
  -6  15   5  -14.39   21.45   1
  15  -5   5   -0.10   21.10  -2
  -5  15   5   -0.10   21.10   1
  15  -4   5   16.92   20.46  -2
  -4  15   5   16.92   20.46   1
  -3  15   5    4.75   10.89   1
  -2  15   5  126.98   15.17   1
  -1  15   5   17.49   10.74   1
  14   2   5  -13.19   21.44  -2
   2  15   5  -13.19   21.44   1
  14   3   5  130.43   24.76  -2
   3  15   5  130.43   24.76   1
  14   4   5   -6.63   21.56  -2
   4  15   5   -6.63   21.56   1
  14  11   5    7.38   23.47  -2
  10  15   5    7.38   23.47   1
  14  12   5  -14.68   23.73  -2
  11  15   5  -14.68   23.73   1
  16 -10   5  -26.79   21.45  -2
 -10  16   5  -26.79   21.45   1
  16  -8   5  -10.59   22.69  -2
  -8  16   5  -10.59   22.69   1
  -4  16   5  -15.52   11.80   1
  -3  16   5   18.37   14.23   1
  15   3   5   59.48   24.59  -2
   3  16   5   59.48   24.59   1
  15   4   5   20.27   23.56  -2
   4  16   5   20.27   23.56   1
  -9  17   5   -7.22   10.59   1
  17  -8   5  -49.72   24.11  -2
  -8  17   5  -49.72   24.11   1
  16   3   5  -11.66   23.49  -2
   3  17   5  -11.66   23.49   1
  17   3   5   -9.32   26.25  -2
   3  18   5   -9.32   26.25   1
  18  -4   5   16.27   26.86  -2
  -4  19   5   16.27   26.86   1
  18   5   5   28.02   28.48  -2
   4  19   5   28.02   28.48   1
 -18   3   6  129.61   23.74  -2
   3 -19   6  129.61   23.74   1
 -15   2   6  -36.21   19.62  -2
   2 -16   6  -36.21   19.62   1
 -15   3   6    6.37   14.75  -2
   3 -16   6    6.37   14.75   1
 -14 -12   6  -10.82   16.84  -2
 -11 -15   6  -10.82   16.84   1
 -14  -1   6   46.62   20.94  -2
  -1 -15   6   46.62   20.94   1
 -14   0   6   93.70   14.67  -2
   0 -15   6   93.70   14.67   1
 -14   3   6  107.12   15.01  -2
   3 -15   6  107.12   15.01   1
 -14   4   6   52.82   14.98  -2
   4 -15   6   52.82   14.98   1
 -15  11   6   79.65   26.09  -2
  11 -15   6   79.65   26.09   1
  12 -15   6  -28.14   18.40   1
 -13 -13   6    1.99   16.33  -2
 -12 -14   6    1.99   16.33   1
 -13  -2   6   -8.06   19.99  -2
  -2 -14   6   -8.06   19.99   1
 -13  -1   6   11.03   14.07  -2
  -1 -14   6   11.03   14.07   1
 -13   0   6   34.02   14.13  -2
   0 -14   6   34.02   14.13   1
 -13   1   6  101.18   21.20  -2
   1 -14   6  101.18   21.20   1
 -13   2   6   21.00   19.83  -2
   2 -14   6   21.00   19.83   1
 -13   3   6   16.12   13.72  -2
   3 -14   6   16.12   13.72   1
 -13   4   6   53.97   18.48  -2
   4 -14   6   53.97   18.48   1
   5 -14   6   47.96   13.47   1
 -14  10   6   59.43   24.05  -2
  10 -14   6   59.43   24.05   1
 -14  11   6   38.69   23.40  -2
  11 -14   6   38.69   23.40   1
 -14  12   6   31.45   23.21  -2
  12 -14   6   31.45   23.21   1
  13 -14   6   17.64   14.44   1
 -12  -3   6  148.24   22.02  -2
  -3 -13   6  148.24   22.02   1
 -12  -4   6  132.93   23.52  -2
  -3 -13   6  132.93   23.52   1
 -12  -2   6   -5.63   19.00  -2
  -2 -13   6   -5.63   19.00   1
 -12  -1   6   59.74   14.03  -2
  -1 -13   6   59.74   14.03   1
 -12   0   6   44.34   13.60  -2
   0 -13   6   44.34   13.60   1
 -12   1   6  232.64   14.73  -2
   1 -13   6  232.64   14.73   1
 -12   2   6   30.69   14.21  -2
   2 -13   6   30.69   14.21   1
 -12   3   6   53.94   20.60  -2
   3 -13   6   53.94   20.60   1
   4 -13   6   22.85   10.85   1
 -13   6   6    6.30   21.72  -2
   6 -13   6    6.30   21.72   1
 -13   9   6   21.11   22.83  -2
   9 -13   6   21.11   22.83   1
 -13  10   6   39.10   22.27  -2
  10 -13   6   39.10   22.27   1
 -13  11   6   68.83   22.44  -2
  11 -13   6   68.83   22.44   1
 -13  12   6   61.82   23.60  -2
  12 -13   6   61.82   23.60   1
 -13  13   6   31.10   23.52  -2
  13 -13   6   31.10   23.52   1
  14 -13   6    0.47   13.95   1
 -11 -15   6   -4.47   16.44  -2
 -14 -12   6   -4.47   16.44   1
 -11  -5   7   11.53   16.58  -2
  -4 -12   6   11.53   16.58   1
  -3 -12   6   -2.95    6.07   1
  -2 -12   6    3.40    6.13   1
 -11  -1   6   59.78   18.89  -2
  -1 -12   6   59.78   18.89   1
   0 -12   6   36.20    6.94   1
   1 -12   6   -2.53    6.07   1
   2 -12   6   54.85    5.82   1
   3 -12   6  124.81    7.59   1
 -12   4   6   94.18   21.94  -2
   4 -12   6   94.18   21.94   1
 -12   5   6   17.58   21.72  -2
   5 -12   6   17.58   21.72   1
 -12   6   6   12.50   21.36  -2
   6 -12   6   12.50   21.36   1
 -12   7   6   34.36   21.99  -2
   7 -12   6   34.36   21.99   1
 -12   8   6   43.08   20.61  -2
   8 -12   6   43.08   20.61   1
 -12   9   6   82.10   22.30  -2
   9 -12   6   82.10   22.30   1
 -12  10   6   10.92   20.60  -2
  10 -12   6   10.92   20.60   1
 -12  11   6   10.55   20.33  -2
  11 -12   6   10.55   20.33   1
 -12  12   6   31.86   22.26  -2
  12 -12   6   31.86   22.26   1
 -12  13   6   12.04   22.53  -2
  13 -12   6   12.04   22.53   1
 -12  14   6   19.82   23.80  -2
  14 -12   6   19.82   23.80   1
 -10 -16   6   31.27   17.50  -2
 -15 -11   6   31.27   17.50   1
 -10  -7   6   25.81   20.88  -2
  -6 -11   6   25.81   20.88   1
 -10  -6   6  319.58   24.28  -2
  -5 -11   6  319.58   24.28   1
  -4 -11   6    4.78    6.19   1
  -3 -11   6    0.04    5.83   1
  -2 -11   6   35.06    6.61   1
  -1 -11   6   -7.05    5.49   1
   0 -11   6   50.73    6.71   1
   1 -11   6   55.24    6.97   1
   2 -11   6   -0.49    4.55   1
 -11   3   6   -0.50   20.02  -2
   3 -11   6   -0.50   20.02   1
 -11   4   6  -17.73   10.32  -2
   4 -11   6  -17.73   10.32   1
 -11   5   6  305.17   12.27  -2
   5 -11   6  305.17   12.27   1
 -11   6   6   16.40   15.09  -2
   6 -11   6   16.40   15.09   1
 -11   7   6   57.41   20.67  -2
   7 -11   6   57.41   20.67   1
 -11   8   6  -17.43   19.45  -2
   8 -11   6  -17.43   19.45   1
 -11   9   6   32.41   20.83  -2
   9 -11   6   32.41   20.83   1
 -11  10   6   52.30   20.34  -2
  10 -11   6   52.30   20.34   1
 -11  11   6   21.54   19.50  -2
  11 -11   6   21.54   19.50   1
 -11  12   6   39.45   20.47  -2
  12 -11   6   39.45   20.47   1
 -11  13   6    7.49   21.73  -2
  13 -11   6    7.49   21.73   1
 -11  14   6  -20.79   23.61  -2
  14 -11   6  -20.79   23.61   1
 -11  15   6   13.49   26.70  -2
  15 -11   6   13.49   26.70   1
  -9 -16   6  -25.10   15.88  -2
 -15 -10   6  -25.10   15.88   1
  -9  -9   6    0.12   18.15  -2
  -8 -10   6    0.12   18.15   1
  -9  -7   6   51.40   21.30  -2
  -6 -10   6   51.40   21.30   1
  -5 -10   6    7.84    6.08   1
  -4 -10   6   24.88    6.28   1
  -3 -10   6   -4.33    5.44   1
  -2 -10   6    7.34    5.65   1
  -1 -10   6   29.97    5.96   1
   0 -10   6    1.31    5.26   1
 -10   1   6  116.51   16.62  -2
   1 -10   6  116.51   16.62   1
 -10   2   6   88.24   12.41  -2
   2 -10   6   88.24   12.41   1
 -10   3   6   45.42   10.01  -2
   3 -10   6   45.42   10.01   1
 -10   4   6  471.71   12.83  -2
   4 -10   6  471.71   12.83   1
 -10   5   6  732.30   14.36  -2
   5 -10   6  732.30   14.36   1
 -10   6   6  102.25   10.56  -2
   6 -10   6  102.25   10.56   1
 -10   7   6  113.61   11.44  -2
   7 -10   6  113.61   11.44   1
 -10   8   6  177.89   20.69  -2
   8 -10   6  177.89   20.69   1
 -10   9   6    6.07   18.19  -2
   9 -10   6    6.07   18.19   1
 -10  10   6   -4.02   18.23  -2
  10 -10   6   -4.02   18.23   1
 -10  11   6    7.95   18.68  -2
  11 -10   6    7.95   18.68   1
 -10  12   6    2.59   18.81  -2
  12 -10   6    2.59   18.81   1
  -8 -17   6  -13.39   20.16  -2
 -16  -9   6  -13.39   20.16   1
  -8 -11   6   70.72   29.18  -2
 -10  -9   6   70.72   29.18   1
  -8 -10   6   26.51   14.94  -2
  -9  -9   6   26.51   14.94   1
  -8  -9   6  -12.14   17.86  -2
  -8  -9   6  -12.14   17.86   1
  -8  -8   6  428.36   21.63  -2
  -7  -9   6  428.36   21.63   1
  -6  -9   6    1.20    5.66   1
  -5  -9   6   -2.50    5.35   1
  -4  -9   6   41.33    6.20   1
  -3  -9   6  110.45    7.87   1
  -2  -9   6   56.54    6.17   1
  -1  -9   6  285.02    9.87   1
  -9   0   6   28.45   17.01  -2
   0  -9   6   28.45   17.01   1
  -9   1   6  -12.55   10.74  -2
   1  -9   6  -12.55   10.74   1
  -9   2   6    2.19    8.67  -2
   2  -9   6    2.19    8.67   1
  -9   3   6   32.06    9.14  -2
   3  -9   6   32.06    9.14   1
  -9   4   6  155.18    9.90  -2
   4  -9   6  155.18    9.90   1
  -9   5   6   30.92    9.12  -2
   5  -9   6   30.92    9.12   1
  -9   6   6  108.27   10.85  -2
   6  -9   6  108.27   10.85   1
  -9   7   6   82.98   10.85  -2
   7  -9   6   82.98   10.85   1
  -9   8   6   17.64    9.64  -2
   8  -9   6   17.64    9.64   1
  -9   9   6   27.62    9.64  -2
   9  -9   6   27.62    9.64   1
  -9  10   6   12.56    9.22  -2
  10  -9   6   12.56    9.22   1
  -9  11   6    1.80   18.37  -2
  11  -9   6    1.80   18.37   1
  -9  12   6    5.21   19.30  -2
  12  -9   6    5.21   19.30   1
  -7 -17   6   60.05   21.10  -2
 -16  -8   6   60.05   21.10   1
  -7 -15   6   -2.65   19.15  -2
 -14  -8   6   -2.65   19.15   1
  -7 -11   6    4.76   15.20  -2
 -10  -8   6    4.76   15.20   1
  -7 -10   6    4.81   27.63  -2
  -9  -8   6    4.81   27.63   1
  -7  -9   6  342.44   21.03  -2
  -8  -8   6  342.44   21.03   1
  -7  -8   6   35.14    8.77   1
  -6  -8   6    7.30    5.39   1
  -5  -8   6   -3.28    5.00   1
  -4  -8   6    7.67    5.06   1
  -3  -8   6   48.49    5.76   1
  -2  -8   6    6.68    4.54   1
  -8  -1   6   -8.36   15.17  -2
  -1  -8   6   -8.36   15.17   1
  -8   0   6  166.82   13.83  -2
   0  -8   6  166.82   13.83   1
  -8   1   6   15.94    7.48  -2
   1  -8   6   15.94    7.48   1
  -8   2   6  391.17    9.97  -2
   2  -8   6  391.17    9.97   1
  -8   3   6   99.99    8.36  -2
   3  -8   6   99.99    8.36   1
  -8   4   6  202.11    9.06  -2
   4  -8   6  202.11    9.06   1
  -8   5   6   24.73    7.91  -2
   5  -8   6   24.73    7.91   1
  -8   6   6  421.06   10.72  -2
   6  -8   6  421.06   10.72   1
  -8   7   6   11.61    8.74  -2
   7  -8   6   11.61    8.74   1
  -8   8   6  294.79   11.31  -2
   8  -8   6  294.79   11.31   1
  -8   9   6   45.81    8.84  -2
   9  -8   6   45.81    8.84   1
  -8  10   6   88.99    9.77  -2
  10  -8   6   88.99    9.77   1
  -8  11   6    7.34    9.08  -2
  11  -8   6    7.34    9.08   1
  -8  13   6  -27.31   22.30  -2
  13  -8   6  -27.31   22.30   1
  -8  14   6   -8.62   25.37  -2
  14  -8   6   -8.62   25.37   1
  -6 -18   6   -1.13   18.50  -2
 -17  -7   6   -1.13   18.50   1
  -6 -17   6   43.58   20.58  -2
 -16  -7   6   43.58   20.58   1
  -6 -16   6   16.77   19.44  -2
 -15  -7   6   16.77   19.44   1
  -6 -11   6    7.03   15.42  -2
 -10  -7   6    7.03   15.42   1
  -6 -10   6   72.72   14.61  -2
  -9  -7   6   72.72   14.61   1
  -8  -7   6   -0.95    5.89   1
  -7  -7   6  106.41    7.83   1
  -6  -7   6   41.22    5.81   1
  -5  -7   6   44.80    5.55   1
  -4  -7   6  105.61    7.00   1
  -3  -7   6   84.67    5.87   1
  -2  -7   6  158.68    7.54   1
  -7  -1   6   53.03    9.12  -2
  -1  -7   6   53.03    9.12   1
  -7   0   6   89.81    8.95  -2
   0  -7   6   89.81    8.95   1
  -7   1   6   37.98    6.90  -2
   1  -7   6   37.98    6.90   1
  -7   2   6  694.82   10.89  -2
   2  -7   6  694.82   10.89   1
  -7   3   6   18.01    6.99  -2
   3  -7   6   18.01    6.99   1
  -7   4   6  138.51    7.82  -2
   4  -7   6  138.51    7.82   1
  -7   5   6   29.43    6.89  -2
   5  -7   6   29.43    6.89   1
  -7   6   6   -7.54    6.89  -2
   6  -7   6   -7.54    6.89   1
  -7   7   6   -0.03    7.64  -2
   7  -7   6   -0.03    7.64   1
  -7   8   6  -10.29    7.68  -2
   8  -7   6  -10.29    7.68   1
  -7   9   6  167.55    9.60  -2
   9  -7   6  167.55    9.60   1
  -7  10   6   19.19    8.35  -2
  10  -7   6   19.19    8.35   1
  -7  11   6    9.37   18.36  -2
  11  -7   6    9.37   18.36   1
  -7  12   6    9.45   21.16  -2
  12  -7   6    9.45   21.16   1
  -5 -18   6    0.10   19.96  -2
 -17  -6   6    0.10   19.96   1
  -5 -12   6   50.60   15.63  -2
 -11  -6   6   50.60   15.63   1
  -5 -11   6  242.51   16.39  -2
 -10  -6   6  242.51   16.39   1
  -5 -10   6   30.71   13.85  -2
  -9  -6   6   30.71   13.85   1
  -8  -6   6   92.70    7.78   1
  -7  -6   6  202.74   10.05   1
  -6  -6   6   36.16    5.42   1
  -5  -6   6  129.43    7.83   1
  -4  -6   6    3.29    4.08   1
  -3  -6   6    3.67    3.94   1
  -6  -2   6  132.26    9.27  -2
  -2  -6   6  132.26    9.27   1
  -6  -1   6  175.93    9.07  -2
  -1  -6   6  175.93    9.07   1
  -6   0   6   11.29    5.53  -2
   0  -6   6   11.29    5.53   1
  -6   1   6   71.11    6.25  -2
   1  -6   6   71.11    6.25   1
  -6   2   6   36.81    6.51  -2
   2  -6   6   36.81    6.51   1
  -6   3   6  191.64    7.28  -2
   3  -6   6  191.64    7.28   1
  -6   4   6   85.34    6.50  -2
   4  -6   6   85.34    6.50   1
  -6   5   6  179.20    6.92  -2
   5  -6   6  179.20    6.92   1
  -6   6   6  280.09    7.81  -2
   6  -6   6  280.09    7.81   1
  -6   7   6   24.80    6.17  -2
   7  -6   6   24.80    6.17   1
  -6   8   6   27.36    8.17  -2
   8  -6   6   27.36    8.17   1
  -6   9   6   94.27    8.71  -2
   9  -6   6   94.27    8.71   1
  -6  10   6  131.55   19.50  -2
  10  -6   6  131.55   19.50   1
  -6  11   6   -9.86   18.37  -2
  11  -6   6   -9.86   18.37   1
  -6  12   6   30.65   14.35  -2
  12  -6   6   30.65   14.35   1
 -18  -5   6    2.19   12.24   1
  -4 -18   6    6.17   19.50  -2
 -17  -5   6    6.17   19.50   1
  -4 -17   6   11.28   19.69  -2
 -16  -5   6   11.28   19.69   1
  -4 -13   6   39.01   15.39  -2
 -12  -5   6   39.01   15.39   1
  -4 -12   6   20.77   14.58  -2
 -11  -5   6   20.77   14.58   1
  -4 -11   6  125.48   14.83  -2
 -10  -5   6  125.48   14.83   1
  -9  -5   6   13.87    5.22   1
  -8  -5   6   -6.20    4.17   1
  -7  -5   6   36.58    4.32   1
  -6  -5   6  128.80    9.99   1
  -5  -5   6   36.73    5.00   1
  -4  -5   6  207.57    7.91   1
  -5  -3   6  494.71   14.73  -2
  -3  -5   6  494.71   14.73   1
  -5  -2   6  291.80   11.75  -2
  -2  -5   6  291.80   11.75   1
  -5  -1   6  398.37    9.63  -2
  -1  -5   6  398.37    9.63   1
  -5   0   6   38.35    6.90  -2
   0  -5   6   38.35    6.90   1
  -5   1   6  210.37    6.16  -2
   1  -5   6  210.37    6.16   1
  -5   2   6  198.63    6.48  -2
   2  -5   6  198.63    6.48   1
  -5   3   6    8.78    5.49  -2
   3  -5   6    8.78    5.49   1
  -5   4   6  202.66    6.31  -2
   4  -5   6  202.66    6.31   1
  -5   5   6  218.93    6.35  -2
   5  -5   6  218.93    6.35   1
  -5   6   6   14.37    5.02  -2
   6  -5   6   14.37    5.02   1
  -5   7   6  165.16    6.48  -2
   7  -5   6  165.16    6.48   1
  -5   8   6   18.83    6.03  -2
   8  -5   6   18.83    6.03   1
  -5   9   6   39.30    8.73  -2
   9  -5   6   39.30    8.73   1
  -5  10   6  318.90   15.24  -2
  10  -5   6  318.90   15.24   1
  -5  13   6   39.02   16.65  -2
  13  -5   6   39.02   16.65   1
  -3 -19   6   40.41   20.85  -2
 -18  -4   6   40.41   20.85   1
  -3 -17   6   -9.65   18.05  -2
 -16  -4   6   -9.65   18.05   1
  -3 -16   6  -10.61   18.24  -2
 -15  -4   6  -10.61   18.24   1
  -3 -14   6    7.62   16.44  -2
 -13  -4   6    7.62   16.44   1
  -3 -13   6   78.40   15.83  -2
 -12  -4   6   78.40   15.83   1
  -3 -12   6  -13.74   14.40  -2
 -11  -4   6  -13.74   14.40   1
  -3 -11   6   63.77   16.34  -2
 -10  -4   6   63.77   16.34   1
  -9  -4   6   -6.16    4.84   1
  -8  -4   6    4.97    4.37   1
  -7  -4   6    4.10    3.72   1
  -6  -4   6  360.05    7.26   1
  -5  -4   6  112.15    4.87   1
  -4  -4   6    3.59    3.71   1
  -3  -4   6   12.04    3.73   1
  -4  -2   6  267.79    8.37  -2
  -2  -4   6  267.79    8.37   1
  -4  -1   6  126.11    7.01  -2
  -1  -4   6  126.11    7.01   1
  -4   0   6   22.78    5.79  -2
   0  -4   6   22.78    5.79   1
  -4   1   6  327.30    6.02  -2
   1  -4   6  327.30    6.02   1
  -4   2   6   19.28    4.42  -2
   2  -4   6   19.28    4.42   1
  -4   3   6  644.43    8.26  -2
   3  -4   6  644.43    8.26   1
  -4   4   6  125.79    8.16  -2
   4  -4   6  125.79    8.16   1
  -4   5   6   82.93    7.69  -2
   5  -4   6   82.93    7.69   1
  -4   6   6  355.96    6.93  -2
   6  -4   6  355.96    6.93   1
  -4   7   6  197.59    6.43  -2
   7  -4   6  197.59    6.43   1
  -4   8   6  197.75    7.69  -2
   8  -4   6  197.75    7.69   1
  -4   9   6   21.11   13.73  -2
   9  -4   6   21.11   13.73   1
  -4  10   6   20.23   15.15  -2
  10  -4   6   20.23   15.15   1
  -4  11   6   88.64   17.42  -2
  11  -4   6   88.64   17.42   1
  -2 -19   6   38.45   20.22  -2
 -18  -3   6   38.45   20.22   1
  -2 -18   6   -3.92   19.24  -2
 -17  -3   6   -3.92   19.24   1
  -2 -17   6  -16.85   18.57  -2
 -16  -3   6  -16.85   18.57   1
  -2 -16   6  -28.45   17.68  -2
 -15  -3   6  -28.45   17.68   1
  -2 -15   6    7.36   17.55  -2
 -14  -3   6    7.36   17.55   1
  -2 -14   6  -21.55   15.40  -2
 -13  -3   6  -21.55   15.40   1
  -2 -13   6   15.72   15.19  -2
 -12  -3   6   15.72   15.19   1
  -2 -12   6   38.40   15.84  -2
 -11  -3   6   38.40   15.84   1
 -10  -3   6   77.18    6.48   1
  -9  -3   6  130.18    7.21   1
  -8  -3   6   35.67    4.89   1
  -7  -3   6   39.35    4.31   1
  -6  -3   6   93.06    5.08   1
  -3  -5   6  405.62   11.83  -2
  -5  -3   6  405.62   11.83   1
  -3  -4   6  122.32   10.49  -2
  -4  -3   6  122.32   10.49   1
  -3  -3   6  332.63   11.72  -2
  -3  -3   6  332.63   11.72   1
  -3  -2   6  455.87   12.29  -2
  -2  -3   6  455.87   12.29   1
  -3  -1   6  573.23    9.18  -2
  -1  -3   6  573.23    9.18   1
  -3   0   6  138.78    5.80  -2
   0  -3   6  138.78    5.80   1
  -3   1   6  107.60    4.02  -2
   1  -3   6  107.60    4.02   1
  -3   2   6   62.44    3.32  -2
   2  -3   6   62.44    3.32   1
  -3   3   6  106.18    9.82  -2
   3  -3   6  106.18    9.82   1
  -3   4   6  527.29   10.82  -2
   4  -3   6  527.29   10.82   1
  -3   5   6  153.73    7.71  -2
   5  -3   6  153.73    7.71   1
  -3   6   6  616.87   12.50  -2
   6  -3   6  616.87   12.50   1
  -3   7   6  218.59   10.19  -2
   7  -3   6  218.59   10.19   1
  -3   8   6  202.00   10.73  -2
   8  -3   6  202.00   10.73   1
  -3   9   6  122.77   11.61  -2
   9  -3   6  122.77   11.61   1
  -3  10   6    0.33    6.15  -2
  10  -3   6    0.33    6.15   1
  -3  11   6   34.58    7.01  -2
  11  -3   6   34.58    7.01   1
  -3  12   6  150.36    9.80  -2
  12  -3   6  150.36    9.80   1
  -3  13   6   -3.83    8.53  -2
  13  -3   6   -3.83    8.53   1
  -1 -19   6   27.51   18.79  -2
 -18  -2   6   27.51   18.79   1
  -1 -18   6   25.03   18.79  -2
 -17  -2   6   25.03   18.79   1
  -1 -15   6  -23.12   33.44  -2
 -14  -2   6  -23.12   33.44   1
  -1 -14   6    2.76   32.13  -2
 -13  -2   6    2.76   32.13   1
  -1 -13   6   29.90   28.85  -2
 -12  -2   6   29.90   28.85   1
  -2 -11   6   38.63   14.92  -2
 -11  -2   6   38.63   14.92   1
  -2 -10   6   64.13   14.39  -2
 -10  -2   6   64.13   14.39   1
  -9  -2   6    6.53    4.76   1
  -2  -8   6  150.02   13.84  -2
  -8  -2   6  150.02   13.84   1
  -2  -7   6  176.64   12.84  -2
  -7  -2   6  176.64   12.84   1
  -2  -6   6  111.41   11.84  -2
  -6  -2   6  111.41   11.84   1
  -2  -5   6  282.66    8.66  -2
  -5  -2   6  282.66    8.66   1
  -2  -4   6  283.42    7.72  -2
  -4  -2   6  283.42    7.72   1
  -2  -3   6  483.58   12.71  -2
  -3  -2   6  483.58   12.71   1
  -2  -2   6   37.41    7.78  -2
  -2  -2   6   37.41    7.78   1
  -2  -1   6 1989.31   18.69  -2
  -1  -2   6 1989.31   18.69   1
  -2   0   6  138.63    4.16  -2
   0  -2   6  138.63    4.16   1
  -2   1   6  433.25    8.65  -2
   1  -2   6  433.25    8.65   1
  -2   2   6  270.77    7.41  -2
   2  -2   6  270.77    7.41   1
  -2   3   6  392.20    8.43  -2
   3  -2   6  392.20    8.43   1
  -2   4   6  693.82   11.54  -2
   4  -2   6  693.82   11.54   1
  -2   5   6   65.35    6.63  -2
   5  -2   6   65.35    6.63   1
  -2   6   6   32.74    7.51  -2
   6  -2   6   32.74    7.51   1
  -2   7   6  358.78    6.99  -2
   7  -2   6  358.78    6.99   1
  -2   8   6   83.01    5.10  -2
   8  -2   6   83.01    5.10   1
  -2   9   6   17.46    5.45  -2
   9  -2   6   17.46    5.45   1
  -2  10   6   85.87    7.16  -2
  10  -2   6   85.87    7.16   1
  -2  11   6  267.89    9.36  -2
  11  -2   6  267.89    9.36   1
  -2  12   6   84.91    8.97  -2
  12  -2   6   84.91    8.97   1
  -2  13   6    7.80    8.42  -2
  13  -2   6    7.80    8.42   1
  -2  14   6    2.94    8.91  -2
  14  -2   6    2.94    8.91   1
  -2  16   5  -46.62   33.83  -2
  16  -2   6  -46.62   33.83   1
  17  -2   6  -11.09   16.97   1
  18  -2   6   24.70   18.89   1
   0 -19   6   50.28   18.78  -2
 -18  -1   6   50.28   18.78   1
   0 -18   6   31.54   18.68  -2
 -17  -1   6   31.54   18.68   1
   0 -17   6    8.40   17.94  -2
 -16  -1   6    8.40   17.94   1
   0 -14   6   -3.44   31.09  -2
 -13  -1   6   -3.44   31.09   1
 -12  -1   6   51.98   14.46   1
 -11  -1   6   14.38    6.69   1
 -10  -1   6  333.93    9.81   1
  -1  -9   6  569.92   18.74  -2
  -9  -1   6  569.92   18.74   1
  -1  -8   6   -6.60   10.53  -2
  -8  -1   6   -6.60   10.53   1
  -1  -7   6   76.09    8.64  -2
  -7  -1   6   76.09    8.64   1
  -1  -6   6  172.55    8.54  -2
  -6  -1   6  172.55    8.54   1
  -1  -5   6  420.82    9.77  -2
  -5  -1   6  420.82    9.77   1
  -1  -4   6  116.46    6.97  -2
  -4  -1   6  116.46    6.97   1
  -1  -3   6  581.57    7.92  -2
  -3  -1   6  581.57    7.92   1
  -1  -2   6 1901.25   15.22  -2
  -2  -1   6 1901.25   15.22   1
  -1  -1   6 1174.98   10.30  -2
  -1  -1   6 1174.98   10.30   1
  -1   0   6  519.68    7.00  -2
   0  -1   6  519.68    7.00   1
  -1   1   6  754.05   10.61  -2
   1  -1   6  754.05   10.61   1
  -1   2   6  489.85    8.70  -2
   2  -1   6  489.85    8.70   1
  -1   3   6  958.08   12.50  -2
   3  -1   6  958.08   12.50   1
  -1   4   6  153.35    6.45  -2
   4  -1   6  153.35    6.45   1
  -1   5   6 2286.92   24.83  -2
   5  -1   6 2286.92   24.83   1
  -1   6   6  697.80    9.17  -2
   6  -1   6  697.80    9.17   1
  -1   7   6  158.56    5.04  -2
   7  -1   6  158.56    5.04   1
  -1   8   6   53.19    4.95  -2
   8  -1   6   53.19    4.95   1
  -1   9   6   32.15    5.42  -2
   9  -1   6   32.15    5.42   1
  -1  10   6  122.30    7.14  -2
  10  -1   6  122.30    7.14   1
  -1  11   6  191.33    8.27  -2
  11  -1   6  191.33    8.27   1
  -1  12   6   29.16    7.69  -2
  12  -1   6   29.16    7.69   1
  -1  13   6   33.26    9.27  -2
  13  -1   6   33.26    9.27   1
  -1  14   6    5.34    9.20  -2
  14  -1   6    5.34    9.20   1
  -1  15   5  -34.18   32.10  -2
  15  -1   6  -34.18   32.10   1
  -1  15   6   23.69   10.02  -2
  15  -1   6   23.69   10.02   1
  -1  16   5  -54.12   33.93  -2
  16  -1   6  -54.12   33.93   1
  17  -1   6  -31.15   16.10   1
  18  -1   6  -22.41   18.15   1
   1 -19   6   84.85   18.70  -2
 -18   0   6   84.85   18.70   1
   1 -18   6   10.50   17.34  -2
 -17   0   6   10.50   17.34   1
   1 -15   6   11.18   32.24  -2
 -14   0   6   11.18   32.24   1
   1 -14   6    5.05   30.36  -2
 -13   0   6    5.05   30.36   1
   0 -12   6   54.07   14.53  -2
 -12   0   6   54.07   14.53   1
   0 -11   6  124.59   13.36  -2
 -11   0   6  124.59   13.36   1
   0 -10   6   34.02   11.73  -2
 -10   0   6   34.02   11.73   1
   0  -9   6   60.20   11.23  -2
  -9   0   6   60.20   11.23   1
   0  -8   6  161.16    9.77  -2
  -8   0   6  161.16    9.77   1
   0  -7   6   64.42    7.51  -2
  -7   0   6   64.42    7.51   1
   0  -6   6   19.01    7.42  -2
  -6   0   6   19.01    7.42   1
   0  -5   6   39.91    7.75  -2
  -5   0   6   39.91    7.75   1
   0  -4   6   -6.88    5.99  -2
  -4   0   6   -6.88    5.99   1
   0  -3   6  152.58    6.42  -2
  -3   0   6  152.58    6.42   1
   0  -2   6  134.68    4.73  -2
  -2   0   6  134.68    4.73   1
   0  -1   6  609.48    6.82  -2
  -1   0   6  609.48    6.82   1
   0   0   6 7394.94   47.91  -2
   0   0   6 7394.94   47.91   1
   0   1   6 2419.11   32.13  -2
   1   0   6 2419.11   32.13   1
   0   2   6  130.41    5.06  -2
   2   0   6  130.41    5.06   1
   0   3   6  110.53    5.57  -2
   3   0   6  110.53    5.57   1
   0   4   6   73.39    7.95  -2
   4   0   6   73.39    7.95   1
   0   5   6   86.74    3.99  -2
   5   0   6   86.74    3.99   1
   0   6   6  108.34    4.63  -2
   6   0   6  108.34    4.63   1
   0   7   6   25.57    4.57  -2
   7   0   6   25.57    4.57   1
   0   8   6   36.78    5.41  -2
   8   0   6   36.78    5.41   1
   0   9   6    7.58    5.88  -2
   9   0   6    7.58    5.88   1
   0  10   6  269.69    8.54  -2
  10   0   6  269.69    8.54   1
   0  11   6   43.53    7.13  -2
  11   0   6   43.53    7.13   1
   0  12   6   15.58    8.45  -2
  12   0   6   15.58    8.45   1
   0  13   6   47.90    9.81  -2
  13   0   6   47.90    9.81   1
   0  14   6    5.01    9.88  -2
  14   0   6    5.01    9.88   1
   0  14   5   -7.36   30.48  -2
  14   0   6   -7.36   30.48   1
   0  15   6   33.78   11.16  -2
  15   0   6   33.78   11.16   1
   0  16   6   -4.33   10.34  -2
  16   0   6   -4.33   10.34   1
  17   0   6  -20.89   16.88   1
  18   0   6  -22.54   18.25   1
  19   0   6  -19.74   18.21   1
   2 -15   6  -61.92   32.77  -2
 -14   1   6  -61.92   32.77   1
 -13   1   6   69.12   14.90   1
   1 -12   6  159.44   16.17  -2
 -12   1   6  159.44   16.17   1
   1 -11   6   61.00   12.48  -2
 -11   1   6   61.00   12.48   1
   1 -10   6   94.62   11.66  -2
 -10   1   6   94.62   11.66   1
   1  -9   6    8.90    8.68  -2
  -9   1   6    8.90    8.68   1
   1  -8   6   17.76    7.86  -2
  -8   1   6   17.76    7.86   1
   1  -7   6   21.66    7.17  -2
  -7   1   6   21.66    7.17   1
   1  -6   6   66.38    7.00  -2
  -6   1   6   66.38    7.00   1
   1  -5   6  155.68    6.78  -2
  -5   1   6  155.68    6.78   1
   1  -4   6  272.43    6.84  -2
  -4   1   6  272.43    6.84   1
   1  -3   6   90.86    4.80  -2
  -3   1   6   90.86    4.80   1
   1  -2   6  329.84    5.31  -2
  -2   1   6  329.84    5.31   1
   1  -1   6  652.16    9.00  -2
  -1   1   6  652.16    9.00   1
   1   0   6 2200.10   16.51  -2
   0   1   6 2200.10   16.51   1
   1   1   6  666.82    8.25  -2
   1   1   6  666.82    8.25   1
   1   2   6  583.34    6.46  -2
   2   1   6  583.34    6.46   1
   1   3   6 1825.46   14.36  -2
   3   1   6 1825.46   14.36   1
   1   4   6  309.85    5.70  -2
   4   1   6  309.85    5.70   1
   1   5   6   20.74    4.38  -2
   5   1   6   20.74    4.38   1
   1   6   6  137.41    6.35  -2
   6   1   6  137.41    6.35   1
   1   7   6   19.13    5.15  -2
   7   1   6   19.13    5.15   1
   1   8   6   51.41    5.92  -2
   8   1   6   51.41    5.92   1
   1   9   6   72.79    6.59  -2
   9   1   6   72.79    6.59   1
   1  10   6   31.53    7.26  -2
  10   1   6   31.53    7.26   1
   1  11   6  187.97    9.85  -2
  11   1   6  187.97    9.85   1
   1  12   6    2.91    9.48  -2
  12   1   6    2.91    9.48   1
   1  13   6   53.46   10.64  -2
  13   1   6   53.46   10.64   1
   1  14   6   31.22   11.00  -2
  14   1   6   31.22   11.00   1
  17   1   6  -34.90   16.74   1
  18   1   6  -29.70   18.73   1
   2 -13   6   -1.76   12.55  -2
 -13   2   6   -1.76   12.55   1
   2 -12   6   59.90   12.75  -2
 -12   2   6   59.90   12.75   1
   2 -11   6   49.88   11.63  -2
 -11   2   6   49.88   11.63   1
   2 -10   6   89.14    9.94  -2
 -10   2   6   89.14    9.94   1
   2  -9   6   22.44    8.39  -2
  -9   2   6   22.44    8.39   1
   2  -8   6  259.16    9.00  -2
  -8   2   6  259.16    9.00   1
   2  -7   6  688.34   15.96  -2
  -7   2   6  688.34   15.96   1
   2  -6   6   63.49    6.52  -2
  -6   2   6   63.49    6.52   1
   2  -5   6  163.80    6.41  -2
  -5   2   6  163.80    6.41   1
   2  -4   6   26.07    5.68  -2
  -4   2   6   26.07    5.68   1
   2  -3   6   67.45    4.80  -2
  -3   2   6   67.45    4.80   1
   2  -2   6  288.88    6.83  -2
  -2   2   6  288.88    6.83   1
   2  -1   6  419.78    8.17  -2
  -1   2   6  419.78    8.17   1
   2   0   6  162.99    5.70  -2
   0   2   6  162.99    5.70   1
   2   1   6  705.33    9.57  -2
   1   2   6  705.33    9.57   1
   2   2   6 2604.11   22.63  -2
   2   2   6 2604.11   22.63   1
   2   3   6    3.37    3.80  -2
   3   2   6    3.37    3.80   1
   2   4   6  282.47    6.88  -2
   4   2   6  282.47    6.88   1
   2   5   6   54.68    5.22  -2
   5   2   6   54.68    5.22   1
   2   6   6   80.50    8.27  -2
   6   2   6   80.50    8.27   1
   2   7   6  124.99    6.53  -2
   7   2   6  124.99    6.53   1
   2   8   6  258.01    9.30  -2
   8   2   6  258.01    9.30   1
   2   9   6   18.91    7.16  -2
   9   2   6   18.91    7.16   1
   2  10   6   68.14    8.48  -2
  10   2   6   68.14    8.48   1
   2  11   6   43.21   10.49  -2
  11   2   6   43.21   10.49   1
   2  12   6  189.05   13.13  -2
  12   2   6  189.05   13.13   1
   2  13   6   97.99   12.33  -2
  13   2   6   97.99   12.33   1
 -18   3   6  -18.41   16.25   1
 -14   3   6   54.23   16.21   1
   3 -13   6    4.23   12.37  -2
 -13   3   6    4.23   12.37   1
   3 -12   6  141.98   12.68  -2
 -12   3   6  141.98   12.68   1
   3 -11   6    5.20   10.91  -2
 -11   3   6    5.20   10.91   1
   3 -10   6   36.59    9.32  -2
 -10   3   6   36.59    9.32   1
   3  -9   6   34.92    8.55  -2
  -9   3   6   34.92    8.55   1
   3  -8   6  122.95    8.12  -2
  -8   3   6  122.95    8.12   1
   3  -7   6   14.73    6.73  -2
  -7   3   6   14.73    6.73   1
   3  -6   6  133.79    9.55  -2
  -6   3   6  133.79    9.55   1
   3  -5   6   25.14   10.28  -2
  -5   3   6   25.14   10.28   1
   3  -4   6  618.74   11.85  -2
  -4   3   6  618.74   11.85   1
   3  -3   6  145.73    9.77  -2
  -3   3   6  145.73    9.77   1
   3  -2   6  522.94    7.52  -2
  -2   3   6  522.94    7.52   1
   3  -1   6 1107.73   13.78  -2
  -1   3   6 1107.73   13.78   1
   3   0   6  120.37    5.78  -2
   0   3   6  120.37    5.78   1
   3   1   6 2339.30   22.45  -2
   1   3   6 2339.30   22.45   1
   3   2   6    9.21    4.75  -2
   2   3   6    9.21    4.75   1
   3   3   6  183.61    6.75  -2
   3   3   6  183.61    6.75   1
   3   4   6   47.15    5.18  -2
   4   3   6   47.15    5.18   1
   3   5   6   70.09    6.42  -2
   5   3   6   70.09    6.42   1
   3   6   6  239.97    8.50  -2
   6   3   6  239.97    8.50   1
   3   7   6   90.81    7.25  -2
   7   3   6   90.81    7.25   1
   3   8   6  162.50    8.40  -2
   8   3   6  162.50    8.40   1
   3   9   6  125.47    9.05  -2
   9   3   6  125.47    9.05   1
   3  10   6  140.12   10.69  -2
  10   3   6  140.12   10.69   1
   3  11   6  139.07   13.12  -2
  11   3   6  139.07   13.12   1
   3  12   6   -1.23   11.50  -2
  12   3   6   -1.23   11.50   1
  17   3   6  -25.89   18.68   1
 -18   4   6   -9.99   10.17   1
 -17   4   6   13.59   16.37   1
 -16   4   6  -14.94   13.90   1
 -15   4   6    0.58   13.49   1
   4 -14   6  -20.02   32.06  -2
 -14   4   6  -20.02   32.06   1
   4 -13   6   29.50   30.95  -2
 -13   4   6   29.50   30.95   1
   4 -12   6  117.83   12.85  -2
 -12   4   6  117.83   12.85   1
   4 -11   6    4.11   15.63  -2
 -11   4   6    4.11   15.63   1
   4 -10   6  218.83   19.95  -2
 -10   4   6  218.83   19.95   1
   4  -9   6  107.01   13.89  -2
  -9   4   6  107.01   13.89   1
   4  -8   6  153.13   12.43  -2
  -8   4   6  153.13   12.43   1
   4  -7   6   93.71   10.63  -2
  -7   4   6   93.71   10.63   1
   4  -6   6   73.76    9.48  -2
  -6   4   6   73.76    9.48   1
   4  -5   6  233.71   13.53  -2
  -5   4   6  233.71   13.53   1
   4  -4   6  106.63    7.77  -2
  -4   4   6  106.63    7.77   1
   4  -3   6  431.02    9.82  -2
  -3   4   6  431.02    9.82   1
   4  -2   6  731.91   11.69  -2
  -2   4   6  731.91   11.69   1
   4  -1   6  194.01    7.03  -2
  -1   4   6  194.01    7.03   1
   4   0   6  103.87    6.45  -2
   0   4   6  103.87    6.45   1
   4   1   6  340.41    8.49  -2
   1   4   6  340.41    8.49   1
   4   2   6  392.66    8.41  -2
   2   4   6  392.66    8.41   1
   4   3   6   47.54    5.23  -2
   3   4   6   47.54    5.23   1
   4   4   6  244.25    7.73  -2
   4   4   6  244.25    7.73   1
   4   5   6  184.68    8.08  -2
   5   4   6  184.68    8.08   1
   4   6   6  373.61    9.63  -2
   6   4   6  373.61    9.63   1
   4   7   6  105.63    7.73  -2
   7   4   6  105.63    7.73   1
   4   8   6   88.32    8.27  -2
   8   4   6   88.32    8.27   1
   4   9   6  114.70    9.55  -2
   9   4   6  114.70    9.55   1
   4  10   6  104.76   11.21  -2
  10   4   6  104.76   11.21   1
   4  11   6   38.38   12.83  -2
  11   4   6   38.38   12.83   1
   4  12   6   74.09   13.54  -2
  12   4   6   74.09   13.54   1
[truncated: 766,424 more chars]
